# Supplementary material for: Core Genome MLST for Source Attribution of Campylobacter coli
Source: Front Microbiol. 2021 Jul 13;12:703890. doi: 10.3389/fmicb.2021.703890 (PMC8313984; doi:10.3389/fmicb.2021.703890)
Supplement: Supplementary file 1 [file Data_Sheet_1.XLSX]

## Sheet: AccessionIDs
ACCESSION #	BioSample	Run	BioProject	Experiment	SRA Study	STRAIN	Genbank	AssemblyID
ERR1157402	SAMEA3683211	ERR1157402	PRJEB11972	ERX1230809	ERP013405	NA	GCF_001498675.1	Campylobacter coli C9A1
ERR1163385	SAMEA3682999	ERR1163385	PRJEB11972	ERX1236792	ERP013405	NA	GCF_001491515.1	H055260517
ERR1163386	SAMEA3683000	ERR1163386	PRJEB11972	ERX1236793	ERP013405	NA	GCF_001487365.1	H091320792
ERR1163394	SAMEA3683008	ERR1163394	PRJEB11972	ERX1236801	ERP013405	NA	GCF_001494955.1	p495B
ERR1163410	SAMEA3683024	ERR1163410	PRJEB11972	ERX1236817	ERP013405	NA	GCF_001494415.1	p568B
ERR1163413	SAMEA3683027	ERR1163413	PRJEB11972	ERX1236820	ERP013405	NA	GCF_001499035.1	H081820599a
ERR1163414	SAMEA3683028	ERR1163414	PRJEB11972	ERX1236821	ERP013405	NA	GCF_001497615.1	W17A
ERR1163416	SAMEA3683030	ERR1163416	PRJEB11972	ERX1236823	ERP013405	NA	GCF_001493735.1	H082560569
ERR1163433	SAMEA3683047	ERR1163433	PRJEB11972	ERX1236840	ERP013405	NA	GCF_001495615.1	p515D
ERR1163441	SAMEA3683055	ERR1163441	PRJEB11972	ERX1236848	ERP013405	NA	GCF_001495275.1	H082280515
ERR1163448	SAMEA3683062	ERR1163448	PRJEB11972	ERX1236855	ERP013405	NA	GCF_001497655.1	p494B
ERR1163449	SAMEA3683063	ERR1163449	PRJEB11972	ERX1236856	ERP013405	NA	GCF_001494695.1	H082280513
ERR1163450	SAMEA3683064	ERR1163450	PRJEB11972	ERX1236857	ERP013405	NA	GCF_001497895.1	H073580401
ERR1163466	SAMEA3683080	ERR1163466	PRJEB11972	ERX1236873	ERP013405	NA	GCF_001499375.1	H094860392
ERR1163467	SAMEA3683081	ERR1163467	PRJEB11972	ERX1236874	ERP013405	NA	GCF_001489155.1	p515A
ERR1163489	SAMEA3683103	ERR1163489	PRJEB11972	ERX1236896	ERP013405	NA	GCF_001492675.1	W17C
ERR1163493	SAMEA3683107	ERR1163493	PRJEB11972	ERX1236900	ERP013405	NA	GCF_001493515.1	W17B
ERR1163514	SAMEA3683128	ERR1163514	PRJEB11972	ERX1236921	ERP013405	NA	GCF_001494215.1	W17D
ERR1163597	SAMEA3683212	ERR1163597	PRJEB11972	ERX1237004	ERP013405	NA	GCF_001498995.1	M5D4
ERR1163598	SAMEA3683213	ERR1163598	PRJEB11972	ERX1237005	ERP013405	NA	GCF_001498955.1	F15D2
ERR1163599	SAMEA3683214	ERR1163599	PRJEB11972	ERX1237006	ERP013405	NA	GCF_001499115.1	K3D1
ERR1163600	SAMEA3683215	ERR1163600	PRJEB11972	ERX1237007	ERP013405	NA	GCF_001491235.1	B15B3
ERR1163601	SAMEA3683216	ERR1163601	PRJEB11972	ERX1237008	ERP013405	NA	GCF_001488295.1	F5A2
ERR1163602	SAMEA3683217	ERR1163602	PRJEB11972	ERX1237009	ERP013405	NA	GCF_001491035.1	D13A4
ERR1163605	SAMEA3683220	ERR1163605	PRJEB11972	ERX1237012	ERP013405	NA	GCF_001499255.1	K11
ERR1163606	SAMEA3683221	ERR1163606	PRJEB11972	ERX1237013	ERP013405	NA	GCF_001492295.1	C8C3
ERR1163607	SAMEA3683222	ERR1163607	PRJEB11972	ERX1237014	ERP013405	NA	GCF_001492895.1	M2D2
ERR1163608	SAMEA3683223	ERR1163608	PRJEB11972	ERX1237015	ERP013405	NA	GCF_001487955.1	N11D1
ERR1163609	SAMEA3683224	ERR1163609	PRJEB11972	ERX1237016	ERP013405	NA	GCF_001488895.1	O6C1
ERR1163610	SAMEA3683225	ERR1163610	PRJEB11972	ERX1237017	ERP013405	NA	GCF_001493335.1	1535
ERR1163611	SAMEA3683226	ERR1163611	PRJEB11972	ERX1237018	ERP013405	NA	GCF_001494375.1	1718
ERR1163612	SAMEA3683227	ERR1163612	PRJEB11972	ERX1237019	ERP013405	NA	GCF_001489015.1	M4A4
ERR1163613	SAMEA3683228	ERR1163613	PRJEB11972	ERX1237020	ERP013405	NA	GCF_001495175.1	F14B4C4
ERR1163614	SAMEA3683229	ERR1163614	PRJEB11972	ERX1237021	ERP013405	NA	GCF_001494855.1	A12B2
ERR1163615	SAMEA3683230	ERR1163615	PRJEB11972	ERX1237022	ERP013405	NA	GCF_001494055.1	H060960756
ERR1163630	SAMEA3683245	ERR1163630	PRJEB11972	ERX1237037	ERP013405	NA	GCF_001488915.1	H055260498
ERR1163639	SAMEA3683254	ERR1163639	PRJEB11972	ERX1237046	ERP013405	NA	GCF_001496555.1	H060960757
ERR1163676	SAMEA3683291	ERR1163676	PRJEB11972	ERX1237083	ERP013405	NA	GCF_001494095.1	H060740717
ERR1163684	SAMEA3683299	ERR1163684	PRJEB11972	ERX1237091	ERP013405	NA	GCF_001497115.1	NCTC13006
ERR1163706	SAMEA3683321	ERR1163706	PRJEB11972	ERX1237113	ERP013405	NA	GCF_001488195.1	p546B
ERR1163708	SAMEA3683323	ERR1163708	PRJEB11972	ERX1237115	ERP013405	NA	GCF_001489575.1	H075140555
ERR1163709	SAMEA3683324	ERR1163709	PRJEB11972	ERX1237116	ERP013405	NA	GCF_001495435.1	p635D
ERR1163711	SAMEA3683326	ERR1163711	PRJEB11972	ERX1237118	ERP013405	NA	GCF_001488375.1	H065160534
ERR1163712	SAMEA3683327	ERR1163712	PRJEB11972	ERX1237119	ERP013405	NA	GCF_001495955.1	H085160742
ERR1163713	SAMEA3683328	ERR1163713	PRJEB11972	ERX1237120	ERP013405	NA	GCF_001488875.1	H092560131
ERR1163715	SAMEA3683330	ERR1163715	PRJEB11972	ERX1237122	ERP013405	NA	GCF_001489635.1	p474A
ERR1163716	SAMEA3683331	ERR1163716	PRJEB11972	ERX1237123	ERP013405	NA	GCF_001492995.1	p474C
ERR1163717	SAMEA3683332	ERR1163717	PRJEB11972	ERX1237124	ERP013405	NA	GCF_001495115.1	H094560713
ERR1163718	SAMEA3683333	ERR1163718	PRJEB11972	ERX1237125	ERP013405	NA	GCF_001497195.1	H093580324
ERR1163719	SAMEA3683334	ERR1163719	PRJEB11972	ERX1237126	ERP013405	NA	GCF_001496615.1	p635A
ERR1163721	SAMEA3683336	ERR1163721	PRJEB11972	ERX1237128	ERP013405	NA	GCF_001491975.1	p515B
ERR1163723	SAMEA3683338	ERR1163723	PRJEB11972	ERX1237130	ERP013405	NA	GCF_001494755.1	H090980249
ERR1163724	SAMEA3683339	ERR1163724	PRJEB11972	ERX1237131	ERP013405	NA	GCF_001497675.1	p588B
ERR1163725	SAMEA3683340	ERR1163725	PRJEB11972	ERX1237132	ERP013405	NA	GCF_001493855.1	H065100506
ERR1163726	SAMEA3683341	ERR1163726	PRJEB11972	ERX1237133	ERP013405	NA	GCF_001492075.1	H072620566
ERR1163727	SAMEA3683342	ERR1163727	PRJEB11972	ERX1237134	ERP013405	NA	GCF_001489555.1	H094560720
ERR1163729	SAMEA3683344	ERR1163729	PRJEB11972	ERX1237136	ERP013405	NA	GCF_001491355.1	p546D
ERR1163732	SAMEA3683347	ERR1163732	PRJEB11972	ERX1237139	ERP013405	NA	GCF_001493835.1	H091320798
ERR1163733	SAMEA3683348	ERR1163733	PRJEB11972	ERX1237140	ERP013405	NA	GCF_001496855.1	H094560718
ERR1163734	SAMEA3683349	ERR1163734	PRJEB11972	ERX1237141	ERP013405	NA	GCF_001491855.1	H065100499
ERR1163735	SAMEA3683350	ERR1163735	PRJEB11972	ERX1237142	ERP013405	NA	GCF_001492935.1	p474B
ERR1163737	SAMEA3683352	ERR1163737	PRJEB11972	ERX1237144	ERP013405	NA	GCF_001495855.1	p588D
ERR1163739	SAMEA3683354	ERR1163739	PRJEB11972	ERX1237146	ERP013405	NA	GCF_001490715.1	p494A
ERR1163740	SAMEA3683355	ERR1163740	PRJEB11972	ERX1237147	ERP013405	NA	GCF_001493915.1	H085160749
ERR1163742	SAMEA3683357	ERR1163742	PRJEB11972	ERX1237149	ERP013405	NA	GCF_001487715.1	p568C
ERR1163747	SAMEA3683362	ERR1163747	PRJEB11972	ERX1237154	ERP013405	NA	GCF_001497795.1	H061980521a
ERR1163748	SAMEA3683363	ERR1163748	PRJEB11972	ERX1237155	ERP013405	NA	GCF_001487265.1	p604B
ERR1163749	SAMEA3683364	ERR1163749	PRJEB11972	ERX1237156	ERP013405	NA	GCF_001493955.1	p546C
ERR1163750	SAMEA3683365	ERR1163750	PRJEB11972	ERX1237157	ERP013405	NA	GCF_001498735.1	p515C
ERR1163754	SAMEA3683369	ERR1163754	PRJEB11972	ERX1237161	ERP013405	NA	GCF_001489055.1	p568A
ERR1163755	SAMEA3683370	ERR1163755	PRJEB11972	ERX1237162	ERP013405	NA	GCF_001496315.1	H075200514
ERR1163756	SAMEA3683371	ERR1163756	PRJEB11972	ERX1237163	ERP013405	NA	GCF_001489495.1	p604D
ERR1163758	SAMEA3683373	ERR1163758	PRJEB11972	ERX1237165	ERP013405	NA	GCF_001487995.1	UNNQFC9
ERR1163762	SAMEA3683377	ERR1163762	PRJEB11972	ERX1237169	ERP013405	NA	GCF_001488055.1	p495D
ERR1163763	SAMEA3683378	ERR1163763	PRJEB11972	ERX1237170	ERP013405	NA	GCF_001496255.1	p494D
ERR1163785	SAMEA3683400	ERR1163785	PRJEB11972	ERX1237192	ERP013405	NA	GCF_001492355.1	p494C
ERR1163786	SAMEA3683401	ERR1163786	PRJEB11972	ERX1237193	ERP013405	NA	GCF_001487595.1	H053120426
ERR1163787	SAMEA3683402	ERR1163787	PRJEB11972	ERX1237194	ERP013405	NA	GCF_001497335.1	H085160740
ERR1163788	SAMEA3683403	ERR1163788	PRJEB11972	ERX1237195	ERP013405	NA	GCF_001489835.1	H075200522
ERR1163789	SAMEA3683404	ERR1163789	PRJEB11972	ERX1237196	ERP013405	NA	GCF_001489315.1	H081940749
ERR1163790	SAMEA3683405	ERR1163790	PRJEB11972	ERX1237197	ERP013405	NA	GCF_001495775.1	p546A
ERR1163791	SAMEA3683406	ERR1163791	PRJEB11972	ERX1237198	ERP013405	NA	GCF_001494035.1	p474D
ERR1163792	SAMEA3683407	ERR1163792	PRJEB11972	ERX1237199	ERP013405	NA	GCF_001497155.1	H081380695a
ERR1163793	SAMEA3683408	ERR1163793	PRJEB11972	ERX1237200	ERP013405	NA	GCF_001491335.1	H093580323
ERR1163794	SAMEA3683409	ERR1163794	PRJEB11972	ERX1237201	ERP013405	NA	GCF_001497255.1	H061680633
ERR1163798	SAMEA3683413	ERR1163798	PRJEB11972	ERX1237205	ERP013405	NA	GCF_001495535.1	H073220518
ERR1163799	SAMEA3683414	ERR1163799	PRJEB11972	ERX1237206	ERP013405	NA	GCF_001488075.1	H091940890
ERR1163801	SAMEA3683416	ERR1163801	PRJEB11972	ERX1237208	ERP013405	NA	GCF_001492135.1	H083420701
ERR1163803	SAMEA3683418	ERR1163803	PRJEB11972	ERX1237210	ERP013405	NA	GCF_001491555.1	H055260513
ERR1163806	SAMEA3683421	ERR1163806	PRJEB11972	ERX1237213	ERP013405	NA	GCF_001488695.1	H074080509
ERR1163809	SAMEA3683424	ERR1163809	PRJEB11972	ERX1237216	ERP013405	NA	GCF_001498375.1	H061980521b
ERR1163812	SAMEA3683427	ERR1163812	PRJEB11972	ERX1237219	ERP013405	NA	GCF_001499315.1	H083420694
ERR1163818	SAMEA3683433	ERR1163818	PRJEB11972	ERX1237225	ERP013405	NA	GCF_001493475.1	H074080511
ERR1163819	SAMEA3683434	ERR1163819	PRJEB11972	ERX1237226	ERP013405	NA	GCF_001497835.1	H073700405
ERR1163824	SAMEA3683439	ERR1163824	PRJEB11972	ERX1237231	ERP013405	NA	GCF_001496495.1	H072620568
ERR1163829	SAMEA3683444	ERR1163829	PRJEB11972	ERX1237236	ERP013405	NA	GCF_001491395.1	H094560717
ERR1163831	SAMEA3683446	ERR1163831	PRJEB11972	ERX1237238	ERP013405	NA	GCF_001489995.1	H071960681
ERR1163832	SAMEA3683447	ERR1163832	PRJEB11972	ERX1237239	ERP013405	NA	GCF_001497435.1	H054000444
ERR1163834	SAMEA3683449	ERR1163834	PRJEB11972	ERX1237241	ERP013405	NA	GCF_001495555.1	H092260569a
ERR1163836	SAMEA3683451	ERR1163836	PRJEB11972	ERX1237243	ERP013405	NA	GCF_001497215.1	H072680465
ERR1163837	SAMEA3683452	ERR1163837	PRJEB11972	ERX1237244	ERP013405	NA	GCF_001493495.1	H083960630
ERR1163838	SAMEA3683453	ERR1163838	PRJEB11972	ERX1237245	ERP013405	NA	GCF_001494895.1	H092260569b
ERR1163839	SAMEA3683454	ERR1163839	PRJEB11972	ERX1237246	ERP013405	NA	GCF_001496575.1	H090520713
ERR1163842	SAMEA3683457	ERR1163842	PRJEB11972	ERX1237249	ERP013405	NA	GCF_001498235.1	H054000445
ERR1163851	SAMEA3683466	ERR1163851	PRJEB11972	ERX1237258	ERP013405	NA	GCF_001490995.1	H093580632
ERR1163852	SAMEA3683467	ERR1163852	PRJEB11972	ERX1237259	ERP013405	NA	GCF_001498035.1	H090660740
ERR1163855	SAMEA3683470	ERR1163855	PRJEB11972	ERX1237262	ERP013405	NA	GCF_001491415.1	H091320788
ERR1163859	SAMEA3683474	ERR1163859	PRJEB11972	ERX1237266	ERP013405	NA	GCF_001489435.1	H063900532
ERR1163862	SAMEA3683477	ERR1163862	PRJEB11972	ERX1237269	ERP013405	NA	GCF_001492335.1	p604A
ERR1163863	SAMEA3683478	ERR1163863	PRJEB11972	ERX1237270	ERP013405	NA	GCF_001490435.1	P635B
ERR1163865	SAMEA3683480	ERR1163865	PRJEB11972	ERX1237272	ERP013405	NA	GCF_001488355.1	H081380695b
ERR1163872	SAMEA3683487	ERR1163872	PRJEB11972	ERX1237279	ERP013405	NA	GCF_001490915.1	H093100604
ERR1163877	SAMEA3683492	ERR1163877	PRJEB11972	ERX1237284	ERP013405	NA	GCF_001491715.1	H063800417
ERR1163878	SAMEA3683493	ERR1163878	PRJEB11972	ERX1237285	ERP013405	NA	GCF_001496395.1	H094280625
ERR1163882	SAMEA3683497	ERR1163882	PRJEB11972	ERX1237289	ERP013405	NA	GCF_001487515.1	H081380701
ERR1163883	SAMEA3683498	ERR1163883	PRJEB11972	ERX1237290	ERP013405	NA	GCF_001488595.1	H062140681
ERR1163884	SAMEA3683499	ERR1163884	PRJEB11972	ERX1237291	ERP013405	NA	GCF_001495415.1	H092260570
ERR1163887	SAMEA3683502	ERR1163887	PRJEB11972	ERX1237294	ERP013405	NA	GCF_001495515.1	H063800423
ERR1163888	SAMEA3683503	ERR1163888	PRJEB11972	ERX1237295	ERP013405	NA	GCF_001499135.1	p495c
SRR10010334	SAMN12616974	SRR10010334	PRJNA292664	SRX6748539	SRP102667	19NM07CB15-C	GCA_008175345.1	PDT000570248.1
SRR10037978	SAMN12638037	SRR10037978	PRJNA292668	SRX6773061	SRP063302	FSIS11923661	GCA_008261545.1	PDT000576583.1
SRR10037981	SAMN12638044	SRR10037981	PRJNA292668	SRX6773064	SRP063302	FSIS11923668	GCA_008261705.1	PDT000576584.1
SRR10037986	SAMN12638040	SRR10037986	PRJNA292668	SRX6773069	SRP063302	FSIS11923664	GCA_008261725.1	PDT000576589.1
SRR10039261	SAMN12638046	SRR10039261	PRJNA292668	SRX6774310	SRP063302	FSIS11923670	GCA_008269045.1	PDT000577539.1
SRR10039265	SAMN12638039	SRR10039265	PRJNA292668	SRX6774314	SRP063302	FSIS11923663	GCA_008263845.1	PDT000576793.1
SRR10045155	SAMN12638024	SRR10045155	PRJNA292668	SRX6779760	SRP063302	FSIS11923646	GCA_008265275.1	PDT000576903.1
SRR10045158	SAMN12638026	SRR10045158	PRJNA292668	SRX6779763	SRP063302	FSIS11923648	GCA_008265205.1	PDT000576906.1
SRR10045166	SAMN12638043	SRR10045166	PRJNA292668	SRX6779771	SRP063302	FSIS11923667	GCA_008264445.1	PDT000576914.1
SRR10045171	SAMN12638021	SRR10045171	PRJNA292668	SRX6779776	SRP063302	FSIS11923448	GCA_008265265.1	PDT000576919.1
SRR10045178	SAMN12638042	SRR10045178	PRJNA292668	SRX6779783	SRP063302	FSIS11923666	GCA_008267205.1	PDT000576925.1
SRR10082194	SAMN12710371	SRR10082194	PRJNA292668	SRX6815205	SRP063302	FSIS11923720	GCA_008359325.1	PDT000582387.1
SRR10082195	SAMN12710375	SRR10082195	PRJNA292668	SRX6815206	SRP063302	FSIS11923724	GCA_008360165.1	PDT000582388.1
SRR10082198	SAMN12710369	SRR10082198	PRJNA292668	SRX6815209	SRP063302	FSIS11923718	GCA_008359165.1	PDT000582391.1
SRR10082200	SAMN12710387	SRR10082200	PRJNA292668	SRX6815211	SRP063302	FSIS11923883	GCA_008360245.1	PDT000582393.1
SRR10082202	SAMN12710399	SRR10082202	PRJNA292668	SRX6815213	SRP063302	FSIS11923897	GCA_008360225.1	PDT000582395.1
SRR10082203	SAMN12710370	SRR10082203	PRJNA292668	SRX6815214	SRP063302	FSIS11923719	GCA_008360145.1	PDT000582396.1
SRR10082204	SAMN12710374	SRR10082204	PRJNA292668	SRX6815215	SRP063302	FSIS11923723	GCA_008360265.1	PDT000582397.1
SRR10082211	SAMN12710392	SRR10082211	PRJNA292668	SRX6815222	SRP063302	FSIS11923888	GCA_008357845.1	PDT000582403.1
SRR10082217	SAMN12710383	SRR10082217	PRJNA292668	SRX6815228	SRP063302	FSIS11923879	GCA_008357965.1	PDT000582409.1
SRR10082219	SAMN12710397	SRR10082219	PRJNA292668	SRX6815230	SRP063302	FSIS11923895	GCA_008357945.1	PDT000582411.1
SRR10082220	SAMN12710367	SRR10082220	PRJNA292668	SRX6815231	SRP063302	FSIS11923716	GCA_008358005.1	PDT000582412.1
SRR10082224	SAMN12710390	SRR10082224	PRJNA292668	SRX6815235	SRP063302	FSIS11923886	GCA_008358085.1	PDT000582416.1
SRR10082226	SAMN12710401	SRR10082226	PRJNA292668	SRX6815237	SRP063302	FSIS11923899	GCA_008358265.1	PDT000582418.1
SRR10084924	SAMN12715341	SRR10084924	PRJNA296704	SRX6817933	SRP064966	TTU_588	GCA_008371535.1	PDT000582766.1
SRR10096983	SAMN12725476	SRR10096983	PRJNA292668	SRX6828959	SRP063302	FSIS11924092	GCA_008392565.1	PDT000584384.1
SRR10097003	SAMN12725509	SRR10097003	PRJNA292668	SRX6828979	SRP063302	FSIS11924065	GCA_008392855.1	PDT000584404.1
SRR10097004	SAMN12725511	SRR10097004	PRJNA292668	SRX6828980	SRP063302	FSIS11924067	GCA_008392935.1	PDT000584405.1
SRR10097011	SAMN12725535	SRR10097011	PRJNA292668	SRX6828987	SRP063302	FSIS11924093	GCA_008392995.1	PDT000584412.1
SRR10097015	SAMN12725519	SRR10097015	PRJNA292668	SRX6828991	SRP063302	FSIS11924075	GCA_008393035.1	PDT000584416.1
SRR10097016	SAMN12725526	SRR10097016	PRJNA292668	SRX6828992	SRP063302	FSIS11924083	GCA_008393095.1	PDT000584417.1
SRR10097019	SAMN12725534	SRR10097019	PRJNA292668	SRX6828995	SRP063302	FSIS11924091	GCA_008393115.1	PDT000584420.1
SRR10097021	SAMN12725537	SRR10097021	PRJNA292668	SRX6828997	SRP063302	FSIS11924095	GCA_008393225.1	PDT000584422.1
SRR10097022	SAMN12725539	SRR10097022	PRJNA292668	SRX6828998	SRP063302	FSIS11924098	GCA_008393155.1	PDT000584423.1
SRR10097026	SAMN12725520	SRR10097026	PRJNA292668	SRX6829002	SRP063302	FSIS11924076	GCA_008393255.1	PDT000584427.1
SRR10097028	SAMN12725523	SRR10097028	PRJNA292668	SRX6829004	SRP063302	FSIS11924080	GCA_008393315.1	PDT000584429.1
SRR10097030	SAMN12725507	SRR10097030	PRJNA292668	SRX6829006	SRP063302	FSIS11924063	GCA_008511915.1	PDT000584431.1
SRR10097031	SAMN12725508	SRR10097031	PRJNA292668	SRX6829007	SRP063302	FSIS11924064	GCA_008393355.1	PDT000584432.1
SRR10097033	SAMN12725514	SRR10097033	PRJNA292668	SRX6829009	SRP063302	FSIS11924070	GCA_008393375.1	PDT000584434.1
SRR10097034	SAMN12725525	SRR10097034	PRJNA292668	SRX6829010	SRP063302	FSIS11924082	GCA_008511795.1	PDT000584435.1
SRR10097035	SAMN12725532	SRR10097035	PRJNA292668	SRX6829011	SRP063302	FSIS11924089	GCA_008466465.1	PDT000584436.1
SRR10101895	SAMN12734213	SRR10101895	PRJNA292664	SRX6833838	SRP102667	19NC07CB10_C	GCA_008395215.1	PDT000584649.1
SRR10101909	SAMN12734224	SRR10101909	PRJNA292664	SRX6833852	SRP102667	19NC07CB08_C	GCA_008395315.1	PDT000584663.1
SRR10138259	SAMN12782203	SRR10138259	PRJNA292668	SRX6866337	SRP063302	FSIS11923420	GCA_008621595.1	PDT000588575.1
SRR10138261	SAMN12782212	SRR10138261	PRJNA292668	SRX6866339	SRP063302	FSIS11923432	GCA_008621555.1	PDT000588577.1
SRR10138262	SAMN12782214	SRR10138262	PRJNA292668	SRX6866340	SRP063302	FSIS11923435	GCA_008621655.1	PDT000588578.1
SRR10138263	SAMN12782222	SRR10138263	PRJNA292668	SRX6866341	SRP063302	FSIS11923444	GCA_008621675.1	PDT000588579.1
SRR10138264	SAMN12782204	SRR10138264	PRJNA292668	SRX6866342	SRP063302	FSIS11923421	GCA_008621715.1	PDT000588580.1
SRR10138267	SAMN12782199	SRR10138267	PRJNA292668	SRX6866345	SRP063302	FSIS11921766	GCA_008621725.1	PDT000588583.1
SRR10138274	SAMN12782205	SRR10138274	PRJNA292668	SRX6866352	SRP063302	FSIS11923422	GCA_008621855.1	PDT000588590.1
SRR10139521	SAMN12782210	SRR10139521	PRJNA292668	SRX6867531	SRP063302	FSIS11923429	GCA_008622775.1	PDT000588631.1
SRR10139837	SAMN12783968	SRR10139837	PRJNA292664	SRX6867774	SRP102667	19IA07CB20-C1	GCA_008622405.1	PDT000588651.1
SRR10164086	SAMN12821204	SRR10164086	PRJNA292668	SRX6889474	SRP063302	FSIS11923702	GCA_008709075.1	PDT000591827.1
SRR10164091	SAMN12821179	SRR10164091	PRJNA292668	SRX6889479	SRP063302	FSIS11923677	GCA_008709215.1	PDT000591832.1
SRR10164092	SAMN12821194	SRR10164092	PRJNA292668	SRX6889480	SRP063302	FSIS11923692	GCA_008709105.1	PDT000591833.1
SRR10164104	SAMN12821192	SRR10164104	PRJNA292668	SRX6889492	SRP063302	FSIS11923690	GCA_008707915.1	PDT000591840.1
SRR10164105	SAMN12821195	SRR10164105	PRJNA292668	SRX6889493	SRP063302	FSIS11923693	GCA_008708195.1	PDT000591841.1
SRR10164110	SAMN12821183	SRR10164110	PRJNA292668	SRX6889498	SRP063302	FSIS11923681	GCA_008707975.1	PDT000591846.1
SRR10164111	SAMN12821185	SRR10164111	PRJNA292668	SRX6889499	SRP063302	FSIS11923683	GCA_008708235.1	PDT000591847.1
SRR10164112	SAMN12821196	SRR10164112	PRJNA292668	SRX6889500	SRP063302	FSIS11923694	GCA_008709055.1	PDT000591848.1
SRR10164117	SAMN12821180	SRR10164117	PRJNA292668	SRX6889505	SRP063302	FSIS11923678	GCA_008709135.1	PDT000591853.1
SRR10164120	SAMN12821193	SRR10164120	PRJNA292668	SRX6889508	SRP063302	FSIS11923691	GCA_008709185.1	PDT000591856.1
SRR10164125	SAMN12821184	SRR10164125	PRJNA292668	SRX6889511	SRP063302	FSIS11923682	GCA_008709235.1	PDT000591857.1
SRR10164135	SAMN12821181	SRR10164135	PRJNA292668	SRX6889521	SRP063302	FSIS11923679	GCA_008709355.1	PDT000591866.1
SRR10164139	SAMN12821201	SRR10164139	PRJNA292668	SRX6889525	SRP063302	FSIS11923699	GCA_008709415.1	PDT000591870.1
SRR10166436	SAMN12822830	SRR10166436	PRJNA292668	SRX6891203	SRP063302	FSIS11924658	GCA_008716715.1	PDT000592176.1
SRR10166442	SAMN12822829	SRR10166442	PRJNA292668	SRX6891209	SRP063302	FSIS11924657	GCA_008715995.1	PDT000592181.1
SRR10166445	SAMN12822843	SRR10166445	PRJNA292668	SRX6891212	SRP063302	FSIS11924765	GCA_008715915.1	PDT000592184.1
SRR10166465	SAMN12822860	SRR10166465	PRJNA292668	SRX6891232	SRP063302	FSIS11924785	GCA_008717215.1	PDT000592204.1
SRR10173609	SAMN12830473	SRR10173609	PRJNA258022	SRX6895113	SRP064275	AZ-TG134312	NA	NA
SRR10173702	SAMN12830536	SRR10173702	PRJNA258022	SRX6895206	SRP064275	AZ-TG134308	NA	NA
SRR10186853	SAMN12850901	SRR10186853	PRJNA292668	SRX6907375	SRP063302	FSIS11924228	GCA_008788535.1	PDT000594359.1
SRR10186854	SAMN12850911	SRR10186854	PRJNA292668	SRX6907376	SRP063302	FSIS11924239	GCA_008777195.1	PDT000594360.1
SRR10186855	SAMN12850920	SRR10186855	PRJNA292668	SRX6907377	SRP063302	FSIS11924249	GCA_008776155.1	PDT000594361.1
SRR10186862	SAMN12850912	SRR10186862	PRJNA292668	SRX6907384	SRP063302	FSIS11924240	GCA_008783105.1	PDT000594368.1
SRR10186864	SAMN12850916	SRR10186864	PRJNA292668	SRX6907386	SRP063302	FSIS11924245	GCA_008788665.1	PDT000594370.1
SRR10186865	SAMN12850919	SRR10186865	PRJNA292668	SRX6907387	SRP063302	FSIS11924248	GCA_008788515.1	PDT000594371.1
SRR10186867	SAMN12850906	SRR10186867	PRJNA292668	SRX6907389	SRP063302	FSIS11924233	GCA_008783005.1	PDT000594373.1
SRR10186868	SAMN12850907	SRR10186868	PRJNA292668	SRX6907390	SRP063302	FSIS11924234	GCA_008783025.1	PDT000594374.1
SRR10186870	SAMN12850917	SRR10186870	PRJNA292668	SRX6907392	SRP063302	FSIS11924246	GCA_008783045.1	PDT000594376.1
SRR10186871	SAMN12850908	SRR10186871	PRJNA292668	SRX6907393	SRP063302	FSIS11924235	GCA_008782925.1	PDT000594377.1
SRR10186873	SAMN12850918	SRR10186873	PRJNA292668	SRX6907395	SRP063302	FSIS11924247	GCA_008783085.1	PDT000594379.1
SRR10186874	SAMN12850914	SRR10186874	PRJNA292668	SRX6907396	SRP063302	FSIS11924242	GCA_008782985.1	PDT000594380.1
SRR10186878	SAMN12850926	SRR10186878	PRJNA292668	SRX6907400	SRP063302	FSIS11923705	GCA_008783165.1	PDT000594384.1
SRR10186881	SAMN12850931	SRR10186881	PRJNA292668	SRX6907403	SRP063302	FSIS11923711	GCA_008783285.1	PDT000594387.1
SRR10186885	SAMN12850945	SRR10186885	PRJNA292668	SRX6907407	SRP063302	FSIS11923909	GCA_008782625.1	PDT000594391.1
SRR10186886	SAMN12850925	SRR10186886	PRJNA292668	SRX6907408	SRP063302	FSIS11923704	GCA_008783125.1	PDT000594392.1
SRR10186887	SAMN12850929	SRR10186887	PRJNA292668	SRX6907409	SRP063302	FSIS11923709	GCA_008788595.1	PDT000594393.1
SRR10186890	SAMN12850937	SRR10186890	PRJNA292668	SRX6907412	SRP063302	FSIS11923728	GCA_008787955.1	PDT000594395.1
SRR10186891	SAMN12850938	SRR10186891	PRJNA292668	SRX6907413	SRP063302	FSIS11923900	GCA_008777395.1	PDT000594396.1
SRR10186917	SAMN12850942	SRR10186917	PRJNA292668	SRX6907439	SRP063302	FSIS11923904	GCA_008788805.1	PDT000594397.1
SRR10186925	SAMN12850946	SRR10186925	PRJNA292668	SRX6907447	SRP063302	FSIS11923910	GCA_008777755.1	PDT000594405.1
SRR10186926	SAMN12850947	SRR10186926	PRJNA292668	SRX6907448	SRP063302	FSIS11923911	GCA_008772155.1	PDT000595099.1
SRR10186952	SAMN12850959	SRR10186952	PRJNA292668	SRX6907474	SRP063302	FSIS11924264	GCA_008783605.1	PDT000594431.1
SRR10186954	SAMN12850972	SRR10186954	PRJNA292668	SRX6907476	SRP063302	FSIS11924420	GCA_008783625.1	PDT000594433.1
SRR10186956	SAMN12850952	SRR10186956	PRJNA292668	SRX6907478	SRP063302	FSIS11924257	GCA_008783585.1	PDT000594435.1
SRR10186958	SAMN12850953	SRR10186958	PRJNA292668	SRX6907480	SRP063302	FSIS11924258	GCA_009182305.1	PDT000594437.1
SRR10186959	SAMN12850961	SRR10186959	PRJNA292668	SRX6907481	SRP063302	FSIS11924266	GCA_008783665.1	PDT000594438.1
SRR10186962	SAMN12850964	SRR10186962	PRJNA292668	SRX6907484	SRP063302	FSIS11924269	GCA_008783685.1	PDT000594441.1
SRR10186964	SAMN12850951	SRR10186964	PRJNA292668	SRX6907486	SRP063302	FSIS11924256	GCA_008783725.1	PDT000594443.1
SRR10186969	SAMN12850957	SRR10186969	PRJNA292668	SRX6907491	SRP063302	FSIS11924262	GCA_008783785.1	PDT000594446.1
SRR10186975	SAMN12850974	SRR10186975	PRJNA292668	SRX6907497	SRP063302	FSIS11924422	GCA_008772195.1	PDT000595100.1
SRR10186978	SAMN12850960	SRR10186978	PRJNA292668	SRX6907500	SRP063302	FSIS11924265	GCA_008783985.1	PDT000594454.1
SRR10192546	SAMN12858599	SRR10192546	PRJNA292668	SRX6912826	SRP063302	FSIS11923908	GCA_008781355.1	PDT000594873.1
SRR10192547	SAMN12858600	SRR10192547	PRJNA292668	SRX6912827	SRP063302	FSIS11923913	GCA_008782275.1	PDT000594874.1
SRR10192548	SAMN12858601	SRR10192548	PRJNA292668	SRX6912828	SRP063302	FSIS11923914	GCA_008782215.1	PDT000594875.1
SRR10192549	SAMN12858602	SRR10192549	PRJNA292668	SRX6912829	SRP063302	FSIS11923915	GCA_008770335.1	PDT000595678.1
SRR10192550	SAMN12858603	SRR10192550	PRJNA292668	SRX6912830	SRP063302	FSIS11923916	GCA_008781395.1	PDT000594876.1
SRR10192551	SAMN12858604	SRR10192551	PRJNA292668	SRX6912831	SRP063302	FSIS11923917	GCA_008782325.1	PDT000594877.1
SRR10192552	SAMN12858605	SRR10192552	PRJNA292668	SRX6912832	SRP063302	FSIS11923918	GCA_008782195.1	PDT000594878.1
SRR10192553	SAMN12858606	SRR10192553	PRJNA292668	SRX6912833	SRP063302	FSIS11923919	GCA_008781415.1	PDT000594879.1
SRR10192555	SAMN12858608	SRR10192555	PRJNA292668	SRX6912835	SRP063302	FSIS11923921	GCA_008782375.1	PDT000594881.1
SRR10192557	SAMN12858610	SRR10192557	PRJNA292668	SRX6912837	SRP063302	FSIS11923923	GCA_008782295.1	PDT000594883.1
SRR10192560	SAMN12858613	SRR10192560	PRJNA292668	SRX6912840	SRP063302	FSIS11923926	GCA_008781475.1	PDT000594886.1
SRR10192565	SAMN12858618	SRR10192565	PRJNA292668	SRX6912845	SRP063302	FSIS11923980	GCA_008778395.1	PDT000594891.1
SRR10192578	SAMN12858620	SRR10192578	PRJNA292668	SRX6912847	SRP063302	FSIS11924102	GCA_008780895.1	PDT000594893.1
SRR10192581	SAMN12858623	SRR10192581	PRJNA292668	SRX6912850	SRP063302	FSIS11924221	GCA_008781075.1	PDT000594896.1
SRR10192609	SAMN12859047	SRR10192609	PRJNA292664	SRX6912868	SRP102667	19OR07CB28-C1	GCA_008781195.1	PDT000594901.1
SRR10198953	SAMN12868817	SRR10198953	PRJNA292668	SRX6919095	SRP063302	FSIS11924929	GCA_008775535.1	PDT000595974.1
SRR10198957	SAMN12868801	SRR10198957	PRJNA292668	SRX6919099	SRP063302	FSIS11924807	GCA_008775785.1	PDT000595978.1
SRR10198959	SAMN12868803	SRR10198959	PRJNA292668	SRX6919101	SRP063302	FSIS11924810	GCA_008775195.1	PDT000595980.1
SRR10198968	SAMN12868816	SRR10198968	PRJNA292668	SRX6919110	SRP063302	FSIS11924928	GCA_008775355.1	PDT000595988.1
SRR10198980	SAMN12868790	SRR10198980	PRJNA292668	SRX6919122	SRP063302	FSIS11924792	GCA_008775375.1	PDT000596000.1
SRR10198985	SAMN12868797	SRR10198985	PRJNA292668	SRX6919127	SRP063302	FSIS11924800	GCA_008775415.1	PDT000596005.1
SRR10210208	SAMN12879473	SRR10210208	PRJNA292668	SRX6930049	SRP063302	FSIS11924811	GCA_008813595.1	PDT000598052.1
SRR10218502	SAMN12898046	SRR10218502	PRJNA292668	SRX6938159	SRP063302	FSIS11924593	GCA_008827345.1	PDT000599001.1
SRR10218503	SAMN12898053	SRR10218503	PRJNA292668	SRX6938160	SRP063302	FSIS11924600	GCA_008827325.1	PDT000599002.1
SRR10218504	SAMN12898055	SRR10218504	PRJNA292668	SRX6938161	SRP063302	FSIS11924602	GCA_008827445.1	PDT000599003.1
SRR10218511	SAMN12898092	SRR10218511	PRJNA292668	SRX6938168	SRP063302	FSIS11924948	GCA_008827385.1	PDT000599010.1
SRR10218517	SAMN12898043	SRR10218517	PRJNA292668	SRX6938174	SRP063302	FSIS11924590	GCA_008861845.1	PDT000600778.1
SRR10218518	SAMN12898061	SRR10218518	PRJNA292668	SRX6938175	SRP063302	FSIS11924655	GCA_008827565.1	PDT000599016.1
SRR10218524	SAMN12898084	SRR10218524	PRJNA292668	SRX6938181	SRP063302	FSIS11924940	GCA_008827685.1	PDT000599022.1
SRR10218549	SAMN12898076	SRR10218549	PRJNA292668	SRX6938206	SRP063302	FSIS11924932	GCA_008827765.1	PDT000599024.1
SRR10218559	SAMN12898051	SRR10218559	PRJNA292668	SRX6938216	SRP063302	FSIS11924598	GCA_008827645.1	PDT000599026.1
SRR10218561	SAMN12898077	SRR10218561	PRJNA292668	SRX6938218	SRP063302	FSIS11924933	GCA_008827665.1	PDT000599028.1
SRR10218564	SAMN12898085	SRR10218564	PRJNA292668	SRX6938221	SRP063302	FSIS11924941	GCA_008884645.1	PDT000599031.1
SRR10218567	SAMN12898097	SRR10218567	PRJNA292668	SRX6938224	SRP063302	FSIS11924953	GCA_008827725.1	PDT000599034.1
SRR10218573	SAMN12898059	SRR10218573	PRJNA292668	SRX6938230	SRP063302	FSIS11924607	GCA_008827805.1	PDT000599040.1
SRR10218576	SAMN12898091	SRR10218576	PRJNA292668	SRX6938233	SRP063302	FSIS11924947	GCA_008827865.1	PDT000599043.1
SRR10218588	SAMN12898094	SRR10218588	PRJNA292668	SRX6938245	SRP063302	FSIS11924950	GCA_008826645.1	PDT000599055.1
SRR10218592	SAMN12898052	SRR10218592	PRJNA292668	SRX6938249	SRP063302	FSIS11924599	GCA_008826925.1	PDT000599059.1
SRR10218626	SAMN12898007	SRR10218626	PRJNA292668	SRX6938283	SRP063302	FSIS11924225	GCA_008826905.1	PDT000599060.1
SRR10218630	SAMN12898039	SRR10218630	PRJNA292668	SRX6938287	SRP063302	FSIS11924586	GCA_008828005.1	PDT000599064.1
SRR10218631	SAMN12898009	SRR10218631	PRJNA292668	SRX6938288	SRP063302	FSIS11924424	GCA_008827985.1	PDT000599065.1
SRR10218632	SAMN12898023	SRR10218632	PRJNA292668	SRX6938289	SRP063302	FSIS11924438	GCA_008827965.1	PDT000599066.1
SRR10218634	SAMN12898033	SRR10218634	PRJNA292668	SRX6938291	SRP063302	FSIS11924448	GCA_008883745.1	PDT000599068.1
SRR10218635	SAMN12898038	SRR10218635	PRJNA292668	SRX6938292	SRP063302	FSIS11924585	GCA_008828085.1	PDT000599069.1
SRR10218638	SAMN12898013	SRR10218638	PRJNA292668	SRX6938295	SRP063302	FSIS11924428	GCA_008883665.1	PDT000599072.1
SRR10218644	SAMN12898015	SRR10218644	PRJNA292668	SRX6938301	SRP063302	FSIS11924430	GCA_008828105.1	PDT000599078.1
SRR10218646	SAMN12898022	SRR10218646	PRJNA292668	SRX6938303	SRP063302	FSIS11924437	GCA_008828165.1	PDT000599080.1
SRR10218648	SAMN12898012	SRR10218648	PRJNA292668	SRX6938305	SRP063302	FSIS11924427	GCA_008828245.1	PDT000599082.1
SRR10218652	SAMN12898027	SRR10218652	PRJNA292668	SRX6938309	SRP063302	FSIS11924442	GCA_008828345.1	PDT000599086.1
SRR10218653	SAMN12898031	SRR10218653	PRJNA292668	SRX6938310	SRP063302	FSIS11924446	GCA_008828325.1	PDT000599087.1
SRR10218656	SAMN12898020	SRR10218656	PRJNA292668	SRX6938313	SRP063302	FSIS11924435	GCA_008828385.1	PDT000599089.1
SRR10218657	SAMN12898028	SRR10218657	PRJNA292668	SRX6938314	SRP063302	FSIS11924443	GCA_008828405.1	PDT000599090.1
SRR10218673	SAMN12898035	SRR10218673	PRJNA292668	SRX6938330	SRP063302	FSIS11924450	GCA_008828565.1	PDT000599104.1
SRR10218674	SAMN12898042	SRR10218674	PRJNA292668	SRX6938331	SRP063302	FSIS11924589	GCA_008828585.1	PDT000599105.1
SRR10222531	SAMN12901182	SRR10222531	PRJNA292668	SRX6942134	SRP063302	FSIS11924456	GCA_008857285.1	PDT000599399.1
SRR10222540	SAMN12901178	SRR10222540	PRJNA292668	SRX6942143	SRP063302	FSIS11924451	GCA_008857385.1	PDT000599407.1
SRR10222556	SAMN12901195	SRR10222556	PRJNA292668	SRX6942159	SRP063302	FSIS11924574	GCA_008887145.1	PDT000599422.1
SRR10222557	SAMN12901196	SRR10222557	PRJNA292668	SRX6942160	SRP063302	FSIS11924575	GCA_008887365.1	PDT000599423.1
SRR10222559	SAMN12901194	SRR10222559	PRJNA292668	SRX6942162	SRP063302	FSIS11924573	GCA_008838495.1	PDT000599425.1
SRR10224710	SAMN12906118	SRR10224710	PRJNA292664	SRX6944379	SRP102667	CVM N19C127	GCA_008888145.1	PDT000599727.1
SRR10224715	SAMN12906189	SRR10224715	PRJNA292664	SRX6944374	SRP102667	CVM N19C303	GCA_008857965.1	PDT000599732.1
SRR10224716	SAMN12906188	SRR10224716	PRJNA292664	SRX6944373	SRP102667	CVM N19C302	GCA_008862625.1	PDT000600935.1
SRR10224717	SAMN12906187	SRR10224717	PRJNA292664	SRX6944372	SRP102667	CVM N19C301	GCA_008858565.1	PDT000599733.1
SRR10224718	SAMN12906115	SRR10224718	PRJNA292664	SRX6944371	SRP102667	CVM N19C124	GCA_008858525.1	PDT000599734.1
SRR10224723	SAMN12906182	SRR10224723	PRJNA292664	SRX6944366	SRP102667	CVM N19C280	GCA_008889445.1	PDT000599738.1
SRR10224725	SAMN12906180	SRR10224725	PRJNA292664	SRX6944364	SRP102667	CVM N19C273	GCA_008844425.1	PDT000599740.1
SRR10224729	SAMN12906114	SRR10224729	PRJNA292664	SRX6944360	SRP102667	CVM N19C123	GCA_008889525.1	PDT000599743.1
SRR10224733	SAMN12906173	SRR10224733	PRJNA292664	SRX6944356	SRP102667	CVM N19C255	GCA_008889595.1	PDT000599747.1
SRR10224736	SAMN12906170	SRR10224736	PRJNA292664	SRX6944353	SRP102667	CVM N19C222	GCA_008889585.1	PDT000599750.1
SRR10224738	SAMN12906168	SRR10224738	PRJNA292664	SRX6944351	SRP102667	CVM N19C220	GCA_008889725.1	PDT000599752.1
SRR10224743	SAMN12906164	SRR10224743	PRJNA292664	SRX6944346	SRP102667	CVM N19C213	GCA_008845125.1	PDT000599757.1
SRR10224744	SAMN12906163	SRR10224744	PRJNA292664	SRX6944345	SRP102667	CVM N19C212	GCA_008858685.1	PDT000599758.1
SRR10224748	SAMN12906159	SRR10224748	PRJNA292664	SRX6944341	SRP102667	CVM N19C208	GCA_008889745.1	PDT000599762.1
SRR10224749	SAMN12906158	SRR10224749	PRJNA292664	SRX6944340	SRP102667	CVM N19C205	GCA_008889765.1	PDT000599763.1
SRR10224750	SAMN12906157	SRR10224750	PRJNA292664	SRX6944339	SRP102667	CVM N19C204	GCA_008838935.1	PDT000599764.1
SRR10224757	SAMN12906151	SRR10224757	PRJNA292664	SRX6944332	SRP102667	CVM N19C190	GCA_008838905.1	PDT000599771.1
SRR10224762	SAMN12906111	SRR10224762	PRJNA292664	SRX6944327	SRP102667	CVM N19C120	GCA_008858805.1	PDT000599775.1
SRR10224765	SAMN12906144	SRR10224765	PRJNA292664	SRX6944324	SRP102667	CVM N19C174	GCA_008858825.1	PDT000599778.1
SRR10224768	SAMN12906141	SRR10224768	PRJNA292664	SRX6944321	SRP102667	CVM N19C169	GCA_008838965.1	PDT000599781.1
SRR10224772	SAMN12906137	SRR10224772	PRJNA292664	SRX6944317	SRP102667	CVM N19C164	GCA_008897805.1	PDT000600939.1
SRR10224774	SAMN12906136	SRR10224774	PRJNA292664	SRX6944315	SRP102667	CVM N19C163	GCA_008858885.1	PDT000599786.1
SRR10224777	SAMN12906133	SRR10224777	PRJNA292664	SRX6944312	SRP102667	CVM N19C157	GCA_008889885.1	PDT000599789.1
SRR10224778	SAMN12906132	SRR10224778	PRJNA292664	SRX6944311	SRP102667	CVM N19C156	GCA_008889935.1	PDT000599790.1
SRR10224779	SAMN12906131	SRR10224779	PRJNA292664	SRX6944310	SRP102667	CVM N19C155	GCA_008889905.1	PDT000599791.1
SRR10224780	SAMN12906130	SRR10224780	PRJNA292664	SRX6944309	SRP102667	CVM N19C154	GCA_008862665.1	PDT000600940.1
SRR10224781	SAMN12906129	SRR10224781	PRJNA292664	SRX6944308	SRP102667	CVM N19C153	GCA_008889965.1	PDT000599792.1
SRR10224784	SAMN12906109	SRR10224784	PRJNA292664	SRX6944305	SRP102667	CVM N19C117	GCA_008890065.1	PDT000599795.1
SRR10224785	SAMN12906126	SRR10224785	PRJNA292664	SRX6944304	SRP102667	CVM N19C143	GCA_008890105.1	PDT000599796.1
SRR10224790	SAMN12906121	SRR10224790	PRJNA292664	SRX6944299	SRP102667	CVM N19C130	GCA_008890045.1	PDT000599801.1
SRR10245577	SAMN12993575	SRR10245577	PRJNA292668	SRX6964146	SRP063302	FSIS11925146	GCA_008954225.1	PDT000602599.1
SRR10245595	SAMN12993582	SRR10245595	PRJNA292668	SRX6964164	SRP063302	FSIS11925155	GCA_008956745.1	PDT000602614.1
SRR10245611	SAMN12993572	SRR10245611	PRJNA292668	SRX6964180	SRP063302	FSIS11925143	GCA_008957085.1	PDT000602629.1
SRR10245619	SAMN12993576	SRR10245619	PRJNA292668	SRX6964188	SRP063302	FSIS11925147	GCA_008955825.1	PDT000602637.1
SRR10245621	SAMN12993573	SRR10245621	PRJNA292668	SRX6964190	SRP063302	FSIS11925144	GCA_008957165.1	PDT000602639.1
SRR10245623	SAMN12993577	SRR10245623	PRJNA292668	SRX6964192	SRP063302	FSIS11925149	GCA_008957185.1	PDT000602641.1
SRR10245624	SAMN12993578	SRR10245624	PRJNA292668	SRX6964193	SRP063302	FSIS11925150	GCA_008956205.1	PDT000602642.1
SRR10245648	SAMN12993569	SRR10245648	PRJNA292668	SRX6964217	SRP063302	FSIS11925140	GCA_008954765.1	PDT000602656.1
SRR10245649	SAMN12993580	SRR10245649	PRJNA292668	SRX6964218	SRP063302	FSIS11925153	GCA_008954825.1	PDT000602657.1
SRR10246362	SAMN12993534	SRR10246362	PRJNA292668	SRX6964930	SRP063302	FSIS11923707	GCA_008955785.1	PDT000602700.1
SRR10246365	SAMN12868815	SRR10246365	PRJNA292668	SRX6964933	SRP063302	FSIS11924927	GCA_008955795.1	PDT000602703.1
SRR10246366	SAMN12993551	SRR10246366	PRJNA292668	SRX6964934	SRP063302	FSIS11925120	GCA_008955265.1	PDT000602704.1
SRR10246377	SAMN12993556	SRR10246377	PRJNA292668	SRX6964945	SRP063302	FSIS11925126	GCA_008956585.1	PDT000602709.1
SRR10246378	SAMN12993548	SRR10246378	PRJNA292668	SRX6964946	SRP063302	FSIS11925116	GCA_008956285.1	PDT000602710.1
SRR10246380	SAMN12993554	SRR10246380	PRJNA292668	SRX6964948	SRP063302	FSIS11925124	GCA_008956085.1	PDT000602712.1
SRR10246386	SAMN12993535	SRR10246386	PRJNA292668	SRX6964954	SRP063302	FSIS11924096	GCA_008955325.1	PDT000602718.1
SRR10246389	SAMN12993545	SRR10246389	PRJNA292668	SRX6964957	SRP063302	FSIS11925113	GCA_008955385.1	PDT000602721.1
SRR10246390	SAMN12993549	SRR10246390	PRJNA292668	SRX6964958	SRP063302	FSIS11925117	GCA_008955445.1	PDT000602722.1
SRR10246393	SAMN12993563	SRR10246393	PRJNA292668	SRX6964961	SRP063302	FSIS11925133	GCA_008955525.1	PDT000602725.1
SRR10246394	SAMN12993544	SRR10246394	PRJNA292668	SRX6964962	SRP063302	FSIS11925112	GCA_008955485.1	PDT000602726.1
SRR10246397	SAMN12993567	SRR10246397	PRJNA292668	SRX6964965	SRP063302	FSIS11925138	GCA_008955605.1	PDT000602729.1
SRR10257935	SAMN13012387	SRR10257935	PRJNA292664	SRX6975807	SRP102667	19TN09CB18K-C1	GCA_009006195.1	PDT000604312.1
SRR10258030	SAMN13003004	SRR10258030	PRJNA292668	SRX6975902	SRP063302	FSIS11924960	GCA_009006095.1	PDT000604319.1
SRR10258038	SAMN13003005	SRR10258038	PRJNA292668	SRX6975910	SRP063302	FSIS11924961	GCA_009254765.1	PDT000604354.1
SRR10258039	SAMN13003006	SRR10258039	PRJNA292668	SRX6975911	SRP063302	FSIS11924962	GCA_009006355.1	PDT000604322.1
SRR10258042	SAMN13003008	SRR10258042	PRJNA292668	SRX6975914	SRP063302	FSIS11924968	GCA_009005975.1	PDT000604324.1
SRR10259019	SAMN13013881	SRR10259019	PRJNA292664	SRX6976891	SRP102667	19MD06CB25-C	GCA_009011035.1	PDT000604579.1
SRR10259020	SAMN13013880	SRR10259020	PRJNA292664	SRX6976892	SRP102667	19MD07CB17-C	GCA_009010975.1	PDT000604580.1
SRR10277530	SAMN13029180	SRR10277530	PRJNA292664	SRX6990739	SRP102667	19MD04CB29-C	GCA_009147325.1	PDT000607973.1
SRR10277531	SAMN13029181	SRR10277531	PRJNA292664	SRX6990740	SRP102667	19MD04CB33-C	GCA_009153075.1	PDT000607974.1
SRR10286795	SAMN13035699	SRR10286795	PRJNA292664	SRX6999783	SRP102667	19NM07CB35-C	GCA_009169685.1	PDT000608819.1
SRR10287004	SAMN13034453	SRR10287004	PRJNA292668	SRX6999992	SRP063302	FSIS11925157	GCA_009171065.1	PDT000608921.1
SRR10287008	SAMN13034484	SRR10287008	PRJNA292668	SRX6999996	SRP063302	FSIS11925340	GCA_009172145.1	PDT000608925.1
SRR10287036	SAMN13034483	SRR10287036	PRJNA292668	SRX7000024	SRP063302	FSIS11925339	GCA_009172385.1	PDT000608951.1
SRR10287047	SAMN13034479	SRR10287047	PRJNA292668	SRX7000035	SRP063302	FSIS11925335	GCA_009172505.1	PDT000608956.1
SRR10303400	SAMN13051597	SRR10303400	PRJNA292668	SRX7016018	SRP063302	FSIS11925325	GCA_009226665.1	PDT000610517.1
SRR10303403	SAMN13051587	SRR10303403	PRJNA292668	SRX7016021	SRP063302	FSIS11925315	GCA_009226905.1	PDT000610520.1
SRR10311839	SAMN13059090	SRR10311839	PRJNA292668	SRX7023059	SRP063302	FSIS11925332	GCA_009234685.1	PDT000611696.1
SRR10311841	SAMN13059092	SRR10311841	PRJNA292668	SRX7023061	SRP063302	FSIS11925442	GCA_009234665.1	PDT000611698.1
SRR10311846	SAMN13059097	SRR10311846	PRJNA292668	SRX7023066	SRP063302	FSIS11925447	GCA_009235085.1	PDT000611703.1
SRR10311847	SAMN13059108	SRR10311847	PRJNA292668	SRX7023067	SRP063302	FSIS11925460	GCA_009235265.1	PDT000611704.1
SRR10311848	SAMN13059111	SRR10311848	PRJNA292668	SRX7023068	SRP063302	FSIS11925463	GCA_009235165.1	PDT000611705.1
SRR10311852	SAMN13059103	SRR10311852	PRJNA292668	SRX7023072	SRP063302	FSIS11925454	GCA_009240365.1	PDT000611709.1
SRR10311853	SAMN13059098	SRR10311853	PRJNA292668	SRX7023073	SRP063302	FSIS11925448	GCA_009235235.1	PDT000611710.1
SRR10311856	SAMN13059099	SRR10311856	PRJNA292668	SRX7023076	SRP063302	FSIS11925450	GCA_009234945.1	PDT000611713.1
SRR10311862	SAMN13059109	SRR10311862	PRJNA292668	SRX7023082	SRP063302	FSIS11925461	GCA_009235525.1	PDT000611719.1
SRR10311864	SAMN13059085	SRR10311864	PRJNA292668	SRX7023084	SRP063302	FSIS11925327	GCA_009235185.1	PDT000611721.1
SRR10311865	SAMN13059086	SRR10311865	PRJNA292668	SRX7023085	SRP063302	FSIS11925328	GCA_009236025.1	PDT000611722.1
SRR10311866	SAMN13059100	SRR10311866	PRJNA292668	SRX7023086	SRP063302	FSIS11925451	GCA_009235885.1	PDT000611723.1
SRR10311869	SAMN13059102	SRR10311869	PRJNA292668	SRX7023089	SRP063302	FSIS11925453	GCA_009235625.1	PDT000611726.1
SRR10350764	SAMN13118547	SRR10350764	PRJNA292668	SRX7060476	SRP063302	FSIS11925723	GCA_009404685.1	PDT000618387.1
SRR10350765	SAMN13118498	SRR10350765	PRJNA292668	SRX7060477	SRP063302	FSIS11925449	GCA_009404655.1	PDT000618388.1
SRR10350779	SAMN13118546	SRR10350779	PRJNA292668	SRX7060491	SRP063302	FSIS11925722	GCA_009404745.1	PDT000618402.1
SRR10350798	SAMN13118550	SRR10350798	PRJNA292668	SRX7060510	SRP063302	FSIS11925726	GCA_009404885.1	PDT000618417.1
SRR10358527	SAMN13152113	SRR10358527	PRJNA292664	SRX7067928	SRP102667	19TN09CB06K-C1	GCA_009412865.1	PDT000619467.1
SRR10386705	SAMN13181134	SRR10386705	PRJNA292668	SRX7087441	SRP063302	FSIS11925844	GCA_009599295.1	PDT000622997.1
SRR10386713	SAMN13181118	SRR10386713	PRJNA292668	SRX7087449	SRP063302	FSIS11925740	GCA_009599115.1	PDT000622999.1
SRR10386731	SAMN13181136	SRR10386731	PRJNA292668	SRX7087467	SRP063302	FSIS11925846	GCA_009599255.1	PDT000623005.1
SRR10386740	SAMN13181113	SRR10386740	PRJNA292668	SRX7087476	SRP063302	FSIS11925735	GCA_009599315.1	PDT000623006.1
SRR10386741	SAMN13181120	SRR10386741	PRJNA292668	SRX7087477	SRP063302	FSIS11925742	GCA_009599335.1	PDT000623007.1
SRR10386742	SAMN13181123	SRR10386742	PRJNA292668	SRX7087478	SRP063302	FSIS11925745	GCA_009599355.1	PDT000623008.1
SRR10386745	SAMN13181131	SRR10386745	PRJNA292668	SRX7087481	SRP063302	FSIS11925841	GCA_009599455.1	PDT000623011.1
SRR10386746	SAMN13181132	SRR10386746	PRJNA292668	SRX7087482	SRP063302	FSIS11925842	GCA_009599375.1	PDT000623012.1
SRR10386747	SAMN13181110	SRR10386747	PRJNA292668	SRX7087483	SRP063302	FSIS11925732	GCA_009599475.1	PDT000623013.1
SRR10386751	SAMN13181133	SRR10386751	PRJNA292668	SRX7087487	SRP063302	FSIS11925843	GCA_009599515.1	PDT000623017.1
SRR10399253	SAMN13192515	SRR10399253	PRJNA292668	SRX7099412	SRP063302	FSIS11925854	GCA_010205685.1	PDT000624561.1
SRR10399254	SAMN13192523	SRR10399254	PRJNA292668	SRX7099413	SRP063302	FSIS11925862	GCA_010208105.1	PDT000624562.1
SRR10399257	SAMN13192513	SRR10399257	PRJNA292668	SRX7099416	SRP063302	FSIS11925852	GCA_010207745.1	PDT000624565.1
SRR10399258	SAMN13192519	SRR10399258	PRJNA292668	SRX7099417	SRP063302	FSIS11925858	GCA_010205245.1	PDT000624566.1
SRR10399261	SAMN13192520	SRR10399261	PRJNA292668	SRX7099420	SRP063302	FSIS11925859	GCA_010205585.1	PDT000624569.1
SRR10399262	SAMN13192521	SRR10399262	PRJNA292668	SRX7099421	SRP063302	FSIS11925860	GCA_010207885.1	PDT000624570.1
SRR10399270	SAMN13192516	SRR10399270	PRJNA292668	SRX7099429	SRP063302	FSIS11925855	GCA_010208205.1	PDT000624578.1
SRR10399277	SAMN13192524	SRR10399277	PRJNA292668	SRX7099436	SRP063302	FSIS11925863	GCA_010205665.1	PDT000624585.1
SRR10423326	SAMN13243538	SRR10423326	PRJNA292668	SRX7119428	SRP063302	FSIS11925983	GCA_010206805.1	PDT000626535.1
SRR10423332	SAMN13243555	SRR10423332	PRJNA292668	SRX7119434	SRP063302	FSIS11926001	GCA_010206065.1	PDT000626541.1
SRR10423335	SAMN13243547	SRR10423335	PRJNA292668	SRX7119437	SRP063302	FSIS11925993	GCA_010206025.1	PDT000626544.1
SRR10423341	SAMN13243540	SRR10423341	PRJNA292668	SRX7119443	SRP063302	FSIS11925985	GCA_010208425.1	PDT000626550.1
SRR10423343	SAMN13243549	SRR10423343	PRJNA292668	SRX7119445	SRP063302	FSIS11925995	GCA_010206845.1	PDT000626552.1
SRR10423346	SAMN13243541	SRR10423346	PRJNA292668	SRX7119448	SRP063302	FSIS11925987	GCA_010207365.1	PDT000626555.1
SRR10423348	SAMN13243556	SRR10423348	PRJNA292668	SRX7119450	SRP063302	FSIS11926002	GCA_010208545.1	PDT000626557.1
SRR10423352	SAMN13243558	SRR10423352	PRJNA292668	SRX7119454	SRP063302	FSIS11926004	GCA_010207465.1	PDT000626561.1
SRR10423356	SAMN13243520	SRR10423356	PRJNA292668	SRX7119458	SRP063302	FSIS11925848	GCA_010208495.1	PDT000626565.1
SRR10423359	SAMN13243522	SRR10423359	PRJNA292668	SRX7119461	SRP063302	FSIS11925850	GCA_010208445.1	PDT000626568.1
SRR10423362	SAMN13243539	SRR10423362	PRJNA292668	SRX7119464	SRP063302	FSIS11925984	GCA_010206085.1	PDT000626571.1
SRR10423363	SAMN13243554	SRR10423363	PRJNA292668	SRX7119465	SRP063302	FSIS11926000	GCA_010207475.1	PDT000626572.1
SRR10423364	SAMN13243559	SRR10423364	PRJNA292668	SRX7119466	SRP063302	FSIS11926005	GCA_010208465.1	PDT000626573.1
SRR10423365	SAMN13243546	SRR10423365	PRJNA292668	SRX7119467	SRP063302	FSIS11925992	GCA_010207405.1	PDT000626574.1
SRR10430277	SAMN12323650	SRR10430277	PRJNA239251	SRX7126310	SRP038896	D0145	GCA_008011545.1	ASM801154v1
SRR10435256	SAMN13265744	SRR10435256	PRJNA292668	SRX7131071	SRP063302	FSIS11926061	GCA_010213135.1	PDT000627535.1
SRR10444666	SAMN13286984	SRR10444666	PRJNA292664	SRX7139411	SRP102667	19NM08CB31-C	GCA_010267155.1	PDT000628341.1
SRR10447198	SAMN13287106	SRR10447198	PRJNA292668	SRX7141827	SRP063302	FSIS11926009	GCA_010267415.1	PDT000628497.1
SRR10447201	SAMN13287104	SRR10447201	PRJNA292668	SRX7141830	SRP063302	FSIS11926007	GCA_010212035.1	PDT000628500.1
SRR10447348	SAMN13287103	SRR10447348	PRJNA292668	SRX7141941	SRP063302	FSIS11926006	GCA_010213915.1	PDT000628516.1
SRR10459857	SAMN13293619	SRR10459857	PRJNA292664	SRX7154391	SRP102667	19CO04CB01-C1	GCA_018176455.1	PDT000634278.2
SRR10479237	SAMN13315607	SRR10479237	PRJNA292664	SRX7169024	SRP102667	19OR10CB20-C1	GCA_010212275.1	PDT000629661.1
SRR10490448	SAMN13327258	SRR10490448	PRJNA292664	SRX7179564	SRP102667	19MN10CB20	GCA_014344715.1	PDT000630657.1
SRR10490453	SAMN13327301	SRR10490453	PRJNA292664	SRX7179569	SRP102667	19MN10CB04	GCA_010265595.1	PDT000630662.1
SRR10503770	SAMN13340336	SRR10503770	PRJNA292668	SRX7192723	SRP063302	FSIS11926149	GCA_014344555.1	PDT000631976.1
SRR10503779	SAMN13340337	SRR10503779	PRJNA292668	SRX7192732	SRP063302	FSIS11926150	GCA_010266335.1	PDT000631980.1
SRR10503785	SAMN13340332	SRR10503785	PRJNA292668	SRX7192738	SRP063302	FSIS11926145	GCA_010265855.1	PDT000631986.1
SRR10574724	SAMN13446677	SRR10574724	PRJNA292668	SRX7256026	SRP063302	FSIS11926471	GCA_010215555.1	PDT000639020.1
SRR10574802	SAMN13447743	SRR10574802	PRJNA292668	SRX7256104	SRP063302	FSIS11926399	GCA_010215375.1	PDT000639055.1
SRR10574804	SAMN13447747	SRR10574804	PRJNA292668	SRX7256106	SRP063302	FSIS11926403	GCA_010268455.1	PDT000639057.1
SRR10574806	SAMN13447737	SRR10574806	PRJNA292668	SRX7256108	SRP063302	FSIS11926393	GCA_010215595.1	PDT000639059.1
SRR10574807	SAMN13447753	SRR10574807	PRJNA292668	SRX7256109	SRP063302	FSIS11926409	GCA_010266495.1	PDT000639060.1
SRR10574813	SAMN13447752	SRR10574813	PRJNA292668	SRX7256115	SRP063302	FSIS11926408	GCA_010266795.1	PDT000639066.1
SRR10574817	SAMN13447738	SRR10574817	PRJNA292668	SRX7256119	SRP063302	FSIS11926394	GCA_010215995.1	PDT000639975.1
SRR10574826	SAMN13447759	SRR10574826	PRJNA292668	SRX7256128	SRP063302	FSIS11926415	GCA_010266375.1	PDT000639076.1
SRR10574827	SAMN13447761	SRR10574827	PRJNA292668	SRX7256129	SRP063302	FSIS11926417	GCA_010214995.1	PDT000639077.1
SRR10574915	SAMN13447802	SRR10574915	PRJNA292668	SRX7256217	SRP063302	FSIS11926426	GCA_010216355.1	PDT000639134.1
SRR10574919	SAMN13447807	SRR10574919	PRJNA292668	SRX7256221	SRP063302	FSIS11926432	GCA_010216635.1	PDT000639138.1
SRR10574981	SAMN13447800	SRR10574981	PRJNA292668	SRX7256283	SRP063302	FSIS11926424	GCA_010268335.1	PDT000639143.1
SRR10575017	SAMN13447804	SRR10575017	PRJNA292668	SRX7256319	SRP063302	FSIS11926429	GCA_010216235.1	PDT000639144.1
SRR10575020	SAMN13447811	SRR10575020	PRJNA292668	SRX7256322	SRP063302	FSIS11926436	GCA_010216575.1	PDT000639146.1
SRR10575025	SAMN13447796	SRR10575025	PRJNA292668	SRX7256327	SRP063302	FSIS11926420	GCA_010266865.1	PDT000639151.1
SRR10575028	SAMN13447806	SRR10575028	PRJNA292668	SRX7256330	SRP063302	FSIS11926431	GCA_010215345.1	PDT000639154.1
SRR10575029	SAMN13447812	SRR10575029	PRJNA292668	SRX7256331	SRP063302	FSIS11926437	GCA_010268095.1	PDT000639155.1
SRR10575031	SAMN13447798	SRR10575031	PRJNA292668	SRX7256333	SRP063302	FSIS11926422	GCA_010265715.1	PDT000639157.1
SRR10575032	SAMN13447810	SRR10575032	PRJNA292668	SRX7256334	SRP063302	FSIS11926435	GCA_010215835.1	PDT000639158.1
SRR10575033	SAMN13447801	SRR10575033	PRJNA292668	SRX7256335	SRP063302	FSIS11926425	GCA_010267235.1	PDT000639159.1
SRR10579899	SAMN13474158	SRR10579899	PRJNA292664	SRX7260354	SRP102667	19CA08CB35-UCD-C1	GCA_010268395.1	PDT000639502.1
SRR10579900	SAMN13474159	SRR10579900	PRJNA292664	SRX7260355	SRP102667	19CA07CB23-UCD-C1	GCA_010268295.1	PDT000639503.1
SRR10586167	SAMN13482797	SRR10586167	PRJNA292664	SRX7266497	SRP102667	19NC10CB28_C	GCA_010216375.1	PDT000640105.1
SRR10609015	SAMN13513477	SRR10609015	PRJNA292664	SRX7288291	SRP102667	19NC10CB06_C	GCA_010269215.1	PDT000641674.1
SRR10666964	SAMN13542491	SRR10666964	PRJNA292664	SRX7345891	SRP102667	19MO11CB25-C1	GCA_010215075.1	PDT000643636.1
SRR10674371	SAMN13546242	SRR10674371	PRJNA292664	SRX7351661	SRP102667	CVM N19C291	GCA_010269595.1	PDT000644159.1
SRR10674374	SAMN13546239	SRR10674374	PRJNA292664	SRX7351658	SRP102667	CVM N19C193	GCA_010268955.1	PDT000644162.1
SRR10674375	SAMN13546238	SRR10674375	PRJNA292664	SRX7351657	SRP102667	CVM N19C177	GCA_010269715.1	PDT000644163.1
SRR10674383	SAMN13546243	SRR10674383	PRJNA292664	SRX7351649	SRP102667	CVM N19C304	GCA_010268875.1	PDT000644171.1
SRR10699554	SAMN13607548	SRR10699554	PRJNA292664	SRX7376048	SRP102667	19NM11CB25-C	GCA_010216315.1	PDT000646197.1
SRR10699556	SAMN13607549	SRR10699556	PRJNA292664	SRX7376050	SRP102667	19NM11CB23-C	GCA_010215055.1	PDT000646199.1
SRR10738738	SAMN13635132	SRR10738738	PRJNA314999	SRX7414347	SRP072167	PNUSAC014301	GCA_010271395.1	PDT000648230.1
SRR10748596	SAMN13656954	SRR10748596	PRJNA314999	SRX7423428	SRP072167	PNUSAC014413	GCA_010215735.1	PDT000649712.1
SRR10748609	SAMN13656955	SRR10748609	PRJNA314999	SRX7423441	SRP072167	PNUSAC014416	GCA_010216615.1	PDT000649720.1
SRR10748611	SAMN13656935	SRR10748611	PRJNA314999	SRX7423443	SRP072167	PNUSAC014421	GCA_010217015.1	PDT000649722.1
SRR10748616	SAMN13656953	SRR10748616	PRJNA314999	SRX7423448	SRP072167	PNUSAC014412	GCA_010217295.1	PDT000649726.1
SRR10748624	SAMN13656957	SRR10748624	PRJNA314999	SRX7423456	SRP072167	PNUSAC014419	GCA_010215295.1	PDT000649730.1
SRR10748631	SAMN13656956	SRR10748631	PRJNA314999	SRX7423463	SRP072167	PNUSAC014418	GCA_010217135.1	PDT000649732.1
SRR10748647	SAMN13656934	SRR10748647	PRJNA314999	SRX7423479	SRP072167	PNUSAC014420	GCA_010270815.1	PDT000649741.1
SRR10822534	SAMN13717999	SRR10822534	PRJNA292664	SRX7495923	SRP102667	19MO12CB15-C1	GCA_010270655.1	PDT000654154.1
SRR10822771	SAMN13718768	SRR10822771	PRJNA292664	SRX7496160	SRP102667	19NC11CB30_C	GCA_010270975.1	PDT000654194.1
SRR10822772	SAMN13718741	SRR10822772	PRJNA292664	SRX7496161	SRP102667	19NC11CB32_C	GCA_010217595.1	PDT000654195.1
SRR10844158	SAMN13750340	SRR10844158	PRJNA292664	SRX7515877	SRP102667	19NM12CB17-C	GCA_010272515.1	PDT000656005.1
SRR10875763	SAMN13832132	SRR10875763	PRJNA292664	SRX7545405	SRP102667	19MN12CB01	GCA_010218415.1	PDT000660101.1
SRR10877317	NA	SRR10877317	NA	NA	NA	CVM N19C668	NA	NA
SRR10877320	SAMN13836727	SRR10877320	PRJNA292664	SRX7546893	SRP102667	19MD11GT14-C	GCA_010273495.1	PDT000660408.1
SRR10885125	SAMN13852112	SRR10885125	PRJNA292664	SRX7554109	SRP102667	19LA10CB30C1	GCA_010273535.1	PDT000662169.1
SRR10900603	SAMN13870060	SRR10900603	PRJNA292664	SRX7569407	SRP102667	19NM12CB22-C	GCA_010218685.1	PDT000664080.1
SRR11028986	SAMN14051615	SRR11028986	PRJNA292664	SRX7681383	SRP102667	19GA06CB04-C	GCA_010358845.1	PDT000679391.1
SRR11101317	SAMN14125669	SRR11101317	PRJNA292664	SRX7739907	SRP102667	19NC12GT17_C	GCA_011646215.1	PDT000687498.1
SRR11106937	SAMN14130463	SRR11106937	PRJNA292664	SRX7744608	SRP102667	19GA09CB22-C	GCA_010978675.1	PDT000687685.1
SRR11629874	SAMN14754877	SRR11629874	PRJNA292664	SRX8194036	SRP102667	CVM N19C372	GCA_014607175.1	PDT000728809.2
SRR11629894	SAMN14754918	SRR11629894	PRJNA292664	SRX8194016	SRP102667	CVM N19C587	GCA_014606835.1	PDT000728829.2
SRR11629896	SAMN14754917	SRR11629896	PRJNA292664	SRX8194014	SRP102667	CVM N19C586	GCA_014597815.1	PDT000728831.2
SRR11629909	SAMN14754905	SRR11629909	PRJNA292664	SRX8194001	SRP102667	CVM N19C537	GCA_014597655.1	PDT000728844.2
SRR11629911	SAMN14754903	SRR11629911	PRJNA292664	SRX8193999	SRP102667	CVM N19C535	GCA_014597675.1	PDT000728846.2
SRR11629913	SAMN14754901	SRR11629913	PRJNA292664	SRX8193997	SRP102667	CVM N19C532	GCA_014606625.1	PDT000728848.2
SRR11629917	SAMN14754871	SRR11629917	PRJNA292664	SRX8193993	SRP102667	CVM N19C325	GCA_014597555.1	PDT000728852.2
SRR11629927	SAMN14754888	SRR11629927	PRJNA292664	SRX8193983	SRP102667	CVM N19C419	GCA_014606495.1	PDT000728862.2
SRR11629933	SAMN14754883	SRR11629933	PRJNA292664	SRX8193977	SRP102667	CVM N19C403	GCA_014606395.1	PDT000728868.2
SRR12698396	SAMN16231141	SRR12698396	PRJNA292664	SRX9178018	SRP102667	CVM N19C025	GCA_014722835.1	PDT000843447.1
SRR12698440	SAMN16231137	SRR12698440	PRJNA292664	SRX9177974	SRP102667	CVM N19C016	GCA_014721555.1	PDT000843491.1
SRR12698449	SAMN16231146	SRR12698449	PRJNA292664	SRX9177965	SRP102667	CVM N19C069	GCA_014721505.1	PDT000843500.1
SRR1714476	SAMN03255102	SRR1714476	PRJNA239251	SRX810716	SRP038896	PNUSAC000002	GCA_004804495.1	PDT000045907.3
SRR1714477	SAMN03255116	SRR1714477	PRJNA239251	SRX810717	SRP038896	PNUSAC000016	GCA_005132505.1	PDT000045908.2
SRR1769031	SAMN03288296	SRR1769031	PRJNA239251	SRX849889	SRP038896	2014D-0278	GCA_004923635.2	ASM492363v2
SRR1769864	SAMN03288110	SRR1769864	PRJNA239251	SRX850654	SRP038896	PNUSAC000051	GCA_005132805.1	PDT000048238.2
SRR1769866	SAMN03288112	SRR1769866	PRJNA239251	SRX850656	SRP038896	PNUSAC000039	GCA_005132855.1	PDT000048240.2
SRR1769869	SAMN03288119	SRR1769869	PRJNA239251	SRX850659	SRP038896	PNUSAC000046	GCA_004923655.1	PDT000048243.2
SRR1769879	SAMN03272687	SRR1769879	PRJNA239251	SRX850663	SRP038896	PNUSAC000035	GCA_004923695.1	PDT000048244.2
SRR1769880	SAMN03272688	SRR1769880	PRJNA239251	SRX850664	SRP038896	PNUSAC000036	GCA_005132845.1	PDT000048245.2
SRR2038293	SAMN03658771	SRR2038293	PRJNA239251	SRX1037024	SRP038896	PNUSAC000071	GCA_005315025.1	PDT000065195.4
SRR2063026	SAMN03764533	SRR2063026	PRJNA239251	SRX1058812	SRP038896	PNUSAC000093	GCA_005315345.1	PDT000067210.4
SRR2073253	SAMN03784865	SRR2073253	PRJNA239251	SRX1068294	SRP038896	PNUSAC000099	GCA_005315465.1	PDT000067771.4
SRR2087589	SAMN03784866	SRR2087589	PRJNA239251	SRX1081584	SRP038896	PNUSAC000100	GCA_005315525.1	PDT000069304.4
SRR2175369	SAMN03938708	SRR2175369	PRJNA239251	SRX1159800	SRP038896	PNUSAC000107	GCA_005134225.1	PDT000081834.2
SRR2175370	SAMN03938709	SRR2175370	PRJNA239251	SRX1159801	SRP038896	PNUSAC000108	GCA_004926575.1	PDT000081835.2
SRR2182584	SAMN03784865	SRR2182584	PRJNA239251	SRX1068294	SRP038896	PNUSAC000099	GCA_005315465.1	PDT000067771.4
SRR2182585	SAMN03784866	SRR2182585	PRJNA239251	SRX1081584	SRP038896	PNUSAC000100	GCA_005315525.1	PDT000069304.4
SRR2916024	SAMN04252092	SRR2916024	PRJNA239251	SRX1430828	SRP038896	PNUSAC000159	GCA_005086605.1	PDT000094304.2
SRR2938817	SAMN04271278	SRR2938817	PRJNA239251	SRX1441445	SRP038896	PNUSAC000167	GCA_005097305.1	PDT000094888.2
SRR2970499	SAMN04308888	SRR2970499	PRJNA239251	SRX1459721	SRP038896	PNUSAC000174	GCA_005096375.1	PDT000095660.2
SRR2970500	SAMN04308891	SRR2970500	PRJNA239251	SRX1459722	SRP038896	PNUSAC000177	GCA_004927875.1	PDT000095661.2
SRR3000056	SAMN04335505	SRR3000056	PRJNA239251	SRX1482342	SRP038896	PNUSAC000216	GCA_005137725.1	PDT000097447.2
SRR3057084	SAMN04335500	SRR3057084	PRJNA239251	SRX1502941	SRP038896	PNUSAC000199	GCA_005098085.1	PDT000100758.2
SRR3057085	SAMN04356530	SRR3057085	PRJNA239251	SRX1502949	SRP038896	PNUSAC000215	GCA_005251205.1	PDT000100759.2
SRR3057086	SAMN04356531	SRR3057086	PRJNA239251	SRX1502951	SRP038896	PNUSAC000218	GCA_004928375.1	PDT000100760.2
SRR3057087	SAMN04356532	SRR3057087	PRJNA239251	SRX1502954	SRP038896	PNUSAC000219	GCA_004928335.1	PDT000100761.2
SRR3057088	SAMN04356533	SRR3057088	PRJNA239251	SRX1502956	SRP038896	PNUSAC000220	GCA_004928355.1	PDT000100762.2
SRR3057089	SAMN04335499	SRR3057089	PRJNA239251	SRX1502958	SRP038896	PNUSAC000196	GCA_005098145.1	PDT000100763.2
SRR3145092	SAMN04429780	SRR3145092	PRJNA239251	SRX1561077	SRP038896	PNUSAC000249	GCA_004929835.1	PDT000105047.2
SRR3145093	SAMN04429781	SRR3145093	PRJNA239251	SRX1561078	SRP038896	PNUSAC000250	GCA_004929855.1	PDT000105048.2
SRR3340363	SAMN04605785	SRR3340363	PRJNA239251	SRX1683493	SRP038896	PNUSAC000345	GCA_005141465.1	PDT000123411.2
SRR3379305	SAMN04691092	SRR3379305	PRJNA239251	SRX1703534	SRP038896	PNUSAC000357	GCA_004932835.1	PDT000125217.2
SRR3405953	SAMN04605791	SRR3405953	PRJNA239251	SRX1716109	SRP038896	PNUSAC000351	GCA_005098855.1	PDT000126365.2
SRR3457635	SAMN04849704	SRR3457635	PRJNA239251	SRX1733458	SRP038896	PNUSAC000317	GCA_004985365.1	PDT000127706.3
SRR3492165	SAMN04961831	SRR3492165	PRJNA239251	SRX1752500	SRP038896	PNUSAC000394	GCA_005098985.1	PDT000129593.2
SRR3613717	SAMN05192372	SRR3613717	PRJNA239251	SRX1812728	SRP038896	PNUSAC000422	GCA_005099425.1	PDT000133497.2
SRR3613718	SAMN05192373	SRR3613718	PRJNA239251	SRX1812729	SRP038896	PNUSAC000423	GCA_004933335.1	PDT000133498.2
SRR3641773	SAMN05210701	SRR3641773	PRJNA239251	SRX1827537	SRP038896	PNUSAC000388	GCA_004933435.1	PDT000133725.2
SRR3678339	SAMN05256141	SRR3678339	PRJNA239251	SRX1852020	SRP038896	PNUSAC000481	GCA_005099865.1	PDT000134603.2
SRR3678340	SAMN05256142	SRR3678340	PRJNA239251	SRX1852021	SRP038896	PNUSAC000482	GCA_004933695.1	PDT000134604.2
SRR3706991	SAMN05275352	SRR3706991	PRJNA239251	SRX1868150	SRP038896	PNUSAC000474	GCA_005142855.1	PDT000134769.2
SRR3708111	SAMN05275354	SRR3708111	PRJNA239251	SRX1868843	SRP038896	PNUSAC000476	GCA_005183665.1	PDT000135343.3
SRR3710082	SAMN05271589	SRR3710082	PRJNA239251	SRX1870099	SRP038896	PNUSAC000483	GCA_004934015.1	PDT000137736.2
SRR3715942	SAMN05284460	SRR3715942	PRJNA239251	SRX1875203	SRP038896	PNUSAC000431	GCA_005030455.1	PDT000135833.3
SRR3715965	SAMN05284464	SRR3715965	PRJNA239251	SRX1875226	SRP038896	PNUSAC000436	GCA_005033535.1	PDT000135856.3
SRR3715966	SAMN05284449	SRR3715966	PRJNA239251	SRX1875227	SRP038896	PNUSAC000405	GCA_005030475.1	PDT000135857.3
SRR3715968	SAMN05284452	SRR3715968	PRJNA239251	SRX1875229	SRP038896	PNUSAC000409	GCA_004984965.1	PDT000135859.3
SRR3745109	SAMN05323691	SRR3745109	PRJNA239251	SRX1899040	SRP038896	PNUSAC000541	GCA_005171925.1	PDT000137138.3
SRR3758947	SAMN05363722	SRR3758947	PRJNA239251	SRX1906690	SRP038896	PNUSAC000580	GCA_004985385.1	PDT000137244.3
SRR3824722	SAMN05210259	SRR3824722	PRJNA239251	SRX1924700	SRP038896	PNUSAC000460	GCA_004933885.1	PDT000137495.2
SRR3824723	SAMN05210261	SRR3824723	PRJNA239251	SRX1924701	SRP038896	PNUSAC000462	GCA_005143305.1	PDT000137496.2
SRR3824724	SAMN05210264	SRR3824724	PRJNA239251	SRX1924702	SRP038896	PNUSAC000465	GCA_005143285.1	PDT000137497.2
SRR3922145	SAMN05383095	SRR3922145	PRJNA239251	SRX1948750	SRP038896	PNUSAC000493	GCA_004932055.1	PDT000138026.2
SRR3922146	SAMN05383096	SRR3922146	PRJNA239251	SRX1948751	SRP038896	PNUSAC000606	GCA_005201015.1	PDT000138027.3
SRR3922149	SAMN05382303	SRR3922149	PRJNA239251	SRX1948754	SRP038896	PNUSAC000599	GCA_005179725.1	PDT000138030.3
SRR3932362	SAMN05383089	SRR3932362	PRJNA239251	SRX1961709	SRP038896	PNUSAC000492	GCA_005103845.1	PDT000139247.2
SRR3947396	SAMN05427752	SRR3947396	PRJNA239251	SRX1972422	SRP038896	PNUSAC000521	GCA_005143845.1	PDT000140231.2
SRR3947397	SAMN05427753	SRR3947397	PRJNA239251	SRX1972423	SRP038896	PNUSAC000522	GCA_005253345.1	PDT000140232.2
SRR4116059	SAMN05717938	SRR4116059	PRJNA239251	SRX2095521	SRP038896	PNUSAC000735	GCA_004936135.1	PDT000146525.2
SRR4244917	SAMN05751741	SRR4244917	PRJNA239251	SRX2165393	SRP038896	PNUSAC000865	GCA_005201195.1	PDT000148891.2
SRR4280308	SAMN05791629	SRR4280308	PRJNA239251	SRX2181983	SRP038896	PNUSAC000879	GCA_005254265.1	PDT000149629.2
SRR4280309	SAMN05263641	SRR4280309	PRJNA239251	SRX2181984	SRP038896	PNUSAC000486	GCA_005109065.1	PDT000149630.2
SRR4308487	SAMN05819035	SRR4308487	PRJNA239251	SRX2200361	SRP038896	PNUSAC000927	GCA_005110605.1	PDT000150928.2
SRR4342163	SAMN05859592	SRR4342163	PRJNA239251	SRX2209218	SRP038896	PNUSAC000931	GCA_005110425.1	PDT000151169.2
SRR4432580	SAMN05916088	SRR4432580	PRJNA239251	SRX2252257	SRP038896	PNUSAC000988	GCA_005158185.1	PDT000153019.2
SRR4432581	SAMN05916082	SRR4432581	PRJNA239251	SRX2252258	SRP038896	PNUSAC000982	GCA_004940315.1	PDT000153020.2
SRR4432585	SAMN05916076	SRR4432585	PRJNA239251	SRX2252262	SRP038896	PNUSAC000976	GCA_005173245.1	PDT000153024.2
SRR5017077	SAMN05952565	SRR5017077	PRJNA239251	SRX2345572	SRP038896	PNUSAC001016	GCA_005182465.1	PDT000158502.3
SRR5017155	SAMN05952563	SRR5017155	PRJNA239251	SRX2345638	SRP038896	PNUSAC001015	GCA_005178925.1	PDT000158549.3
SRR5017158	SAMN06008928	SRR5017158	PRJNA239251	SRX2345642	SRP038896	PNUSAC001002	GCA_004940725.1	PDT000158552.2
SRR5039805	SAMN06029376	SRR5039805	PRJNA239251	SRX2363134	SRP038896	PNUSAC001095	GCA_005161965.1	PDT000162123.2
SRR5114354	SAMN06135437	SRR5114354	PRJNA239251	SRX2426369	SRP038896	PNUSAC001221	GCA_005215515.1	PDT000172077.3
SRR5139817	SAMN06198603	SRR5139817	PRJNA292668	SRX2458496	SRP063302	FSIS1609296	GCA_005172965.1	PDT000176250.2
SRR5139820	SAMN06198614	SRR5139820	PRJNA292668	SRX2458499	SRP063302	FSIS1609474	GCA_005176565.1	PDT000176252.2
SRR5139823	SAMN06198600	SRR5139823	PRJNA292668	SRX2458502	SRP063302	FSIS1609271	GCA_005158315.1	PDT000176282.2
SRR5139824	SAMN06198611	SRR5139824	PRJNA292668	SRX2458503	SRP063302	FSIS1609467	GCA_004943625.1	PDT000176255.2
SRR5139840	SAMN06198604	SRR5139840	PRJNA292668	SRX2458522	SRP063302	FSIS1609297	GCA_005117995.1	PDT000176258.2
SRR5139841	SAMN06198612	SRR5139841	PRJNA292668	SRX2458526	SRP063302	FSIS1609472	GCA_005251965.1	PDT000176259.2
SRR5139842	SAMN06198609	SRR5139842	PRJNA292668	SRX2458529	SRP063302	FSIS1609465	GCA_005117895.1	PDT000176283.2
SRR5139850	SAMN06198598	SRR5139850	PRJNA292668	SRX2458548	SRP063302	FSIS1609149	GCA_005117955.1	PDT000176286.2
SRR5139863	SAMN06198613	SRR5139863	PRJNA292668	SRX2458587	SRP063302	FSIS1609473	GCA_005160665.1	PDT000176270.2
SRR5139867	SAMN06198610	SRR5139867	PRJNA292668	SRX2458591	SRP063302	FSIS1609466	GCA_005154405.1	PDT000176273.2
SRR5139869	SAMN06198599	SRR5139869	PRJNA292668	SRX2458593	SRP063302	FSIS1609270	GCA_005166185.1	PDT000176275.2
SRR5139873	SAMN06198601	SRR5139873	PRJNA292668	SRX2458597	SRP063302	FSIS1609294	GCA_005117655.1	PDT000176291.2
SRR5139874	SAMN06198608	SRR5139874	PRJNA292668	SRX2458598	SRP063302	FSIS1609464	GCA_005156285.1	PDT000176279.2
SRR5139997	SAMN06198615	SRR5139997	PRJNA292668	SRX2458669	SRP063302	FSIS1609475	GCA_005117735.1	PDT000176293.2
SRR5140001	SAMN06198597	SRR5140001	PRJNA292668	SRX2458673	SRP063302	FSIS1609133	GCA_005158845.1	PDT000176297.2
SRR5152178	SAMN06210458	SRR5152178	PRJNA292668	SRX2470078	SRP063302	FSIS1609642	GCA_005117555.1	PDT000176556.2
SRR5152184	SAMN06210443	SRR5152184	PRJNA292668	SRX2470084	SRP063302	FSIS1609627	GCA_005117695.1	PDT000176559.2
SRR5152186	SAMN06210441	SRR5152186	PRJNA292668	SRX2470086	SRP063302	FSIS1609625	GCA_005117715.1	PDT000176560.2
SRR5152188	SAMN06210444	SRR5152188	PRJNA292668	SRX2470088	SRP063302	FSIS1609628	GCA_005117975.1	PDT000176562.2
SRR5152194	SAMN06210451	SRR5152194	PRJNA292668	SRX2470094	SRP063302	FSIS1609635	GCA_005118055.1	PDT000176565.2
SRR5152199	SAMN06210459	SRR5152199	PRJNA292668	SRX2470099	SRP063302	FSIS1609643	GCA_005117815.1	PDT000176570.2
SRR5152200	SAMN06210456	SRR5152200	PRJNA292668	SRX2470100	SRP063302	FSIS1609640	GCA_005175705.1	PDT000176571.2
SRR5152203	SAMN06210438	SRR5152203	PRJNA292668	SRX2470103	SRP063302	FSIS1609622	GCA_005161675.1	PDT000176574.2
SRR5152206	SAMN06210448	SRR5152206	PRJNA292668	SRX2470106	SRP063302	FSIS1609632	GCA_005126945.1	PDT000176576.2
SRR5152208	SAMN06210454	SRR5152208	PRJNA292668	SRX2470108	SRP063302	FSIS1609638	GCA_005127325.1	PDT000176644.2
SRR5152212	SAMN06210429	SRR5152212	PRJNA292668	SRX2470112	SRP063302	FSIS1609463	GCA_005126875.1	PDT000176578.2
SRR5152214	SAMN06210439	SRR5152214	PRJNA292668	SRX2470114	SRP063302	FSIS1609623	GCA_005127245.1	PDT000176647.2
SRR5152219	SAMN06210446	SRR5152219	PRJNA292668	SRX2470119	SRP063302	FSIS1609630	GCA_005127165.1	PDT000176583.2
SRR5152224	SAMN06210447	SRR5152224	PRJNA292668	SRX2470124	SRP063302	FSIS1609631	GCA_005126725.1	PDT000176586.2
SRR5152313	SAMN06210440	SRR5152313	PRJNA292668	SRX2470217	SRP063302	FSIS1609624	GCA_005174265.1	PDT000176680.2
SRR5152314	SAMN06210452	SRR5152314	PRJNA292668	SRX2470219	SRP063302	FSIS1609636	GCA_005161725.1	PDT000176681.2
SRR5164529	SAMN06215677	SRR5164529	PRJNA292668	SRX2481555	SRP063302	FSIS1609768	GCA_004941945.1	PDT000177188.2
SRR5164532	SAMN06215658	SRR5164532	PRJNA292668	SRX2481558	SRP063302	FSIS1609645	GCA_005127365.1	PDT000177191.2
SRR5164533	SAMN06215666	SRR5164533	PRJNA292668	SRX2481559	SRP063302	FSIS1609654	GCA_005155225.1	PDT000177192.2
SRR5164534	SAMN06215686	SRR5164534	PRJNA292668	SRX2481560	SRP063302	FSIS1609777	GCA_005127465.1	PDT000177193.2
SRR5164536	SAMN06215665	SRR5164536	PRJNA292668	SRX2481562	SRP063302	FSIS1609653	GCA_004942245.1	PDT000177195.2
SRR5164540	SAMN06215667	SRR5164540	PRJNA292668	SRX2481566	SRP063302	FSIS1609655	GCA_004944005.1	PDT000177198.2
SRR5164541	SAMN06215687	SRR5164541	PRJNA292668	SRX2481567	SRP063302	FSIS1609779	GCA_005127345.1	PDT000177199.2
SRR5164542	SAMN06215673	SRR5164542	PRJNA292668	SRX2481568	SRP063302	FSIS1609661	GCA_005127485.1	PDT000177200.2
SRR5164545	SAMN06215681	SRR5164545	PRJNA292668	SRX2481571	SRP063302	FSIS1609772	GCA_004943005.1	PDT000177203.2
SRR5164548	SAMN06215662	SRR5164548	PRJNA292668	SRX2481574	SRP063302	FSIS1609649	GCA_005127545.1	PDT000177206.2
SRR5164551	SAMN06215659	SRR5164551	PRJNA292668	SRX2481577	SRP063302	FSIS1609646	GCA_005166235.1	PDT000177209.2
SRR5164552	SAMN06215676	SRR5164552	PRJNA292668	SRX2481578	SRP063302	FSIS1609767	GCA_004943285.1	PDT000177210.2
SRR5164553	SAMN06215660	SRR5164553	PRJNA292668	SRX2481579	SRP063302	FSIS1609647	GCA_005127605.1	PDT000177211.2
SRR5164556	SAMN06215678	SRR5164556	PRJNA292668	SRX2481582	SRP063302	FSIS1609769	GCA_005127585.1	PDT000177213.2
SRR5164559	SAMN06215675	SRR5164559	PRJNA292668	SRX2481585	SRP063302	FSIS1609663	GCA_005128845.1	PDT000177216.2
SRR5164560	SAMN06215679	SRR5164560	PRJNA292668	SRX2481586	SRP063302	FSIS1609770	GCA_004944185.1	PDT000177217.2
SRR5170905	SAMN06225997	SRR5170905	PRJNA292668	SRX2487321	SRP063302	FSIS1609799	GCA_005174285.1	PDT000177636.2
SRR5170907	SAMN06225983	SRR5170907	PRJNA292668	SRX2487323	SRP063302	FSIS1609785	GCA_005127525.1	PDT000177638.2
SRR5170908	SAMN06225991	SRR5170908	PRJNA292668	SRX2487324	SRP063302	FSIS1609793	GCA_005128605.1	PDT000177639.2
SRR5170909	SAMN06225987	SRR5170909	PRJNA292668	SRX2487325	SRP063302	FSIS1609789	GCA_005128785.1	PDT000177640.2
SRR5170911	SAMN06225984	SRR5170911	PRJNA292668	SRX2487327	SRP063302	FSIS1609786	GCA_005127025.1	PDT000177642.2
SRR5170913	SAMN06225980	SRR5170913	PRJNA292668	SRX2487329	SRP063302	FSIS1609782	GCA_005165805.1	PDT000177644.2
SRR5170915	SAMN06225992	SRR5170915	PRJNA292668	SRX2487331	SRP063302	FSIS1609794	GCA_005126905.1	PDT000177646.2
SRR5170916	SAMN06225994	SRR5170916	PRJNA292668	SRX2487332	SRP063302	FSIS1609796	GCA_005126925.1	PDT000177647.2
SRR5170921	SAMN06225988	SRR5170921	PRJNA292668	SRX2487337	SRP063302	FSIS1609790	GCA_005161745.1	PDT000177652.2
SRR5170923	SAMN06225989	SRR5170923	PRJNA292668	SRX2487339	SRP063302	FSIS1609791	GCA_005159125.1	PDT000177654.2
SRR5177996	SAMN06231017	SRR5177996	PRJNA239251	SRX2494175	SRP038896	PNUSAC001389	GCA_005161755.1	PDT000178441.2
SRR5178000	SAMN06231013	SRR5178000	PRJNA239251	SRX2494179	SRP038896	PNUSAC001385	GCA_005163875.1	PDT000178445.2
SRR5178009	SAMN06229862	SRR5178009	PRJNA239251	SRX2494187	SRP038896	PNUSAC001291	GCA_004944305.1	PDT000178452.2
SRR5183877	SAMN06236476	SRR5183877	PRJNA239251	SRX2499917	SRP038896	PNUSAC001303	GCA_005128645.1	PDT000178776.2
SRR5195803	SAMN06250921	SRR5195803	PRJNA292668	SRX2511424	SRP063302	FSIS1710038	GCA_005206355.1	PDT000181033.2
SRR5195806	SAMN06250903	SRR5195806	PRJNA292668	SRX2511427	SRP063302	FSIS1710016	GCA_004944365.1	PDT000181036.2
SRR5195807	SAMN06250918	SRR5195807	PRJNA292668	SRX2511428	SRP063302	FSIS1710035	GCA_004944845.1	PDT000181037.2
SRR5195810	SAMN06250902	SRR5195810	PRJNA292668	SRX2511431	SRP063302	FSIS1710015	GCA_004943825.1	PDT000181040.2
SRR5195811	SAMN06250907	SRR5195811	PRJNA292668	SRX2511432	SRP063302	FSIS1710020	GCA_004944145.1	PDT000181041.2
SRR5195812	SAMN06250905	SRR5195812	PRJNA292668	SRX2511433	SRP063302	FSIS1710018	GCA_005010015.1	PDT000181042.2
SRR5195813	SAMN06250910	SRR5195813	PRJNA292668	SRX2511434	SRP063302	FSIS1710023	GCA_005013995.1	PDT000181043.2
SRR5195815	SAMN06250912	SRR5195815	PRJNA292668	SRX2511436	SRP063302	FSIS1710025	GCA_005014035.1	PDT000181045.2
SRR5195817	SAMN06250906	SRR5195817	PRJNA292668	SRX2511438	SRP063302	FSIS1710019	GCA_004943545.1	PDT000181047.2
SRR5195819	SAMN06250914	SRR5195819	PRJNA292668	SRX2511440	SRP063302	FSIS1710027	GCA_005208115.1	PDT000181049.2
SRR5195820	SAMN06250916	SRR5195820	PRJNA292668	SRX2511441	SRP063302	FSIS1710030	GCA_005013635.1	PDT000181050.2
SRR5195821	SAMN06250909	SRR5195821	PRJNA292668	SRX2511442	SRP063302	FSIS1710022	GCA_004943325.1	PDT000181051.2
SRR5195863	SAMN06250904	SRR5195863	PRJNA292668	SRX2511484	SRP063302	FSIS1710017	GCA_005205775.1	PDT000181055.2
SRR5195865	SAMN06250911	SRR5195865	PRJNA292668	SRX2511486	SRP063302	FSIS1710024	GCA_004943965.1	PDT000181057.2
SRR5209896	SAMN06276452	SRR5209896	PRJNA292668	SRX2523399	SRP063302	FSIS1710041	GCA_005127985.1	PDT000181615.2
SRR5209897	SAMN06276466	SRR5209897	PRJNA292668	SRX2523400	SRP063302	FSIS1710055	GCA_005128005.1	PDT000181616.2
SRR5209901	SAMN06276462	SRR5209901	PRJNA292668	SRX2523404	SRP063302	FSIS1710051	GCA_005161205.1	PDT000181620.2
SRR5209903	SAMN06276459	SRR5209903	PRJNA292668	SRX2523406	SRP063302	FSIS1710048	GCA_005193235.1	PDT000181622.2
SRR5209906	SAMN06276465	SRR5209906	PRJNA292668	SRX2523409	SRP063302	FSIS1710054	GCA_005161525.1	PDT000181625.2
SRR5209907	SAMN06276451	SRR5209907	PRJNA292668	SRX2523410	SRP063302	FSIS1710040	GCA_005159665.1	PDT000181626.2
SRR5209909	SAMN06276464	SRR5209909	PRJNA292668	SRX2523412	SRP063302	FSIS1710053	GCA_005255905.1	PDT000181628.2
SRR5209910	SAMN06276455	SRR5209910	PRJNA292668	SRX2523413	SRP063302	FSIS1710044	GCA_004943605.1	PDT000181629.2
SRR5221897	SAMN06285993	SRR5221897	PRJNA292668	SRX2531651	SRP063302	FSIS1710154	GCA_005120405.1	PDT000184337.2
SRR5221898	SAMN06285991	SRR5221898	PRJNA292668	SRX2531652	SRP063302	FSIS1710152	GCA_005174405.1	PDT000184338.2
SRR5221905	SAMN06285987	SRR5221905	PRJNA292668	SRX2531659	SRP063302	FSIS1710146	GCA_005161925.1	PDT000184346.2
SRR5222007	SAMN06113226	SRR5222007	PRJNA239251	SRX2531762	SRP038896	PNUSAC001183	GCA_004944545.1	PDT000184398.2
SRR5230143	SAMN06285351	SRR5230143	PRJNA239251	SRX2538780	SRP038896	PNUSAC001472	GCA_005176185.1	PDT000185480.2
SRR5230163	SAMN06285318	SRR5230163	PRJNA239251	SRX2538800	SRP038896	PNUSAC001173	GCA_005214845.1	PDT000185500.3
SRR5230165	SAMN06285337	SRR5230165	PRJNA239251	SRX2538802	SRP038896	PNUSAC001434	GCA_005172685.1	PDT000185502.2
SRR5230166	SAMN06285338	SRR5230166	PRJNA239251	SRX2538803	SRP038896	PNUSAC001435	GCA_005120845.1	PDT000185503.2
SRR5230167	SAMN06285321	SRR5230167	PRJNA239251	SRX2538804	SRP038896	PNUSAC001416	GCA_005161805.1	PDT000185504.2
SRR5241728	SAMN06133128	SRR5241728	PRJNA292668	SRX2548581	SRP063302	FSIS1609132	GCA_005158725.1	PDT000187318.2
SRR5241729	SAMN06133131	SRR5241729	PRJNA292668	SRX2548582	SRP063302	FSIS1609137	GCA_005256225.1	PDT000187319.2
SRR5241730	SAMN06133136	SRR5241730	PRJNA292668	SRX2548583	SRP063302	FSIS1609142	GCA_005120945.1	PDT000187320.2
SRR5241731	SAMN06133137	SRR5241731	PRJNA292668	SRX2548584	SRP063302	FSIS1609143	GCA_005256345.1	PDT000187321.2
SRR5241732	SAMN06133116	SRR5241732	PRJNA292668	SRX2548585	SRP063302	FSIS1609028	GCA_005256315.1	PDT000187322.2
SRR5241734	SAMN06133118	SRR5241734	PRJNA292668	SRX2548587	SRP063302	FSIS1609122	NA	NA
SRR5241737	SAMN06133135	SRR5241737	PRJNA292668	SRX2548590	SRP063302	FSIS1609141	GCA_005256385.1	PDT000187327.2
SRR5241738	SAMN06133124	SRR5241738	PRJNA292668	SRX2548591	SRP063302	FSIS1609128	GCA_005154135.1	PDT000187328.2
SRR5241739	SAMN06133129	SRR5241739	PRJNA292668	SRX2548592	SRP063302	FSIS1609135	GCA_008430065.1	PDT000187329.2
SRR5241740	SAMN06133126	SRR5241740	PRJNA292668	SRX2548593	SRP063302	FSIS1609130	GCA_005120925.1	PDT000187330.2
SRR5241741	SAMN06133134	SRR5241741	PRJNA292668	SRX2548594	SRP063302	FSIS1609140	GCA_005256365.1	PDT000187331.2
SRR5241744	SAMN06133111	SRR5241744	PRJNA292668	SRX2548597	SRP063302	FSIS1608851	GCA_005256465.1	PDT000187334.2
SRR5241746	SAMN06133123	SRR5241746	PRJNA292668	SRX2548599	SRP063302	FSIS1609127	GCA_005256425.1	PDT000187336.2
SRR5241748	SAMN06133119	SRR5241748	PRJNA292668	SRX2548601	SRP063302	FSIS1609123	GCA_005158095.1	PDT000187338.2
SRR5241750	SAMN06133125	SRR5241750	PRJNA292668	SRX2548603	SRP063302	FSIS1609129	NA	NA
SRR5241755	SAMN06133133	SRR5241755	PRJNA292668	SRX2548608	SRP063302	FSIS1609139	GCA_005256405.1	PDT000187345.2
SRR5241756	SAMN06133127	SRR5241756	PRJNA292668	SRX2548609	SRP063302	FSIS1609131	GCA_005256505.1	PDT000187346.2
SRR5251592	SAMN06328520	SRR5251592	PRJNA292668	SRX2557310	SRP063302	FSIS1710279	GCA_005118225.1	PDT000187689.2
SRR5251594	SAMN06328517	SRR5251594	PRJNA292668	SRX2557312	SRP063302	FSIS1710274	GCA_005176285.1	PDT000187691.2
SRR5251596	SAMN06328519	SRR5251596	PRJNA292668	SRX2557314	SRP063302	FSIS1710278	GCA_005157025.1	PDT000187693.2
SRR5251600	SAMN06328516	SRR5251600	PRJNA292668	SRX2557318	SRP063302	FSIS1710273	GCA_005175775.1	PDT000187697.2
SRR5251619	SAMN06328514	SRR5251619	PRJNA292668	SRX2557337	SRP063302	FSIS1710271	GCA_005208615.1	PDT000187716.2
SRR5262376	SAMN06335606	SRR5262376	PRJNA239251	SRX2566796	SRP038896	PNUSAC001518	GCA_005013935.1	PDT000187939.2
SRR5262381	SAMN06335614	SRR5262381	PRJNA239251	SRX2566801	SRP038896	PNUSAC001527	GCA_004944445.1	PDT000187944.2
SRR5271437	SAMN06346624	SRR5271437	PRJNA292668	SRX2575485	SRP063302	FSIS1710467	GCA_004944485.1	PDT000188429.2
SRR5271456	SAMN06346607	SRR5271456	PRJNA292668	SRX2575504	SRP063302	FSIS1710148	GCA_005256545.1	PDT000188437.2
SRR5271462	SAMN06346610	SRR5271462	PRJNA292668	SRX2575510	SRP063302	FSIS1710288	GCA_004943385.1	PDT000188439.2
SRR5271474	SAMN06346628	SRR5271474	PRJNA292668	SRX2575522	SRP063302	FSIS1710471	GCA_005256585.1	PDT000188442.2
SRR5271488	SAMN06346622	SRR5271488	PRJNA292668	SRX2575536	SRP063302	FSIS1710465	GCA_005005855.1	PDT000188445.2
SRR5271495	SAMN06346627	SRR5271495	PRJNA292668	SRX2575543	SRP063302	FSIS1710470	GCA_005256615.1	PDT000188452.2
SRR5271497	SAMN06346609	SRR5271497	PRJNA292668	SRX2575545	SRP063302	FSIS1710286	GCA_005194695.1	PDT000188454.2
SRR5271500	SAMN06346621	SRR5271500	PRJNA292668	SRX2575548	SRP063302	FSIS1710464	GCA_005256665.1	PDT000188457.2
SRR5278116	SAMN06368792	SRR5278116	PRJNA292668	SRX2582001	SRP063302	FSIS1710603	GCA_005163645.1	PDT000189071.2
SRR5278121	SAMN06368796	SRR5278121	PRJNA292668	SRX2582006	SRP063302	FSIS1710612	GCA_005118645.1	PDT000189076.2
SRR5278122	SAMN06368785	SRR5278122	PRJNA292668	SRX2582007	SRP063302	FSIS1710473	GCA_005118665.1	PDT000189077.2
SRR5278123	SAMN06368798	SRR5278123	PRJNA292668	SRX2582008	SRP063302	FSIS1710615	GCA_005118685.1	PDT000189078.2
SRR5278126	SAMN06368802	SRR5278126	PRJNA292668	SRX2582011	SRP063302	FSIS1710626	GCA_005163925.1	PDT000189081.2
SRR5278128	SAMN06368794	SRR5278128	PRJNA292668	SRX2582013	SRP063302	FSIS1710606	GCA_005118805.1	PDT000189083.2
SRR5278130	SAMN06368786	SRR5278130	PRJNA292668	SRX2582015	SRP063302	FSIS1710474	GCA_005176585.1	PDT000189085.2
SRR5278131	SAMN06368797	SRR5278131	PRJNA292668	SRX2582016	SRP063302	FSIS1710613	GCA_005175845.1	PDT000189086.2
SRR5278132	SAMN06368788	SRR5278132	PRJNA292668	SRX2582017	SRP063302	FSIS1710482	GCA_005161845.1	PDT000189087.2
SRR5278134	SAMN06368801	SRR5278134	PRJNA292668	SRX2582019	SRP063302	FSIS1710620	GCA_005118725.1	PDT000189089.2
SRR5278184	SAMN06368789	SRR5278184	PRJNA292668	SRX2582033	SRP063302	FSIS1710597	GCA_005174815.1	PDT000189091.2
SRR5278287	SAMN06352119	SRR5278287	PRJNA239251	SRX2582136	SRP038896	PNUSAC001532	GCA_005173725.1	PDT000189121.2
SRR5288070	SAMN06445840	SRR5288070	PRJNA239251	SRX2590888	SRP038896	PNUSAC001460	GCA_005203195.1	PDT000190078.2
SRR5288071	SAMN06445842	SRR5288071	PRJNA239251	SRX2590889	SRP038896	PNUSAC001459	GCA_005252465.1	PDT000190079.2
SRR5297183	SAMN06459270	SRR5297183	PRJNA292668	SRX2599484	SRP063302	FSIS1710762	GCA_005119785.1	PDT000190576.2
SRR5297198	SAMN06459316	SRR5297198	PRJNA292668	SRX2599492	SRP063302	FSIS1710497	GCA_005253465.1	PDT000190584.2
SRR5297337	SAMN06459265	SRR5297337	PRJNA292668	SRX2599547	SRP063302	FSIS1710757	GCA_005253565.1	PDT000190595.2
SRR5297340	SAMN06459262	SRR5297340	PRJNA292668	SRX2599548	SRP063302	FSIS1710617	GCA_005119825.1	PDT000190596.2
SRR5297341	SAMN06459306	SRR5297341	PRJNA292668	SRX2599549	SRP063302	FSIS1710486	GCA_005253645.1	PDT000190597.2
SRR5297357	SAMN06459310	SRR5297357	PRJNA292668	SRX2599564	SRP063302	FSIS1710490	GCA_005252565.1	PDT000190604.2
SRR5297365	SAMN06459266	SRR5297365	PRJNA292668	SRX2599572	SRP063302	FSIS1710758	GCA_005253425.1	PDT000190610.2
SRR5297366	SAMN06459307	SRR5297366	PRJNA292668	SRX2599573	SRP063302	FSIS1710487	GCA_005158685.1	PDT000190611.2
SRR5297377	SAMN06459272	SRR5297377	PRJNA292668	SRX2599584	SRP063302	FSIS1710764	GCA_005259005.1	PDT000190618.2
SRR5297403	SAMN06459256	SRR5297403	PRJNA292668	SRX2599610	SRP063302	FSIS1710500	GCA_005257555.1	PDT000190625.2
SRR5333105	SAMN06481541	SRR5333105	PRJNA239251	SRX2631925	SRP038896	PNUSAC001614	GCA_005177945.1	PDT000192035.2
SRR5336372	SAMN06562230	SRR5336372	PRJNA292668	SRX2633789	SRP063302	FSIS1710768	GCA_006176625.1	PDT000192801.2
SRR5336385	SAMN06562227	SRR5336385	PRJNA292668	SRX2633794	SRP063302	FSIS1710623	GCA_005147405.1	PDT000192361.2
SRR5336387	SAMN06562246	SRR5336387	PRJNA292668	SRX2633796	SRP063302	FSIS1710899	GCA_005258215.1	PDT000192363.2
SRR5336548	SAMN06562232	SRR5336548	PRJNA292668	SRX2633938	SRP063302	FSIS1710770	GCA_005154745.1	PDT000192367.2
SRR5336550	SAMN06562248	SRR5336550	PRJNA292668	SRX2633940	SRP063302	FSIS1710902	GCA_005258775.1	PDT000192369.2
SRR5336551	SAMN06562229	SRR5336551	PRJNA292668	SRX2633941	SRP063302	FSIS1710767	GCA_005258115.1	PDT000192370.2
SRR5336553	SAMN06562239	SRR5336553	PRJNA292668	SRX2633943	SRP063302	FSIS1710892	GCA_005172745.1	PDT000192372.2
SRR5336555	SAMN06562240	SRR5336555	PRJNA292668	SRX2633945	SRP063302	FSIS1710893	GCA_005258135.1	PDT000192373.2
SRR5336562	SAMN06562244	SRR5336562	PRJNA292668	SRX2633952	SRP063302	FSIS1710897	GCA_005258375.1	PDT000192374.2
SRR5336603	SAMN06562228	SRR5336603	PRJNA292668	SRX2633993	SRP063302	FSIS1710766	GCA_005020375.1	PDT000192376.2
SRR5336605	SAMN06562249	SRR5336605	PRJNA292668	SRX2633995	SRP063302	FSIS1710903	GCA_005257515.1	PDT000192378.2
SRR5336608	SAMN06562245	SRR5336608	PRJNA292668	SRX2633998	SRP063302	FSIS1710898	GCA_004945445.1	PDT000192381.2
SRR5337180	SAMN06562218	SRR5337180	PRJNA239251	SRX2634570	SRP038896	PNUSAC001559	GCA_005174965.1	PDT000192394.2
SRR5361047	SAMN06606969	SRR5361047	PRJNA239251	SRX2656828	SRP038896	PNUSAC001617	GCA_005208815.1	PDT000195221.2
SRR5361148	SAMN06606972	SRR5361148	PRJNA239251	SRX2656929	SRP038896	PNUSAC001653	GCA_005173445.1	PDT000195322.2
SRR5371228	SAMN06639988	SRR5371228	PRJNA239251	SRX2666553	SRP038896	PNUSAC001692	GCA_005176745.1	PDT000197521.2
SRR5423605	SAMN06619990	SRR5423605	PRJNA292668	SRX2714758	SRP063302	FSIS1711068	GCA_005278355.1	PDT000200381.2
SRR5423606	SAMN06619984	SRR5423606	PRJNA292668	SRX2714759	SRP063302	FSIS1710913	GCA_005195515.1	PDT000200382.2
SRR5423610	SAMN06619978	SRR5423610	PRJNA292668	SRX2714763	SRP063302	FSIS1710907	GCA_005278555.1	PDT000200386.2
SRR5423612	SAMN06619998	SRR5423612	PRJNA292668	SRX2714765	SRP063302	FSIS1711076	GCA_005003715.1	PDT000200388.2
SRR5423615	SAMN06619983	SRR5423615	PRJNA292668	SRX2714768	SRP063302	FSIS1710912	GCA_005279215.1	PDT000200391.2
SRR5423617	SAMN06619985	SRR5423617	PRJNA292668	SRX2714770	SRP063302	FSIS1710914	GCA_004948305.1	PDT000200393.2
SRR5423618	SAMN06619995	SRR5423618	PRJNA292668	SRX2714771	SRP063302	FSIS1711073	GCA_004948065.1	PDT000200394.2
SRR5423619	SAMN06619988	SRR5423619	PRJNA292668	SRX2714772	SRP063302	FSIS1710990	GCA_005196355.1	PDT000200395.2
SRR5423620	SAMN06619975	SRR5423620	PRJNA292668	SRX2714773	SRP063302	FSIS1710904	GCA_005279135.1	PDT000200396.2
SRR5423621	SAMN06619994	SRR5423621	PRJNA292668	SRX2714774	SRP063302	FSIS1711072	GCA_005011615.1	PDT000200397.2
SRR5423624	SAMN06619977	SRR5423624	PRJNA292668	SRX2714777	SRP063302	FSIS1710906	GCA_005011595.1	PDT000200400.2
SRR5423625	SAMN06619997	SRR5423625	PRJNA292668	SRX2714778	SRP063302	FSIS1711075	GCA_005279095.1	PDT000200401.2
SRR5423629	SAMN06620000	SRR5423629	PRJNA292668	SRX2714782	SRP063302	FSIS1711078	GCA_005206655.1	PDT000200405.2
SRR5423630	SAMN06638328	SRR5423630	PRJNA292668	SRX2714783	SRP063302	FSIS1711100	GCA_005278295.1	PDT000200406.2
SRR5423631	SAMN06638311	SRR5423631	PRJNA292668	SRX2714784	SRP063302	FSIS1711083	GCA_005011635.1	PDT000200407.2
SRR5423633	SAMN06638331	SRR5423633	PRJNA292668	SRX2714786	SRP063302	FSIS1711103	GCA_004947945.1	PDT000200408.2
SRR5423640	SAMN06638309	SRR5423640	PRJNA292668	SRX2714793	SRP063302	FSIS1711081	GCA_005005015.1	PDT000200413.2
SRR5423642	SAMN06638323	SRR5423642	PRJNA292668	SRX2714795	SRP063302	FSIS1711095	GCA_005011655.1	PDT000200415.2
SRR5423644	SAMN06638312	SRR5423644	PRJNA292668	SRX2714797	SRP063302	FSIS1711084	GCA_004948445.1	PDT000200417.2
SRR5423648	SAMN06638319	SRR5423648	PRJNA292668	SRX2714801	SRP063302	FSIS1711091	GCA_005278975.1	PDT000200421.2
SRR5423649	SAMN06638326	SRR5423649	PRJNA292668	SRX2714802	SRP063302	FSIS1711098	GCA_004947985.1	PDT000200422.2
SRR5424831	SAMN06645952	SRR5424831	PRJNA292668	SRX2714858	SRP063302	FSIS1700122	GCA_005206635.1	PDT000200432.2
SRR5424834	SAMN06645949	SRR5424834	PRJNA292668	SRX2714861	SRP063302	FSIS1700119	GCA_005296025.1	PDT000200434.2
SRR5424842	SAMN06645956	SRR5424842	PRJNA292668	SRX2714869	SRP063302	FSIS1700126	GCA_005207815.1	PDT000200442.2
SRR5424843	SAMN06645959	SRR5424843	PRJNA292668	SRX2714870	SRP063302	FSIS1700130	GCA_004948085.1	PDT000200443.2
SRR5424845	SAMN06645946	SRR5424845	PRJNA292668	SRX2714872	SRP063302	FSIS1700110	GCA_004948845.1	PDT000200445.2
SRR5424847	SAMN06645957	SRR5424847	PRJNA292668	SRX2714874	SRP063302	FSIS1700128	GCA_005011695.1	PDT000200447.2
SRR5427896	SAMN06660841	SRR5427896	PRJNA292668	SRX2717920	SRP063302	FSIS1700296	GCA_004948985.1	PDT000200452.2
SRR5427897	SAMN06660836	SRR5427897	PRJNA292668	SRX2717921	SRP063302	FSIS1700291	GCA_004948505.1	PDT000200453.2
SRR5427899	SAMN06660837	SRR5427899	PRJNA292668	SRX2717923	SRP063302	FSIS1700292	GCA_004948685.1	PDT000200455.2
SRR5427900	SAMN06660838	SRR5427900	PRJNA292668	SRX2717924	SRP063302	FSIS1700293	GCA_005278535.1	PDT000200456.2
SRR5427902	SAMN06660840	SRR5427902	PRJNA292668	SRX2717926	SRP063302	FSIS1700295	GCA_005278335.1	PDT000200458.2
SRR5427923	SAMN06660829	SRR5427923	PRJNA292668	SRX2717947	SRP063302	FSIS1700158	GCA_004949385.1	PDT000200462.2
SRR5427935	SAMN06660821	SRR5427935	PRJNA292668	SRX2717959	SRP063302	FSIS1700134	GCA_004949065.1	PDT000200469.2
SRR5427939	SAMN06660835	SRR5427939	PRJNA292668	SRX2717963	SRP063302	FSIS1700290	GCA_005278375.1	PDT000200471.2
SRR5427944	SAMN06660823	SRR5427944	PRJNA292668	SRX2717968	SRP063302	FSIS1700143	GCA_005278675.1	PDT000200473.2
SRR5427951	SAMN06677834	SRR5427951	PRJNA292668	SRX2717975	SRP063302	FSIS1700139	GCA_005004985.1	PDT000200475.2
SRR5427952	SAMN06677842	SRR5427952	PRJNA292668	SRX2717976	SRP063302	FSIS1700152	NA	NA
SRR5427955	SAMN06677830	SRR5427955	PRJNA292668	SRX2717979	SRP063302	FSIS1700133	GCA_004949965.1	PDT000200479.2
SRR5427966	SAMN06677823	SRR5427966	PRJNA292668	SRX2717990	SRP063302	FSIS1700111	GCA_005279015.1	PDT000200483.2
SRR5427968	SAMN06677833	SRR5427968	PRJNA292668	SRX2717992	SRP063302	FSIS1700138	GCA_004948825.1	PDT000200485.2
SRR5427970	SAMN06677827	SRR5427970	PRJNA292668	SRX2717994	SRP063302	FSIS1700115	GCA_005278995.1	PDT000200486.2
SRR5427973	SAMN06677841	SRR5427973	PRJNA292668	SRX2717997	SRP063302	FSIS1700151	NA	NA
SRR5427976	SAMN06677845	SRR5427976	PRJNA292668	SRX2718000	SRP063302	FSIS1711113	GCA_005278815.1	PDT000200490.2
SRR5427977	SAMN06677829	SRR5427977	PRJNA292668	SRX2718001	SRP063302	FSIS1700132	GCA_004950565.1	PDT000200491.2
SRR5427981	SAMN06677837	SRR5427981	PRJNA292668	SRX2718005	SRP063302	FSIS1700142	NA	NA
SRR5427985	SAMN06691382	SRR5427985	PRJNA292668	SRX2718009	SRP063302	FSIS1700314	GCA_005278595.1	PDT000200500.2
SRR5427987	SAMN06691374	SRR5427987	PRJNA292668	SRX2718011	SRP063302	FSIS1700306	GCA_005004615.1	PDT000200501.2
SRR5429474	SAMN06689041	SRR5429474	PRJNA239251	SRX2719504	SRP038896	PNUSAC001747	GCA_005267975.1	PDT000200539.2
SRR5429480	SAMN06689037	SRR5429480	PRJNA239251	SRX2719510	SRP038896	PNUSAC001742	GCA_005268155.1	PDT000200545.2
SRR5440704	SAMN06691380	SRR5440704	PRJNA292668	SRX2730610	SRP063302	FSIS1700312	GCA_005190365.1	PDT000201612.2
SRR5440706	SAMN06691370	SRR5440706	PRJNA292668	SRX2730612	SRP063302	FSIS1700301	GCA_004949605.1	PDT000201614.2
SRR5440707	SAMN06691381	SRR5440707	PRJNA292668	SRX2730613	SRP063302	FSIS1700313	GCA_005266955.1	PDT000201615.2
SRR5440710	SAMN06691383	SRR5440710	PRJNA292668	SRX2730616	SRP063302	FSIS1700316	GCA_005195875.1	PDT000201618.2
SRR5441646	SAMN06701449	SRR5441646	PRJNA292668	SRX2731539	SRP063302	FSIS1606384	GCA_005267855.1	PDT000201694.2
SRR5441873	SAMN06704302	SRR5441873	PRJNA292668	SRX2731728	SRP063302	FSIS1700480	GCA_005003295.1	PDT000201748.2
SRR5441874	SAMN06704293	SRR5441874	PRJNA292668	SRX2731729	SRP063302	FSIS1700331	GCA_005265075.1	PDT000201749.2
SRR5441887	SAMN06704287	SRR5441887	PRJNA292668	SRX2731742	SRP063302	FSIS1700325	GCA_004950305.1	PDT000201753.2
SRR5441889	SAMN06704292	SRR5441889	PRJNA292668	SRX2731744	SRP063302	FSIS1700330	GCA_005190855.1	PDT000201755.2
SRR5441892	SAMN06704286	SRR5441892	PRJNA292668	SRX2731747	SRP063302	FSIS1700324	GCA_005003215.1	PDT000201758.2
SRR5441901	SAMN06704283	SRR5441901	PRJNA292668	SRX2731756	SRP063302	FSIS1700321	GCA_004948965.1	PDT000201765.2
SRR5441905	SAMN06704281	SRR5441905	PRJNA292668	SRX2731760	SRP063302	FSIS1700302	GCA_005267715.1	PDT000201769.2
SRR5448236	SAMN06754858	SRR5448236	PRJNA292668	SRX2737168	SRP063302	FSIS1700503	GCA_005204175.1	PDT000201916.2
SRR5448237	SAMN06754839	SRR5448237	PRJNA292668	SRX2737169	SRP063302	FSIS1700482	GCA_005195855.1	PDT000201917.2
SRR5448241	SAMN06754850	SRR5448241	PRJNA292668	SRX2737173	SRP063302	FSIS1700495	GCA_005204995.1	PDT000201921.2
SRR5448244	SAMN06754861	SRR5448244	PRJNA292668	SRX2737176	SRP063302	FSIS1700506	GCA_004949105.1	PDT000201924.2
SRR5448245	SAMN06754838	SRR5448245	PRJNA292668	SRX2737177	SRP063302	FSIS1700481	GCA_005005655.1	PDT000201925.2
SRR5448246	SAMN06754844	SRR5448246	PRJNA292668	SRX2737178	SRP063302	FSIS1700487	GCA_004949005.1	PDT000201926.2
SRR5448247	SAMN06754846	SRR5448247	PRJNA292668	SRX2737179	SRP063302	FSIS1700489	GCA_004949365.1	PDT000201927.2
SRR5448251	SAMN06754856	SRR5448251	PRJNA292668	SRX2737183	SRP063302	FSIS1700501	GCA_004949305.1	PDT000201931.2
SRR5448254	SAMN06754855	SRR5448254	PRJNA292668	SRX2737186	SRP063302	FSIS1700500	GCA_005205215.1	PDT000201934.2
SRR5448259	SAMN06754845	SRR5448259	PRJNA292668	SRX2737191	SRP063302	FSIS1700488	GCA_004949485.1	PDT000201939.2
SRR5448260	SAMN06754851	SRR5448260	PRJNA292668	SRX2737192	SRP063302	FSIS1700496	GCA_004949525.1	PDT000201940.2
SRR5448575	SAMN06756818	SRR5448575	PRJNA292668	SRX2737442	SRP063302	FSIS1700656	GCA_005195755.1	PDT000201962.2
SRR5448579	SAMN06756802	SRR5448579	PRJNA292668	SRX2737446	SRP063302	FSIS1700640	GCA_005010095.1	PDT000201966.2
SRR5448580	SAMN06756804	SRR5448580	PRJNA292668	SRX2737447	SRP063302	FSIS1700642	GCA_005195135.1	PDT000201967.2
SRR5448582	SAMN06756821	SRR5448582	PRJNA292668	SRX2737449	SRP063302	FSIS1700659	GCA_005215425.1	PDT000201969.2
SRR5448584	SAMN06756817	SRR5448584	PRJNA292668	SRX2737451	SRP063302	FSIS1700655	GCA_004950405.1	PDT000201971.2
SRR5448587	SAMN06756813	SRR5448587	PRJNA292668	SRX2737454	SRP063302	FSIS1700651	GCA_005017725.1	PDT000201974.2
SRR5448589	SAMN06756794	SRR5448589	PRJNA292668	SRX2737456	SRP063302	FSIS1700631	GCA_005010155.1	PDT000201976.2
SRR5448591	SAMN06756797	SRR5448591	PRJNA292668	SRX2737458	SRP063302	FSIS1700634	GCA_005196075.1	PDT000201978.2
SRR5448594	SAMN06756815	SRR5448594	PRJNA292668	SRX2737461	SRP063302	FSIS1700653	GCA_004949285.1	PDT000201981.2
SRR5448604	SAMN06756816	SRR5448604	PRJNA292668	SRX2737471	SRP063302	FSIS1700654	GCA_005196055.1	PDT000201991.2
SRR5448605	SAMN06756819	SRR5448605	PRJNA292668	SRX2737472	SRP063302	FSIS1700657	GCA_005195895.1	PDT000201992.2
SRR5451750	SAMN06711383	SRR5451750	PRJNA239251	SRX2740427	SRP038896	PNUSAC001741	GCA_005010175.1	PDT000203059.2
SRR5451751	SAMN06758416	SRR5451751	PRJNA239251	SRX2740428	SRP038896	PNUSAC001783	GCA_005209675.1	PDT000203060.2
SRR5461545	SAMN06771410	SRR5461545	PRJNA292668	SRX2749443	SRP063302	FSIS1700666	GCA_004950045.1	PDT000203805.2
SRR5461550	SAMN06771408	SRR5461550	PRJNA292668	SRX2749448	SRP063302	FSIS1700663	GCA_004949825.1	PDT000203810.2
SRR5461551	SAMN06771415	SRR5461551	PRJNA292668	SRX2749449	SRP063302	FSIS1700671	GCA_004949505.1	PDT000203811.2
SRR5461552	SAMN06771404	SRR5461552	PRJNA292668	SRX2749450	SRP063302	FSIS1700639	GCA_005207775.1	PDT000203812.2
SRR5461553	SAMN06771417	SRR5461553	PRJNA292668	SRX2749451	SRP063302	FSIS1700674	GCA_005215745.1	PDT000203813.2
SRR5461554	SAMN06771412	SRR5461554	PRJNA292668	SRX2749452	SRP063302	FSIS1700668	GCA_004949685.1	PDT000203814.2
SRR5461559	SAMN06771424	SRR5461559	PRJNA292668	SRX2749457	SRP063302	FSIS1700681	GCA_005005615.1	PDT000203816.2
SRR5484599	SAMN06843607	SRR5484599	PRJNA292668	SRX2767808	SRP063302	FSIS1700816	GCA_005005675.1	PDT000205630.2
SRR5484601	SAMN06843608	SRR5484601	PRJNA292668	SRX2767810	SRP063302	FSIS1700817	GCA_004948645.1	PDT000205632.2
SRR5484618	SAMN06843615	SRR5484618	PRJNA292668	SRX2767827	SRP063302	FSIS1700824	GCA_005204955.1	PDT000205643.2
SRR5484619	SAMN06843601	SRR5484619	PRJNA292668	SRX2767828	SRP063302	FSIS1700810	GCA_005017775.1	PDT000205644.2
SRR5484620	SAMN06843595	SRR5484620	PRJNA292668	SRX2767829	SRP063302	FSIS1700684	GCA_004950385.1	PDT000205645.2
SRR5484622	SAMN06843604	SRR5484622	PRJNA292668	SRX2767831	SRP063302	FSIS1700813	GCA_005005695.1	PDT000205647.2
SRR5484625	SAMN06843623	SRR5484625	PRJNA292668	SRX2767834	SRP063302	FSIS1700833	GCA_005206875.1	PDT000205650.2
SRR5484627	SAMN06843600	SRR5484627	PRJNA292668	SRX2767836	SRP063302	FSIS1700809	GCA_005193975.1	PDT000205652.2
SRR5484628	SAMN06843606	SRR5484628	PRJNA292668	SRX2767837	SRP063302	FSIS1700815	GCA_005206275.1	PDT000205653.2
SRR5484629	SAMN06843611	SRR5484629	PRJNA292668	SRX2767838	SRP063302	FSIS1700820	GCA_004950365.1	PDT000205654.2
SRR5484632	SAMN06843610	SRR5484632	PRJNA292668	SRX2767841	SRP063302	FSIS1700819	GCA_004950545.1	PDT000205657.2
SRR5494483	SAMN06859115	SRR5494483	PRJNA292668	SRX2775437	SRP063302	FSIS1700969	GCA_005005735.1	PDT000206361.2
SRR5494488	SAMN06859112	SRR5494488	PRJNA292668	SRX2775442	SRP063302	FSIS1700966	GCA_005005715.1	PDT000206366.2
SRR5494494	SAMN06859093	SRR5494494	PRJNA292668	SRX2775448	SRP063302	FSIS1700835	GCA_005010105.1	PDT000206372.2
SRR5494499	SAMN06859101	SRR5494499	PRJNA292668	SRX2775453	SRP063302	FSIS1700843	GCA_005005755.1	PDT000206373.2
SRR5494502	SAMN06859092	SRR5494502	PRJNA292668	SRX2775456	SRP063302	FSIS1700834	GCA_004950785.1	PDT000206376.2
SRR5494506	SAMN06859108	SRR5494506	PRJNA292668	SRX2775460	SRP063302	FSIS1700851	GCA_005017715.1	PDT000206380.2
SRR5494508	SAMN06859096	SRR5494508	PRJNA292668	SRX2775462	SRP063302	FSIS1700838	GCA_005010335.1	PDT000206382.2
SRR5501337	SAMN06886036	SRR5501337	PRJNA292668	SRX2780696	SRP063302	FSIS1700983	GCA_004949125.1	PDT000206863.2
SRR5501351	SAMN06886033	SRR5501351	PRJNA292668	SRX2780702	SRP063302	FSIS1700980	GCA_005208175.1	PDT000206866.2
SRR5501361	SAMN06886039	SRR5501361	PRJNA292668	SRX2780704	SRP063302	FSIS1700986	GCA_004951025.1	PDT000206868.2
SRR5501362	SAMN06886023	SRR5501362	PRJNA292668	SRX2780709	SRP063302	FSIS1700970	GCA_004951445.1	PDT000206869.2
SRR5501372	SAMN06886035	SRR5501372	PRJNA292668	SRX2780710	SRP063302	FSIS1700982	GCA_005191735.1	PDT000206870.2
SRR5501451	SAMN06886038	SRR5501451	PRJNA292668	SRX2780734	SRP063302	FSIS1700985	GCA_004951065.1	PDT000206874.2
SRR5501468	SAMN06886026	SRR5501468	PRJNA292668	SRX2780743	SRP063302	FSIS1700973	GCA_005006095.1	PDT000206878.2
SRR5501472	SAMN06886037	SRR5501472	PRJNA292668	SRX2780744	SRP063302	FSIS1700984	GCA_005005115.1	PDT000206879.2
SRR5501495	SAMN06886044	SRR5501495	PRJNA292668	SRX2780751	SRP063302	FSIS1700992	GCA_005272615.1	PDT000206882.2
SRR5517169	SAMN06915343	SRR5517169	PRJNA292668	SRX2790546	SRP063302	FSIS1700848	GCA_005300865.1	PDT000208202.2
SRR5517171	SAMN06915349	SRR5517171	PRJNA292668	SRX2790548	SRP063302	FSIS1701161	GCA_005296145.1	PDT000208204.2
SRR5517172	SAMN06915364	SRR5517172	PRJNA292668	SRX2790549	SRP063302	FSIS1701177	GCA_004951505.1	PDT000208205.2
SRR5517177	SAMN06915361	SRR5517177	PRJNA292668	SRX2790554	SRP063302	FSIS1701174	GCA_005176145.1	PDT000208210.2
SRR5517178	SAMN06915344	SRR5517178	PRJNA292668	SRX2790555	SRP063302	FSIS1700993	GCA_005147525.1	PDT000208211.2
SRR5517179	SAMN06915348	SRR5517179	PRJNA292668	SRX2790556	SRP063302	FSIS1701160	GCA_005159605.1	PDT000208212.2
SRR5517184	SAMN06915365	SRR5517184	PRJNA292668	SRX2790561	SRP063302	FSIS1701178	GCA_005208675.1	PDT000208217.2
SRR5517189	SAMN06915354	SRR5517189	PRJNA292668	SRX2790566	SRP063302	FSIS1701166	GCA_005149845.1	PDT000208222.2
SRR5517190	SAMN06915363	SRR5517190	PRJNA292668	SRX2790567	SRP063302	FSIS1701176	GCA_005020175.1	PDT000208223.2
SRR5517191	SAMN06915358	SRR5517191	PRJNA292668	SRX2790568	SRP063302	FSIS1701171	GCA_005017015.1	PDT000208224.2
SRR5526288	SAMN06927291	SRR5526288	PRJNA292668	SRX2795618	SRP063302	FSIS1701185	GCA_005152695.1	PDT000208336.2
SRR5526289	SAMN06927296	SRR5526289	PRJNA292668	SRX2795619	SRP063302	FSIS1701190	GCA_005151525.1	PDT000208337.2
SRR5526296	SAMN06927298	SRR5526296	PRJNA292668	SRX2795626	SRP063302	FSIS1701318	GCA_005019845.1	PDT000208344.2
SRR5526298	SAMN06927295	SRR5526298	PRJNA292668	SRX2795628	SRP063302	FSIS1701189	GCA_005024275.1	PDT000208346.2
SRR5526299	SAMN06927289	SRR5526299	PRJNA292668	SRX2795629	SRP063302	FSIS1701183	GCA_004951665.1	PDT000208347.2
SRR5526301	SAMN06927290	SRR5526301	PRJNA292668	SRX2795631	SRP063302	FSIS1701184	GCA_004951725.1	PDT000208349.2
SRR5526303	SAMN06927292	SRR5526303	PRJNA292668	SRX2795633	SRP063302	FSIS1701186	GCA_004951805.1	PDT000208351.2
SRR5534608	SAMN06948494	SRR5534608	PRJNA292668	SRX2804183	SRP063302	FSIS1701333	GCA_005273235.1	PDT000208478.2
SRR5534616	SAMN06948507	SRR5534616	PRJNA292668	SRX2804190	SRP063302	FSIS1701346	NA	NA
SRR5534620	SAMN06948500	SRR5534620	PRJNA292668	SRX2804195	SRP063302	FSIS1701339	GCA_005016055.1	PDT000208489.2
SRR5534626	SAMN06948488	SRR5534626	PRJNA292668	SRX2804200	SRP063302	FSIS1701327	GCA_004951905.1	PDT000208494.2
SRR5534632	SAMN06948496	SRR5534632	PRJNA292668	SRX2804206	SRP063302	FSIS1701335	GCA_004951965.1	PDT000208496.2
SRR5534636	SAMN06948504	SRR5534636	PRJNA292668	SRX2804209	SRP063302	FSIS1701343	GCA_005015425.1	PDT000208499.2
SRR5575690	SAMN07140293	SRR5575690	PRJNA292668	SRX2833951	SRP063302	FSIS1701349	GCA_004952165.1	PDT000209377.2
SRR5575692	SAMN07140307	SRR5575692	PRJNA292668	SRX2833953	SRP063302	FSIS1701496	GCA_004952185.1	PDT000209379.2
SRR5575693	SAMN07140312	SRR5575693	PRJNA292668	SRX2833954	SRP063302	FSIS1701501	GCA_004952265.1	PDT000209380.2
SRR5575695	SAMN07140292	SRR5575695	PRJNA292668	SRX2833956	SRP063302	FSIS1701325	GCA_005195715.1	PDT000209382.2
SRR5575701	SAMN07140311	SRR5575701	PRJNA292668	SRX2833962	SRP063302	FSIS1701500	GCA_005074885.1	PDT000209388.3
SRR5575705	SAMN07140298	SRR5575705	PRJNA292668	SRX2833966	SRP063302	FSIS1701484	GCA_004952225.1	PDT000209392.2
SRR5579122	SAMN07135343	SRR5579122	PRJNA239251	SRX2837339	SRP038896	NA	GCA_005150815.1	PDT000209827.2
SRR5579145	SAMN07135007	SRR5579145	PRJNA239251	SRX2837362	SRP038896	PNUSAC001896	GCA_005148385.1	PDT000209850.2
SRR5579188	SAMN07135345	SRR5579188	PRJNA239251	SRX2837391	SRP038896	NA	GCA_004952465.1	PDT000209864.2
SRR5579261	SAMN07124715	SRR5579261	PRJNA239251	SRX2837464	SRP038896	PNUSAC001924	GCA_005003855.1	PDT000209879.2
SRR5579263	SAMN07124717	SRR5579263	PRJNA239251	SRX2837466	SRP038896	PNUSAC001927	GCA_005004055.1	PDT000209881.2
SRR5581859	SAMN07135344	SRR5581859	PRJNA239251	SRX2839928	SRP038896	NA	GCA_005003555.1	PDT000210858.2
SRR5582437	SAMN07151556	SRR5582437	PRJNA292668	SRX2840490	SRP063302	FSIS1701504	GCA_005273435.1	PDT000210972.2
SRR5582441	SAMN07151568	SRR5582441	PRJNA292668	SRX2840494	SRP063302	FSIS1701516	GCA_005273375.1	PDT000210976.2
SRR5582442	SAMN07151570	SRR5582442	PRJNA292668	SRX2840495	SRP063302	FSIS1701518	GCA_005273535.1	PDT000210977.2
SRR5582444	SAMN07151572	SRR5582444	PRJNA292668	SRX2840497	SRP063302	FSIS1701520	GCA_005273575.1	PDT000210979.2
SRR5582446	SAMN07151574	SRR5582446	PRJNA292668	SRX2840499	SRP063302	FSIS1701522	GCA_005273695.1	PDT000210981.2
SRR5582447	SAMN07151554	SRR5582447	PRJNA292668	SRX2840500	SRP063302	FSIS1701502	GCA_005273595.1	PDT000210982.2
SRR5582458	SAMN07151560	SRR5582458	PRJNA292668	SRX2840511	SRP063302	FSIS1701508	GCA_004952585.1	PDT000210993.2
SRR5582459	SAMN07151569	SRR5582459	PRJNA292668	SRX2840512	SRP063302	FSIS1701517	GCA_005274175.1	PDT000210994.2
SRR5605536	SAMN07168559	SRR5605536	PRJNA292668	SRX2858073	SRP063302	FSIS1701648	GCA_005274795.1	PDT000212987.2
SRR5605543	SAMN07168575	SRR5605543	PRJNA292668	SRX2858080	SRP063302	FSIS1701665	GCA_005002955.1	PDT000212994.2
SRR5605544	SAMN07168558	SRR5605544	PRJNA292668	SRX2858081	SRP063302	FSIS1701647	GCA_005274995.1	PDT000212995.2
SRR5605546	SAMN07168567	SRR5605546	PRJNA292668	SRX2858083	SRP063302	FSIS1701656	GCA_005275035.1	PDT000212997.2
SRR5605550	SAMN07168573	SRR5605550	PRJNA292668	SRX2858087	SRP063302	FSIS1701662	GCA_005275155.1	PDT000213001.2
SRR5605551	SAMN07168569	SRR5605551	PRJNA292668	SRX2858088	SRP063302	FSIS1701658	GCA_005275255.1	PDT000213002.2
SRR5605553	SAMN07168574	SRR5605553	PRJNA292668	SRX2858090	SRP063302	FSIS1701663	GCA_005003675.1	PDT000213004.2
SRR5605554	SAMN07168577	SRR5605554	PRJNA292668	SRX2858091	SRP063302	FSIS1701667	GCA_005275275.1	PDT000213005.2
SRR5605556	SAMN07168571	SRR5605556	PRJNA292668	SRX2858093	SRP063302	FSIS1701660	GCA_005275135.1	PDT000213007.2
SRR5642625	SAMN07180222	SRR5642625	PRJNA239251	SRX2880806	SRP038896	PNUSAC002001	GCA_005173005.1	PDT000215078.2
SRR5646875	SAMN07195149	SRR5646875	PRJNA292668	SRX2884483	SRP063302	FSIS1701771	GCA_005009735.1	PDT000215791.2
SRR5646876	SAMN07195150	SRR5646876	PRJNA292668	SRX2884484	SRP063302	FSIS1701772	GCA_005214905.1	PDT000215792.2
SRR5646880	SAMN07195142	SRR5646880	PRJNA292668	SRX2884488	SRP063302	FSIS1701764	GCA_005195375.1	PDT000215796.2
SRR5646881	SAMN07195146	SRR5646881	PRJNA292668	SRX2884489	SRP063302	FSIS1701768	GCA_005015175.1	PDT000215797.2
SRR5646889	SAMN07195158	SRR5646889	PRJNA292668	SRX2884497	SRP063302	FSIS1701780	GCA_005192415.1	PDT000215805.2
SRR5646890	SAMN07195162	SRR5646890	PRJNA292668	SRX2884498	SRP063302	FSIS1701784	GCA_005009675.1	PDT000215806.2
SRR5646891	SAMN07195164	SRR5646891	PRJNA292668	SRX2884499	SRP063302	FSIS1701787	GCA_005006235.1	PDT000215807.2
SRR5646893	SAMN07195166	SRR5646893	PRJNA292668	SRX2884501	SRP063302	FSIS1701789	GCA_004953455.1	PDT000215809.2
SRR5646894	SAMN07195141	SRR5646894	PRJNA292668	SRX2884502	SRP063302	FSIS1701763	GCA_005006395.1	PDT000215810.2
SRR5646895	SAMN07195143	SRR5646895	PRJNA292668	SRX2884503	SRP063302	FSIS1701765	GCA_005009635.1	PDT000215811.2
SRR5646896	SAMN07195154	SRR5646896	PRJNA292668	SRX2884504	SRP063302	FSIS1701776	GCA_005006315.1	PDT000215812.2
SRR5646899	SAMN07195161	SRR5646899	PRJNA292668	SRX2884507	SRP063302	FSIS1701783	GCA_005006415.1	PDT000215815.2
SRR5648371	SAMN07194381	SRR5648371	PRJNA239251	SRX2885732	SRP038896	PNUSAC002055	GCA_005203775.1	PDT000216086.2
SRR5657840	SAMN07198550	SRR5657840	PRJNA239251	SRX2894397	SRP038896	PNUSAC001985	GCA_004953725.1	PDT000216623.2
SRR5657843	SAMN07198553	SRR5657843	PRJNA239251	SRX2894400	SRP038896	PNUSAC001988	GCA_004951425.1	PDT000216626.2
SRR5667110	SAMN07209684	SRR5667110	PRJNA239251	SRX2902698	SRP038896	PNUSAC002093	GCA_005192575.1	PDT000218181.2
SRR5685203	SAMN07237939	SRR5685203	PRJNA292668	SRX2919989	SRP063302	FSIS1701963	GCA_005172845.1	PDT000218729.2
SRR5685205	SAMN07237943	SRR5685205	PRJNA292668	SRX2919991	SRP063302	FSIS1702060	GCA_005176845.1	PDT000218731.2
SRR5685206	SAMN07237938	SRR5685206	PRJNA292668	SRX2919992	SRP063302	FSIS1701962	GCA_005174945.1	PDT000218732.2
SRR5685207	SAMN07237955	SRR5685207	PRJNA292668	SRX2919993	SRP063302	FSIS1702072	GCA_004954225.1	PDT000218733.2
SRR5685212	SAMN07237935	SRR5685212	PRJNA292668	SRX2919998	SRP063302	FSIS1701945	GCA_005004335.1	PDT000218738.2
SRR5685214	SAMN07237934	SRR5685214	PRJNA292668	SRX2920000	SRP063302	FSIS1701786	GCA_005275745.1	PDT000218740.2
SRR5685215	SAMN07237945	SRR5685215	PRJNA292668	SRX2920001	SRP063302	FSIS1702062	GCA_005275815.1	PDT000218741.2
SRR5685217	SAMN07237940	SRR5685217	PRJNA292668	SRX2920003	SRP063302	FSIS1701964	GCA_005191995.1	PDT000218743.2
SRR5685219	SAMN07237951	SRR5685219	PRJNA292668	SRX2920005	SRP063302	FSIS1702068	GCA_005275795.1	PDT000218745.2
SRR5711486	SAMN07252156	SRR5711486	PRJNA292668	SRX2932091	SRP063302	FSIS1702076	GCA_004958165.1	PDT000219238.2
SRR5711487	SAMN07252157	SRR5711487	PRJNA292668	SRX2932092	SRP063302	FSIS1702077	GCA_005010415.1	PDT000219239.2
SRR5711488	SAMN07252158	SRR5711488	PRJNA292668	SRX2932093	SRP063302	FSIS1702078	GCA_004954625.1	PDT000219240.2
SRR5711490	SAMN07252160	SRR5711490	PRJNA292668	SRX2932095	SRP063302	FSIS1702080	GCA_005216165.1	PDT000219242.2
SRR5711493	SAMN07252163	SRR5711493	PRJNA292668	SRX2932098	SRP063302	FSIS1702083	GCA_005195995.1	PDT000219245.2
SRR5711496	SAMN07252167	SRR5711496	PRJNA292668	SRX2932101	SRP063302	FSIS1702087	GCA_005016995.1	PDT000219248.2
SRR5711498	SAMN07252168	SRR5711498	PRJNA292668	SRX2932103	SRP063302	FSIS1702089	GCA_005002695.1	PDT000219250.2
SRR5711500	SAMN07252170	SRR5711500	PRJNA292668	SRX2932105	SRP063302	FSIS1702094	GCA_005214725.1	PDT000219252.2
SRR5711504	SAMN07252174	SRR5711504	PRJNA292668	SRX2932109	SRP063302	FSIS1702098	GCA_004958315.1	PDT000219256.2
SRR5723921	SAMN07258780	SRR5723921	PRJNA239251	SRX2939913	SRP038896	PNUSAC002092	GCA_004954665.1	PDT000219703.2
SRR5748156	SAMN07259266	SRR5748156	PRJNA239251	SRX2948891	SRP038896	PNUSAC002145	GCA_004958685.1	PDT000220647.2
SRR5748160	SAMN07259265	SRR5748160	PRJNA239251	SRX2948895	SRP038896	PNUSAC002144	GCA_004958285.1	PDT000220651.2
SRR5754137	SAMN07259261	SRR5754137	PRJNA239251	SRX2954332	SRP038896	PNUSAC002127	GCA_005010435.1	PDT000220798.2
SRR5754138	SAMN07276188	SRR5754138	PRJNA292668	SRX2954333	SRP063302	FSIS1702267	GCA_004954965.1	PDT000220799.2
SRR5754139	SAMN07276193	SRR5754139	PRJNA292668	SRX2954334	SRP063302	FSIS1702272	GCA_005215685.1	PDT000220800.2
SRR5754143	SAMN07276190	SRR5754143	PRJNA292668	SRX2954338	SRP063302	FSIS1702269	GCA_005009695.1	PDT000220804.2
SRR5754145	SAMN07276174	SRR5754145	PRJNA292668	SRX2954340	SRP063302	FSIS1702251	GCA_005018575.1	PDT000220806.2
SRR5754147	SAMN07276191	SRR5754147	PRJNA292668	SRX2954342	SRP063302	FSIS1702270	GCA_005014895.1	PDT000220808.2
SRR5754152	SAMN07276192	SRR5754152	PRJNA292668	SRX2954347	SRP063302	FSIS1702271	GCA_004955425.1	PDT000220813.2
SRR5754153	SAMN07276173	SRR5754153	PRJNA292668	SRX2954348	SRP063302	FSIS1702250	GCA_004955165.1	PDT000220814.2
SRR5754154	SAMN07276175	SRR5754154	PRJNA292668	SRX2954349	SRP063302	FSIS1702252	GCA_004954785.1	PDT000220815.2
SRR5754155	SAMN07276183	SRR5754155	PRJNA292668	SRX2954350	SRP063302	FSIS1702261	GCA_005018515.1	PDT000220816.2
SRR5754157	SAMN07276194	SRR5754157	PRJNA292668	SRX2954352	SRP063302	FSIS1702273	GCA_004955505.1	PDT000220818.2
SRR5754158	SAMN07276196	SRR5754158	PRJNA292668	SRX2954353	SRP063302	FSIS1702275	GCA_005205935.1	PDT000220819.2
SRR5754162	SAMN07276176	SRR5754162	PRJNA292668	SRX2954357	SRP063302	FSIS1702253	GCA_004955565.1	PDT000220823.2
SRR5807565	SAMN07318998	SRR5807565	PRJNA239251	SRX2986153	SRP038896	PNUSAC001867	GCA_005207615.1	PDT000222849.2
SRR5807566	SAMN07319001	SRR5807566	PRJNA239251	SRX2986154	SRP038896	PNUSAC002157	GCA_004956265.1	PDT000222850.2
SRR5808780	SAMN07327645	SRR5808780	PRJNA292668	SRX2987358	SRP063302	FSIS1702380	GCA_005015715.1	PDT000222886.2
SRR5808788	SAMN07327661	SRR5808788	PRJNA292668	SRX2987365	SRP063302	FSIS1702396	GCA_004956205.1	PDT000222889.2
SRR5808791	SAMN07327638	SRR5808791	PRJNA292668	SRX2987369	SRP063302	FSIS1702373	GCA_004956325.1	PDT000222902.2
SRR5808793	SAMN07327648	SRR5808793	PRJNA292668	SRX2987371	SRP063302	FSIS1702383	GCA_004956305.1	PDT000222892.2
SRR5808795	SAMN07327647	SRR5808795	PRJNA292668	SRX2987373	SRP063302	FSIS1702382	GCA_005017455.1	PDT000222893.2
SRR5808800	SAMN07327656	SRR5808800	PRJNA292668	SRX2987378	SRP063302	FSIS1702391	GCA_005014175.1	PDT000222896.2
SRR5808841	SAMN07327639	SRR5808841	PRJNA292668	SRX2987416	SRP063302	FSIS1702374	GCA_004956385.1	PDT000222907.2
SRR5808842	SAMN07327642	SRR5808842	PRJNA292668	SRX2987417	SRP063302	FSIS1702377	GCA_004956485.1	PDT000222908.2
SRR5808844	SAMN07327634	SRR5808844	PRJNA292668	SRX2987419	SRP063302	FSIS1702092	GCA_005214365.1	PDT000222910.2
SRR5808845	SAMN07327646	SRR5808845	PRJNA292668	SRX2987420	SRP063302	FSIS1702381	GCA_005014995.1	PDT000222911.2
SRR5808846	SAMN07327632	SRR5808846	PRJNA292668	SRX2987421	SRP063302	FSIS1702088	GCA_004956405.1	PDT000222912.2
SRR5815725	SAMN07339681	SRR5815725	PRJNA292668	SRX2994147	SRP063302	FSIS1702398	GCA_005006475.1	PDT000224298.2
SRR5815727	SAMN07339683	SRR5815727	PRJNA292668	SRX2994149	SRP063302	FSIS1702400	GCA_004956545.1	PDT000224300.2
SRR5815729	SAMN07339685	SRR5815729	PRJNA292668	SRX2994151	SRP063302	FSIS1702402	GCA_004956605.1	PDT000224302.2
SRR5815730	SAMN07339686	SRR5815730	PRJNA292668	SRX2994152	SRP063302	FSIS1702403	GCA_005006435.1	PDT000224303.2
SRR5815731	SAMN07339687	SRR5815731	PRJNA292668	SRX2994153	SRP063302	FSIS1702404	GCA_005192535.1	PDT000224304.2
SRR5815732	SAMN07339688	SRR5815732	PRJNA292668	SRX2994154	SRP063302	FSIS1702405	GCA_005016115.1	PDT000224305.2
SRR5815733	SAMN07339689	SRR5815733	PRJNA292668	SRX2994155	SRP063302	FSIS1702406	GCA_004956645.1	PDT000224306.2
SRR5815736	SAMN07339692	SRR5815736	PRJNA292668	SRX2994158	SRP063302	FSIS1702547	GCA_005002675.1	PDT000224309.2
SRR5815737	SAMN07339693	SRR5815737	PRJNA292668	SRX2994159	SRP063302	FSIS1702548	GCA_004956585.1	PDT000224310.2
SRR5815739	SAMN07339695	SRR5815739	PRJNA292668	SRX2994161	SRP063302	FSIS1702550	GCA_005207655.1	PDT000224312.2
SRR5815740	SAMN07339698	SRR5815740	PRJNA292668	SRX2994162	SRP063302	FSIS1702553	GCA_005191715.1	PDT000224313.2
SRR5815741	SAMN07339697	SRR5815741	PRJNA292668	SRX2994163	SRP063302	FSIS1702552	GCA_005002635.1	PDT000224314.2
SRR5815745	SAMN07339696	SRR5815745	PRJNA292668	SRX2994167	SRP063302	FSIS1702551	GCA_004956725.1	PDT000224318.2
SRR5819301	SAMN07341845	SRR5819301	PRJNA239251	SRX2997228	SRP038896	PNUSAC002212	GCA_005191055.1	PDT000224580.2
SRR5819303	SAMN07341850	SRR5819303	PRJNA239251	SRX2997230	SRP038896	PNUSAC002217	GCA_005261535.1	PDT000224582.2
SRR5821268	SAMN07346987	SRR5821268	PRJNA292668	SRX2999146	SRP063302	FSIS1702731	GCA_004956925.1	PDT000224960.2
SRR5821270	SAMN07346991	SRR5821270	PRJNA292668	SRX2999148	SRP063302	FSIS1702735	GCA_005009575.1	PDT000224962.2
SRR5821271	SAMN07346994	SRR5821271	PRJNA292668	SRX2999149	SRP063302	FSIS1702738	GCA_005215405.1	PDT000224963.2
SRR5821273	SAMN07346983	SRR5821273	PRJNA292668	SRX2999151	SRP063302	FSIS1702727	GCA_005215665.1	PDT000224965.2
SRR5821274	SAMN07346985	SRR5821274	PRJNA292668	SRX2999152	SRP063302	FSIS1702729	GCA_004956845.1	PDT000224966.2
SRR5821277	SAMN07346970	SRR5821277	PRJNA292668	SRX2999155	SRP063302	FSIS1702714	GCA_004957025.1	PDT000224969.2
SRR5821281	SAMN07346995	SRR5821281	PRJNA292668	SRX2999159	SRP063302	FSIS1702739	GCA_005014155.1	PDT000224973.2
SRR5821283	SAMN07346971	SRR5821283	PRJNA292668	SRX2999161	SRP063302	FSIS1702715	GCA_004957125.1	PDT000224975.2
SRR5821341	SAMN07346966	SRR5821341	PRJNA292668	SRX2999219	SRP063302	FSIS1702710	GCA_005009755.1	PDT000224979.2
SRR5821342	SAMN07346975	SRR5821342	PRJNA292668	SRX2999220	SRP063302	FSIS1702719	GCA_005017435.1	PDT000224980.2
SRR5821343	SAMN07346981	SRR5821343	PRJNA292668	SRX2999221	SRP063302	FSIS1702725	GCA_005147805.1	PDT000224981.2
SRR5821344	SAMN07346980	SRR5821344	PRJNA292668	SRX2999222	SRP063302	FSIS1702724	GCA_005203915.1	PDT000224982.2
SRR5821415	SAMN07346974	SRR5821415	PRJNA292668	SRX2999293	SRP063302	FSIS1702718	GCA_004957085.1	PDT000224984.2
SRR5838542	SAMN07358259	SRR5838542	PRJNA239251	SRX3014805	SRP038896	PNUSAC002229	GCA_005020075.1	PDT000225574.2
SRR5851307	SAMN07370914	SRR5851307	PRJNA292668	SRX3020923	SRP063302	FSIS1702866	GCA_004958105.1	PDT000225821.2
SRR5851310	SAMN07370916	SRR5851310	PRJNA292668	SRX3020926	SRP063302	FSIS1702868	GCA_004957385.1	PDT000225824.2
SRR5851313	SAMN07370913	SRR5851313	PRJNA292668	SRX3020929	SRP063302	FSIS1702865	GCA_004957325.1	PDT000225827.2
SRR5851316	SAMN07370911	SRR5851316	PRJNA292668	SRX3020932	SRP063302	FSIS1702863	GCA_004957465.1	PDT000225830.2
SRR5851319	SAMN07370918	SRR5851319	PRJNA292668	SRX3020935	SRP063302	FSIS1702870	GCA_005194935.1	PDT000225833.2
SRR5851320	SAMN07370903	SRR5851320	PRJNA292668	SRX3020936	SRP063302	FSIS1702855	GCA_005207575.1	PDT000225834.2
SRR5851329	SAMN07370909	SRR5851329	PRJNA292668	SRX3020945	SRP063302	FSIS1702861	GCA_005016935.1	PDT000225837.2
SRR5858133	SAMN07375419	SRR5858133	PRJNA292668	SRX3026897	SRP063302	FSIS1702879	GCA_005018615.1	PDT000226044.2
SRR5858134	SAMN07375434	SRR5858134	PRJNA292668	SRX3026898	SRP063302	FSIS1702894	GCA_004957585.1	PDT000226045.2
SRR5858136	SAMN07375429	SRR5858136	PRJNA292668	SRX3026900	SRP063302	FSIS1702889	GCA_005205855.1	PDT000226047.2
SRR5858138	SAMN07375432	SRR5858138	PRJNA292668	SRX3026902	SRP063302	FSIS1702892	GCA_005019655.1	PDT000226049.2
SRR5858140	SAMN07375422	SRR5858140	PRJNA292668	SRX3026904	SRP063302	FSIS1702882	GCA_005015355.1	PDT000226041.2
SRR5858141	SAMN07375435	SRR5858141	PRJNA292668	SRX3026905	SRP063302	FSIS1702895	GCA_004957605.1	PDT000226051.2
SRR5858144	SAMN07375436	SRR5858144	PRJNA292668	SRX3026908	SRP063302	FSIS1702896	GCA_004957545.1	PDT000226042.2
SRR5858148	SAMN07375427	SRR5858148	PRJNA292668	SRX3026912	SRP063302	FSIS1702887	GCA_005010235.1	PDT000226057.2
SRR5858149	SAMN07375431	SRR5858149	PRJNA292668	SRX3026913	SRP063302	FSIS1702891	GCA_005014235.1	PDT000226058.2
SRR5858781	SAMN07375615	SRR5858781	PRJNA292668	SRX3027544	SRP063302	FSIS1701642	GCA_005015135.1	PDT000226063.2
SRR5858787	SAMN07375618	SRR5858787	PRJNA292668	SRX3027550	SRP063302	FSIS1701932	GCA_005207115.1	PDT000226065.2
SRR5858790	SAMN07375621	SRR5858790	PRJNA292668	SRX3027553	SRP063302	FSIS1701935	GCA_005014815.1	PDT000226068.2
SRR5858796	SAMN07375633	SRR5858796	PRJNA292668	SRX3027559	SRP063302	FSIS1701950	GCA_005120185.1	PDT000226074.3
SRR5858799	SAMN07375638	SRR5858799	PRJNA292668	SRX3027562	SRP063302	FSIS1701955	GCA_005203895.1	PDT000226077.2
SRR5858801	SAMN07375634	SRR5858801	PRJNA292668	SRX3027564	SRP063302	FSIS1701951	GCA_005195415.1	PDT000226079.2
SRR5858802	SAMN07375617	SRR5858802	PRJNA292668	SRX3027565	SRP063302	FSIS1701931	GCA_005017415.1	PDT000226080.2
SRR5858806	SAMN07375627	SRR5858806	PRJNA292668	SRX3027569	SRP063302	FSIS1701942	GCA_005207455.1	PDT000226084.2
SRR5858808	SAMN07375631	SRR5858808	PRJNA292668	SRX3027571	SRP063302	FSIS1701948	GCA_004957825.1	PDT000226086.2
SRR5858809	SAMN07375637	SRR5858809	PRJNA292668	SRX3027572	SRP063302	FSIS1701954	GCA_004957945.1	PDT000226087.2
SRR5859336	SAMN07373246	SRR5859336	PRJNA239251	SRX3028081	SRP038896	PNUSAC002286	GCA_005010275.1	PDT000226114.2
SRR5859337	SAMN07373257	SRR5859337	PRJNA239251	SRX3028082	SRP038896	PNUSAC002297	GCA_005017375.1	PDT000226115.2
SRR5883436	SAMN07427317	SRR5883436	PRJNA292668	SRX3049527	SRP063302	FSIS1703036	GCA_004958885.1	PDT000229943.2
SRR5883438	SAMN07427330	SRR5883438	PRJNA292668	SRX3049529	SRP063302	FSIS1703050	GCA_005150905.1	PDT000229945.2
SRR5883440	SAMN07427324	SRR5883440	PRJNA292668	SRX3049531	SRP063302	FSIS1703043	GCA_004965695.1	PDT000229947.2
SRR5883442	SAMN07427321	SRR5883442	PRJNA292668	SRX3049533	SRP063302	FSIS1703040	GCA_005149985.1	PDT000229949.2
SRR5883444	SAMN07427335	SRR5883444	PRJNA292668	SRX3049535	SRP063302	FSIS1703055	GCA_005152745.1	PDT000229951.2
SRR5883449	SAMN07427328	SRR5883449	PRJNA292668	SRX3049540	SRP063302	FSIS1703047	GCA_005163165.1	PDT000229956.2
SRR5883450	SAMN07427340	SRR5883450	PRJNA292668	SRX3049541	SRP063302	FSIS1703060	NA	NA
SRR5883451	SAMN07427334	SRR5883451	PRJNA292668	SRX3049542	SRP063302	FSIS1703054	GCA_004965825.1	PDT000229958.2
SRR5883452	SAMN07427320	SRR5883452	PRJNA292668	SRX3049543	SRP063302	FSIS1703039	GCA_004965785.1	PDT000229959.2
SRR5883453	SAMN07427322	SRR5883453	PRJNA292668	SRX3049544	SRP063302	FSIS1703041	GCA_004965855.1	PDT000229960.2
SRR5883454	SAMN07427326	SRR5883454	PRJNA292668	SRX3049545	SRP063302	FSIS1703045	GCA_005024965.1	PDT000229961.2
SRR5883456	SAMN07427337	SRR5883456	PRJNA292668	SRX3049547	SRP063302	FSIS1703057	GCA_005020795.1	PDT000229963.2
SRR5883457	SAMN07427336	SRR5883457	PRJNA292668	SRX3049548	SRP063302	FSIS1703056	GCA_005022515.1	PDT000229964.2
SRR5883458	SAMN07427341	SRR5883458	PRJNA292668	SRX3049549	SRP063302	FSIS1703061	GCA_005148625.1	PDT000229965.2
SRR5883460	SAMN07427339	SRR5883460	PRJNA292668	SRX3049551	SRP063302	FSIS1703059	GCA_005021675.1	PDT000229967.2
SRR5890863	SAMN07442139	SRR5890863	PRJNA292668	SRX3056645	SRP063302	FSIS1703255	GCA_004965885.1	PDT000230824.2
SRR5890864	SAMN07442142	SRR5890864	PRJNA292668	SRX3056646	SRP063302	FSIS1703258	GCA_004965905.1	PDT000230825.2
SRR5890866	SAMN07442131	SRR5890866	PRJNA292668	SRX3056648	SRP063302	FSIS1703243	GCA_005149405.1	PDT000230827.2
SRR5890867	SAMN07442127	SRR5890867	PRJNA292668	SRX3056649	SRP063302	FSIS1703238	GCA_005024985.1	PDT000230828.2
SRR5890868	SAMN07442141	SRR5890868	PRJNA292668	SRX3056650	SRP063302	FSIS1703257	GCA_004965845.1	PDT000230829.2
SRR5890869	SAMN07442124	SRR5890869	PRJNA292668	SRX3056651	SRP063302	FSIS1703234	GCA_005148245.1	PDT000230830.2
SRR5890871	SAMN07442135	SRR5890871	PRJNA292668	SRX3056653	SRP063302	FSIS1703248	GCA_004965925.1	PDT000230832.2
SRR5890873	SAMN07442130	SRR5890873	PRJNA292668	SRX3056655	SRP063302	FSIS1703242	GCA_005150125.1	PDT000230834.2
SRR5890874	SAMN07442129	SRR5890874	PRJNA292668	SRX3056656	SRP063302	FSIS1703240	GCA_005152645.1	PDT000230835.2
SRR5890886	SAMN07442146	SRR5890886	PRJNA292668	SRX3056668	SRP063302	FSIS1703263	GCA_004965965.1	PDT000230839.2
SRR5890891	SAMN07442144	SRR5890891	PRJNA292668	SRX3056673	SRP063302	FSIS1703261	GCA_005022315.1	PDT000230844.2
SRR5890893	SAMN07442140	SRR5890893	PRJNA292668	SRX3056675	SRP063302	FSIS1703256	GCA_005021075.1	PDT000230846.2
SRR5905255	SAMN07419359	SRR5905255	PRJNA239251	SRX3066813	SRP038896	PNUSAC002314	GCA_004966425.1	PDT000231614.2
SRR5905257	SAMN07431201	SRR5905257	PRJNA239251	SRX3066815	SRP038896	PNUSAC002421	GCA_004966125.1	PDT000231616.2
SRR5905260	SAMN07450345	SRR5905260	PRJNA239251	SRX3066818	SRP038896	PNUSAC002459	GCA_005214325.1	PDT000231619.2
SRR5905261	SAMN07419363	SRR5905261	PRJNA239251	SRX3066819	SRP038896	PNUSAC002318	GCA_005194015.1	PDT000231620.2
SRR5905265	SAMN07428775	SRR5905265	PRJNA239251	SRX3066823	SRP038896	PNUSAC002409	GCA_005014095.1	PDT000231624.2
SRR5905266	SAMN07428782	SRR5905266	PRJNA239251	SRX3066824	SRP038896	PNUSAC002394	GCA_005002615.1	PDT000231625.2
SRR5905267	SAMN07436195	SRR5905267	PRJNA239251	SRX3066825	SRP038896	PNUSAC002361	GCA_004966165.1	PDT000231626.2
SRR5918234	SAMN07457383	SRR5918234	PRJNA239251	SRX3079079	SRP038896	PNUSAC002432	GCA_005024945.1	PDT000232522.2
SRR5918286	SAMN07461294	SRR5918286	PRJNA239251	SRX3079131	SRP038896	PNUSAC002469	GCA_005162685.1	PDT000232526.2
SRR5918893	SAMN07457388	SRR5918893	PRJNA239251	SRX3079738	SRP038896	PNUSAC002473	GCA_005025025.1	PDT000232532.2
SRR5925238	SAMN07490415	SRR5925238	PRJNA292668	SRX3085811	SRP063302	FSIS1703432	GCA_005024925.1	PDT000232689.2
SRR5925239	SAMN07490398	SRR5925239	PRJNA292668	SRX3085812	SRP063302	FSIS1703048	GCA_004967625.1	PDT000232690.2
SRR5925240	SAMN07490418	SRR5925240	PRJNA292668	SRX3085813	SRP063302	FSIS1703435	GCA_005021855.1	PDT000232691.2
SRR5925246	SAMN07490400	SRR5925246	PRJNA292668	SRX3085819	SRP063302	FSIS1703241	GCA_004967765.1	PDT000232697.2
SRR5925252	SAMN07490421	SRR5925252	PRJNA292668	SRX3085825	SRP063302	FSIS1703438	GCA_005017155.1	PDT000232703.2
SRR5925258	SAMN07490401	SRR5925258	PRJNA292668	SRX3085831	SRP063302	FSIS1703249	GCA_005002475.1	PDT000232709.2
SRR5925265	SAMN07490420	SRR5925265	PRJNA292668	SRX3085838	SRP063302	FSIS1703437	GCA_005017055.1	PDT000232716.2
SRR5937932	SAMN07510038	SRR5937932	PRJNA239251	SRX3097832	SRP038896	PNUSAC002507	GCA_004968585.1	PDT000233926.2
SRR5937933	SAMN07510057	SRR5937933	PRJNA239251	SRX3097833	SRP038896	PNUSAC002562	GCA_004968545.1	PDT000233927.2
SRR5937934	SAMN07510044	SRR5937934	PRJNA239251	SRX3097834	SRP038896	PNUSAC002520	GCA_004968625.1	PDT000233928.2
SRR5941982	SAMN07514265	SRR5941982	PRJNA292668	SRX3100540	SRP063302	FSIS1703612	GCA_005163225.1	PDT000233998.2
SRR5941983	SAMN07514254	SRR5941983	PRJNA292668	SRX3100541	SRP063302	FSIS1703601	GCA_005021975.1	PDT000233999.2
SRR5941986	SAMN07514260	SRR5941986	PRJNA292668	SRX3100544	SRP063302	FSIS1703607	GCA_005020935.1	PDT000234002.2
SRR5941987	SAMN07514262	SRR5941987	PRJNA292668	SRX3100545	SRP063302	FSIS1703609	GCA_005021535.1	PDT000234003.2
SRR5941991	SAMN07514272	SRR5941991	PRJNA292668	SRX3100549	SRP063302	FSIS1703619	GCA_005020095.1	PDT000234007.2
SRR5941993	SAMN07514275	SRR5941993	PRJNA292668	SRX3100551	SRP063302	FSIS1703622	GCA_005022035.1	PDT000234009.2
SRR5941995	SAMN07514274	SRR5941995	PRJNA292668	SRX3100553	SRP063302	FSIS1703621	GCA_004968665.1	PDT000234011.2
SRR5942014	SAMN07514249	SRR5942014	PRJNA292668	SRX3100572	SRP063302	FSIS1703596	GCA_004968745.1	PDT000234012.2
SRR5942015	SAMN07514252	SRR5942015	PRJNA292668	SRX3100573	SRP063302	FSIS1703599	GCA_005162735.1	PDT000234013.2
SRR5942049	SAMN07514250	SRR5942049	PRJNA292668	SRX3100607	SRP063302	FSIS1703597	GCA_004968725.1	PDT000234016.2
SRR5942962	SAMN07511173	SRR5942962	PRJNA239251	SRX3101502	SRP038896	PNUSAC002490	GCA_004968865.1	PDT000234034.2
SRR5970533	SAMN07532631	SRR5970533	PRJNA239251	SRX3127860	SRP038896	PNUSAC002586	GCA_005278935.1	PDT000236280.2
SRR5970545	SAMN07537084	SRR5970545	PRJNA239251	SRX3127872	SRP038896	PNUSAC002567	GCA_005272455.1	PDT000236290.2
SRR5982099	SAMN07563099	SRR5982099	PRJNA292668	SRX3138102	SRP063302	FSIS1703798	GCA_005019595.1	PDT000237010.2
SRR5982121	SAMN07563096	SRR5982121	PRJNA292668	SRX3138124	SRP063302	FSIS1703795	GCA_004969725.1	PDT000237008.2
SRR5982328	SAMN07565911	SRR5982328	PRJNA292668	SRX3138331	SRP063302	FSIS1703806	GCA_005193275.1	PDT000237011.2
SRR5982329	SAMN07565907	SRR5982329	PRJNA292668	SRX3138332	SRP063302	FSIS1703802	GCA_005147315.1	PDT000237012.2
SRR5982335	SAMN07565912	SRR5982335	PRJNA292668	SRX3138338	SRP063302	FSIS1703807	GCA_005011735.1	PDT000237018.2
SRR5982347	SAMN07565917	SRR5982347	PRJNA292668	SRX3138350	SRP063302	FSIS1703815	GCA_005018795.1	PDT000237030.2
SRR5982348	SAMN07565888	SRR5982348	PRJNA292668	SRX3138351	SRP063302	FSIS11703893	GCA_005195915.1	PDT000237031.2
SRR5982350	SAMN07565887	SRR5982350	PRJNA292668	SRX3138353	SRP063302	FSIS11703892	GCA_004969895.1	PDT000237033.2
SRR5982357	SAMN07565885	SRR5982357	PRJNA292668	SRX3138360	SRP063302	FSIS11703890	GCA_004969885.1	PDT000237040.2
SRR5982359	SAMN07565897	SRR5982359	PRJNA292668	SRX3138362	SRP063302	FSIS11703903	GCA_005018815.1	PDT000237042.2
SRR5982361	SAMN07565892	SRR5982361	PRJNA292668	SRX3138364	SRP063302	FSIS11703897	GCA_004967805.1	PDT000237077.2
SRR5982362	SAMN07565910	SRR5982362	PRJNA292668	SRX3138365	SRP063302	FSIS1703805	GCA_004969965.1	PDT000237044.2
SRR5982367	SAMN07565893	SRR5982367	PRJNA292668	SRX3138370	SRP063302	FSIS11703898	GCA_005009775.1	PDT000237049.2
SRR5982384	SAMN07565899	SRR5982384	PRJNA292668	SRX3138387	SRP063302	FSIS11703905	GCA_005014435.1	PDT000237091.2
SRR5990938	SAMN07571674	SRR5990938	PRJNA239251	SRX3146621	SRP038896	PNUSAC002652	GCA_004970685.1	PDT000237894.2
SRR6010142	SAMN07608056	SRR6010142	PRJNA292668	SRX3164049	SRP063302	FSIS11703919	GCA_004967465.1	PDT000239202.2
SRR6010143	SAMN07608059	SRR6010143	PRJNA292668	SRX3164050	SRP063302	FSIS11703925	GCA_005181585.1	PDT000239203.2
SRR6010144	SAMN07608054	SRR6010144	PRJNA292668	SRX3164051	SRP063302	FSIS11703915	GCA_004968225.1	PDT000239204.2
SRR6010146	SAMN07608131	SRR6010146	PRJNA292668	SRX3164053	SRP063302	FSIS1703829	GCA_005026025.1	PDT000239205.2
SRR6010154	SAMN07608115	SRR6010154	PRJNA292668	SRX3164061	SRP063302	FSIS11704008	GCA_005148265.1	PDT000239206.2
SRR6010156	SAMN07608050	SRR6010156	PRJNA292668	SRX3164063	SRP063302	FSIS11703911	GCA_004970705.1	PDT000239185.2
SRR6010188	SAMN07608120	SRR6010188	PRJNA292668	SRX3164095	SRP063302	FSIS11704013	GCA_005020735.1	PDT000239217.2
SRR6010206	SAMN07608116	SRR6010206	PRJNA292668	SRX3164113	SRP063302	FSIS11704009	GCA_005022355.1	PDT000239224.2
SRR6010207	SAMN07608122	SRR6010207	PRJNA292668	SRX3164114	SRP063302	FSIS11704015	GCA_005160305.1	PDT000239193.2
SRR6010210	SAMN07608053	SRR6010210	PRJNA292668	SRX3164117	SRP063302	FSIS11703914	GCA_005024555.1	PDT000239226.2
SRR6010253	SAMN07608117	SRR6010253	PRJNA292668	SRX3164159	SRP063302	FSIS11704010	GCA_004968145.1	PDT000239232.2
SRR6010273	SAMN07608065	SRR6010273	PRJNA292668	SRX3164173	SRP063302	FSIS1703821	GCA_004968165.1	PDT000239235.2
SRR6010290	SAMN07608130	SRR6010290	PRJNA292668	SRX3164190	SRP063302	FSIS1703827	GCA_005020315.1	PDT000239252.2
SRR6010312	SAMN07608114	SRR6010312	PRJNA292668	SRX3164212	SRP063302	FSIS11704007	GCA_004970965.1	PDT000239259.2
SRR6010318	SAMN07608129	SRR6010318	PRJNA292668	SRX3164218	SRP063302	FSIS1703825	GCA_005178745.1	PDT000239265.2
SRR6019773	SAMN07607838	SRR6019773	PRJNA239251	SRX3170935	SRP038896	PNUSAC002713	GCA_005005095.1	PDT000239737.2
SRR6048554	SAMN07638833	SRR6048554	PRJNA239251	SRX3195497	SRP038896	PNUSAC002757	GCA_004968445.1	PDT000241168.2
SRR6053534	SAMN07665733	SRR6053534	PRJNA239251	SRX3200473	SRP038896	PNUSAC002730	GCA_004972005.1	PDT000241805.2
SRR6053576	SAMN07666368	SRR6053576	PRJNA239251	SRX3200515	SRP038896	PNUSAC002736	GCA_004971765.1	PDT000241825.2
SRR6113941	SAMN07715874	SRR6113941	PRJNA292668	SRX3228369	SRP063302	FSIS11704167	GCA_004977085.1	PDT000245694.2
SRR6113943	SAMN07715880	SRR6113943	PRJNA292668	SRX3228371	SRP063302	FSIS11704173	GCA_004977045.1	PDT000245696.2
SRR6113948	SAMN07715881	SRR6113948	PRJNA292668	SRX3228376	SRP063302	FSIS11704174	GCA_004977165.1	PDT000245701.2
SRR6113950	SAMN07715885	SRR6113950	PRJNA292668	SRX3228378	SRP063302	FSIS11704178	GCA_004977145.1	PDT000245703.2
SRR6113958	SAMN07715875	SRR6113958	PRJNA292668	SRX3228386	SRP063302	FSIS11704168	GCA_005032655.1	PDT000245711.2
SRR6113960	SAMN07715876	SRR6113960	PRJNA292668	SRX3228388	SRP063302	FSIS11704169	GCA_005198455.1	PDT000245713.2
SRR6131657	SAMN07738554	SRR6131657	PRJNA292668	SRX3244009	SRP063302	FSIS11704020	GCA_004977425.1	PDT000247621.2
SRR6131662	SAMN07738552	SRR6131662	PRJNA292668	SRX3244014	SRP063302	FSIS11703922	GCA_005179445.1	PDT000247626.2
SRR6131663	SAMN07738556	SRR6131663	PRJNA292668	SRX3244015	SRP063302	FSIS11704023	GCA_005032455.1	PDT000247627.2
SRR6131665	SAMN07738561	SRR6131665	PRJNA292668	SRX3244017	SRP063302	FSIS11704028	GCA_005073825.1	PDT000247629.2
SRR6131666	SAMN07738559	SRR6131666	PRJNA292668	SRX3244018	SRP063302	FSIS11704026	GCA_005178705.1	PDT000247630.2
SRR6131668	SAMN07738571	SRR6131668	PRJNA292668	SRX3244020	SRP063302	FSIS11704188	GCA_005032955.1	PDT000247632.2
SRR6131669	SAMN07738572	SRR6131669	PRJNA292668	SRX3244021	SRP063302	FSIS11704189	GCA_005180305.1	PDT000247633.2
SRR6131674	SAMN07738551	SRR6131674	PRJNA292668	SRX3244026	SRP063302	FSIS11703921	GCA_004977445.1	PDT000247638.2
SRR6131676	SAMN07738555	SRR6131676	PRJNA292668	SRX3244028	SRP063302	FSIS11704021	GCA_005027535.1	PDT000247640.2
SRR6131679	SAMN07738563	SRR6131679	PRJNA292668	SRX3244031	SRP063302	FSIS11704180	GCA_005029855.1	PDT000247643.2
SRR6131682	SAMN07738566	SRR6131682	PRJNA292668	SRX3244034	SRP063302	FSIS11704183	GCA_005073805.1	PDT000247646.2
SRR6131683	SAMN07738573	SRR6131683	PRJNA292668	SRX3244035	SRP063302	FSIS11704190	GCA_005032895.1	PDT000247647.2
SRR6132205	SAMN07736476	SRR6132205	PRJNA239251	SRX3244529	SRP038896	PNUSAC002848	GCA_004977585.1	PDT000247831.2
SRR6151611	SAMN07757421	SRR6151611	PRJNA239251	SRX3263598	SRP038896	PNUSAC002883	GCA_004977925.1	PDT000249150.2
SRR6151612	SAMN07757422	SRR6151612	PRJNA239251	SRX3263599	SRP038896	PNUSAC002884	GCA_004977845.1	PDT000249151.2
SRR6151613	SAMN07757419	SRR6151613	PRJNA239251	SRX3263600	SRP038896	PNUSAC002881	GCA_005013775.1	PDT000249152.2
SRR6151614	SAMN07757417	SRR6151614	PRJNA239251	SRX3263601	SRP038896	PNUSAC002873	GCA_004978165.1	PDT000249153.2
SRR6152532	SAMN07763708	SRR6152532	PRJNA239251	SRX3264517	SRP038896	PNUSAC002907	GCA_005187265.1	PDT000249156.2
SRR6160531	SAMN07775113	SRR6160531	PRJNA292668	SRX3272108	SRP063302	FSIS11704197	GCA_004977705.1	PDT000250551.2
SRR6160534	SAMN07775149	SRR6160534	PRJNA292668	SRX3272111	SRP063302	FSIS11704341	GCA_005017615.1	PDT000250554.2
SRR6160537	SAMN07775122	SRR6160537	PRJNA292668	SRX3272114	SRP063302	FSIS11704206	GCA_005015495.1	PDT000250557.2
SRR6160538	SAMN07775133	SRR6160538	PRJNA292668	SRX3272115	SRP063302	FSIS11704325	GCA_004978485.1	PDT000250558.2
SRR6160539	SAMN07775146	SRR6160539	PRJNA292668	SRX3272116	SRP063302	FSIS11704338	GCA_005215725.1	PDT000250559.2
SRR6160541	SAMN07775098	SRR6160541	PRJNA292668	SRX3272118	SRP063302	FSIS11704029	GCA_005196295.1	PDT000250561.2
SRR6160542	SAMN07775109	SRR6160542	PRJNA292668	SRX3272119	SRP063302	FSIS11704193	GCA_004978505.1	PDT000250562.2
SRR6160544	SAMN07775129	SRR6160544	PRJNA292668	SRX3272121	SRP063302	FSIS11704321	GCA_004978145.1	PDT000250564.2
SRR6160545	SAMN07775134	SRR6160545	PRJNA292668	SRX3272122	SRP063302	FSIS11704326	GCA_005159905.1	PDT000250565.2
SRR6160553	SAMN07775112	SRR6160553	PRJNA292668	SRX3272130	SRP063302	FSIS11704196	GCA_005011415.1	PDT000250573.2
SRR6160554	SAMN07775170	SRR6160554	PRJNA292668	SRX3272131	SRP063302	FSIS11704479	GCA_005017655.1	PDT000250574.2
SRR6160556	SAMN07775111	SRR6160556	PRJNA292668	SRX3272133	SRP063302	FSIS11704195	GCA_004978225.1	PDT000250576.2
SRR6160558	SAMN07775142	SRR6160558	PRJNA292668	SRX3272135	SRP063302	FSIS11704334	GCA_005206375.1	PDT000250578.2
SRR6160565	SAMN07775128	SRR6160565	PRJNA292668	SRX3272142	SRP063302	FSIS11704320	GCA_005018855.1	PDT000250585.2
SRR6160568	SAMN07775100	SRR6160568	PRJNA292668	SRX3272145	SRP063302	FSIS11704031	GCA_005011495.1	PDT000250588.2
SRR6160571	SAMN07775131	SRR6160571	PRJNA292668	SRX3272148	SRP063302	FSIS11704323	GCA_005011555.1	PDT000250591.2
SRR6160588	SAMN07775138	SRR6160588	PRJNA292668	SRX3272165	SRP063302	FSIS11704330	GCA_005027045.1	PDT000250599.2
SRR6160589	SAMN07775143	SRR6160589	PRJNA292668	SRX3272166	SRP063302	FSIS11704335	GCA_005025195.1	PDT000250600.2
SRR6160590	SAMN07775153	SRR6160590	PRJNA292668	SRX3272167	SRP063302	FSIS11704345	GCA_004978805.1	PDT000250601.2
SRR6160594	SAMN07775140	SRR6160594	PRJNA292668	SRX3272171	SRP063302	FSIS11704332	GCA_005025185.1	PDT000250605.2
SRR6160595	SAMN07775150	SRR6160595	PRJNA292668	SRX3272172	SRP063302	FSIS11704342	GCA_004978445.1	PDT000250606.2
SRR6160605	SAMN07775130	SRR6160605	PRJNA292668	SRX3272182	SRP063302	FSIS11704322	GCA_005027475.1	PDT000250616.2
SRR6160617	SAMN07775145	SRR6160617	PRJNA292668	SRX3272194	SRP063302	FSIS11704337	GCA_005152165.1	PDT000250624.2
SRR6221087	SAMN07811815	SRR6221087	PRJNA239251	SRX3329800	SRP038896	PNUSAC002804	GCA_005011475.1	PDT000258464.2
SRR6232463	SAMN07837908	SRR6232463	PRJNA239251	SRX3340890	SRP038896	PNUSAC002899	GCA_004980565.1	PDT000258857.2
SRR6238088	SAMN07955896	SRR6238088	PRJNA239251	SRX3346326	SRP038896	PNUSAC002957	GCA_005015535.1	PDT000259557.2
SRR6269727	SAMN08000852	SRR6269727	PRJNA292668	SRX3375807	SRP063302	FSIS11704348	GCA_004982465.1	PDT000262565.2
SRR6269728	SAMN08000850	SRR6269728	PRJNA292668	SRX3375808	SRP063302	FSIS11704022	GCA_005147505.1	PDT000262566.2
SRR6269730	SAMN08000889	SRR6269730	PRJNA292668	SRX3375810	SRP063302	FSIS11704507	GCA_004982565.1	PDT000262568.2
SRR6269731	SAMN08000856	SRR6269731	PRJNA292668	SRX3375811	SRP063302	FSIS11704352	GCA_005020575.1	PDT000262569.2
SRR6269732	SAMN08000900	SRR6269732	PRJNA292668	SRX3375812	SRP063302	FSIS11704519	GCA_004982625.1	PDT000262570.2
SRR6269733	SAMN08000864	SRR6269733	PRJNA292668	SRX3375813	SRP063302	FSIS11704361	GCA_004982605.1	PDT000262571.2
SRR6269738	SAMN08000870	SRR6269738	PRJNA292668	SRX3375818	SRP063302	FSIS11704488	GCA_005020035.1	PDT000262576.2
SRR6269739	SAMN08000871	SRR6269739	PRJNA292668	SRX3375819	SRP063302	FSIS11704489	GCA_005052325.1	PDT000262577.2
SRR6269740	SAMN08000860	SRR6269740	PRJNA292668	SRX3375820	SRP063302	FSIS11704356	GCA_005021095.1	PDT000262578.2
SRR6269741	SAMN08000894	SRR6269741	PRJNA292668	SRX3375821	SRP063302	FSIS11704513	GCA_004982725.1	PDT000262579.2
SRR6269742	SAMN08000902	SRR6269742	PRJNA292668	SRX3375822	SRP063302	FSIS11704521	GCA_004982785.1	PDT000262580.2
SRR6269743	SAMN08000903	SRR6269743	PRJNA292668	SRX3375823	SRP063302	FSIS11704522	GCA_005149265.1	PDT000262581.2
SRR6269745	SAMN08000915	SRR6269745	PRJNA292668	SRX3375825	SRP063302	FSIS11704534	GCA_005024325.1	PDT000262583.2
SRR6269747	SAMN08000865	SRR6269747	PRJNA292668	SRX3375827	SRP063302	FSIS11704480	GCA_004982705.1	PDT000262585.2
SRR6269751	SAMN08000891	SRR6269751	PRJNA292668	SRX3375831	SRP063302	FSIS11704509	GCA_005019955.1	PDT000262589.2
SRR6269754	SAMN08000913	SRR6269754	PRJNA292668	SRX3375833	SRP063302	FSIS11704532	GCA_004982765.1	PDT000262591.2
SRR6269756	SAMN08000918	SRR6269756	PRJNA292668	SRX3375835	SRP063302	FSIS11704537	GCA_004982805.1	PDT000262593.2
SRR6269764	SAMN08000857	SRR6269764	PRJNA292668	SRX3375843	SRP063302	FSIS11704353	GCA_004982855.1	PDT000262601.2
SRR6269768	SAMN08000910	SRR6269768	PRJNA292668	SRX3375847	SRP063302	FSIS11704529	GCA_005024235.1	PDT000262605.2
SRR6269780	SAMN08000855	SRR6269780	PRJNA292668	SRX3375858	SRP063302	FSIS11704351	GCA_004982965.1	PDT000262608.2
SRR6269787	SAMN08000897	SRR6269787	PRJNA292668	SRX3375865	SRP063302	FSIS11704516	GCA_004983005.1	PDT000262615.2
SRR6269791	SAMN08000881	SRR6269791	PRJNA292668	SRX3375869	SRP063302	FSIS11704499	GCA_005185595.1	PDT000262637.2
SRR6269793	SAMN08000905	SRR6269793	PRJNA292668	SRX3375871	SRP063302	FSIS11704524	GCA_005170725.1	PDT000262620.2
SRR6269794	SAMN08000858	SRR6269794	PRJNA292668	SRX3375872	SRP063302	FSIS11704354	GCA_005151545.1	PDT000262621.2
SRR6269797	SAMN08000884	SRR6269797	PRJNA292668	SRX3375875	SRP063302	FSIS11704502	GCA_004983065.1	PDT000262624.2
SRR6269800	SAMN08000859	SRR6269800	PRJNA292668	SRX3375878	SRP063302	FSIS11704355	GCA_005184825.1	PDT000262627.2
SRR6269802	SAMN08000914	SRR6269802	PRJNA292668	SRX3375880	SRP063302	FSIS11704533	GCA_005020015.1	PDT000262629.2
SRR6269803	SAMN08000888	SRR6269803	PRJNA292668	SRX3375881	SRP063302	FSIS11704506	GCA_004983085.1	PDT000262630.2
SRR6269806	SAMN08000911	SRR6269806	PRJNA292668	SRX3375884	SRP063302	FSIS11704530	GCA_005160085.1	PDT000262633.2
SRR6269813	SAMN08000867	SRR6269813	PRJNA292668	SRX3375891	SRP063302	FSIS11704483	GCA_005019815.1	PDT000262634.2
SRR6269815	SAMN08000878	SRR6269815	PRJNA292668	SRX3375893	SRP063302	FSIS11704496	GCA_005149365.1	PDT000262636.2
SRR6282662	SAMN08007255	SRR6282662	PRJNA239251	SRX3384777	SRP038896	PNUSAC003006	GCA_004981745.1	PDT000263086.2
SRR6289214	SAMN08014317	SRR6289214	PRJNA239251	SRX3390530	SRP038896	PNUSAC003157	GCA_005072025.1	PDT000263962.2
SRR6313960	SAMN08051496	SRR6313960	PRJNA292668	SRX3413893	SRP063302	FSIS11705597	GCA_005050325.1	PDT000266308.2
SRR6313961	SAMN08051516	SRR6313961	PRJNA292668	SRX3413894	SRP063302	FSIS11705619	GCA_005056485.1	PDT000266277.2
SRR6313962	SAMN08051556	SRR6313962	PRJNA292668	SRX3413895	SRP063302	FSIS11705786	GCA_005184365.1	PDT000266278.2
SRR6313965	SAMN08051547	SRR6313965	PRJNA292668	SRX3413898	SRP063302	FSIS11705777	GCA_004985145.1	PDT000266311.2
SRR6313966	SAMN08051552	SRR6313966	PRJNA292668	SRX3413899	SRP063302	FSIS11705782	GCA_005056565.1	PDT000266312.2
SRR6313969	SAMN08051500	SRR6313969	PRJNA292668	SRX3413902	SRP063302	FSIS11705602	GCA_005209915.1	PDT000266314.2
SRR6313970	SAMN08051520	SRR6313970	PRJNA292668	SRX3413903	SRP063302	FSIS11705625	GCA_005036955.1	PDT000266280.2
SRR6313971	SAMN08051532	SRR6313971	PRJNA292668	SRX3413904	SRP063302	FSIS11705762	GCA_004983725.1	PDT000266281.2
SRR6313975	SAMN08051504	SRR6313975	PRJNA292668	SRX3413908	SRP063302	FSIS11705607	GCA_004984185.1	PDT000266283.2
SRR6313976	SAMN08051505	SRR6313976	PRJNA292668	SRX3413909	SRP063302	FSIS11705608	GCA_005058665.1	PDT000266317.2
SRR6313977	SAMN08051508	SRR6313977	PRJNA292668	SRX3413910	SRP063302	FSIS11705611	GCA_005028495.1	PDT000266284.2
SRR6313978	SAMN08051521	SRR6313978	PRJNA292668	SRX3413911	SRP063302	FSIS11705627	GCA_004984405.1	PDT000266318.2
SRR6313979	SAMN08051526	SRR6313979	PRJNA292668	SRX3413912	SRP063302	FSIS11705632	GCA_005186505.1	PDT000266285.2
SRR6313981	SAMN08051537	SRR6313981	PRJNA292668	SRX3413914	SRP063302	FSIS11705767	GCA_005189905.1	PDT000266287.2
SRR6313982	SAMN08051559	SRR6313982	PRJNA292668	SRX3413915	SRP063302	FSIS11705789	GCA_005058765.1	PDT000266319.2
SRR6313984	SAMN08051515	SRR6313984	PRJNA292668	SRX3413917	SRP063302	FSIS11705618	GCA_005028075.1	PDT000266289.2
SRR6313985	SAMN08051507	SRR6313985	PRJNA292668	SRX3413918	SRP063302	FSIS11705610	GCA_005036965.1	PDT000266290.2
SRR6313993	SAMN08051539	SRR6313993	PRJNA292668	SRX3413926	SRP063302	FSIS11705769	GCA_004984845.1	PDT000266323.2
SRR6313994	SAMN08051544	SRR6313994	PRJNA292668	SRX3413927	SRP063302	FSIS11705774	GCA_004984505.1	PDT000266295.2
SRR6313996	SAMN08051554	SRR6313996	PRJNA292668	SRX3413929	SRP063302	FSIS11705784	GCA_005188345.1	PDT000266324.2
SRR6313997	SAMN08051551	SRR6313997	PRJNA292668	SRX3413930	SRP063302	FSIS11705781	GCA_005037145.1	PDT000266325.2
SRR6313999	SAMN08051534	SRR6313999	PRJNA292668	SRX3413932	SRP063302	FSIS11705764	GCA_004984825.1	PDT000266327.2
SRR6314232	SAMN08051506	SRR6314232	PRJNA292668	SRX3414165	SRP063302	FSIS11705609	GCA_005208895.1	PDT000266344.2
SRR6314234	SAMN08051499	SRR6314234	PRJNA292668	SRX3414167	SRP063302	FSIS11705600	GCA_005178665.1	PDT000266346.2
SRR6314235	SAMN08051509	SRR6314235	PRJNA292668	SRX3414168	SRP063302	FSIS11705612	GCA_004984645.1	PDT000266347.2
SRR6314237	SAMN08051536	SRR6314237	PRJNA292668	SRX3414170	SRP063302	FSIS11705766	GCA_004985185.1	PDT000266349.2
SRR6314245	SAMN08051494	SRR6314245	PRJNA292668	SRX3414178	SRP063302	FSIS11705594	GCA_004984445.1	PDT000266357.2
SRR6314252	SAMN08051557	SRR6314252	PRJNA292668	SRX3414185	SRP063302	FSIS11705787	GCA_004984605.1	PDT000266364.2
SRR6314281	SAMN08051501	SRR6314281	PRJNA292668	SRX3414214	SRP063302	FSIS11705604	GCA_005188225.1	PDT000266365.2
SRR6314282	SAMN08051518	SRR6314282	PRJNA292668	SRX3414215	SRP063302	FSIS11705623	GCA_004985085.1	PDT000266366.2
SRR6314286	SAMN08051519	SRR6314286	PRJNA292668	SRX3414219	SRP063302	FSIS11705624	GCA_004985485.1	PDT000266370.2
SRR6314288	SAMN08051548	SRR6314288	PRJNA292668	SRX3414221	SRP063302	FSIS11705778	GCA_004984805.1	PDT000266372.2
SRR6314292	SAMN08051495	SRR6314292	PRJNA292668	SRX3414225	SRP063302	FSIS11705595	GCA_005026595.1	PDT000266376.2
SRR6314300	SAMN08051493	SRR6314300	PRJNA292668	SRX3414233	SRP063302	FSIS11705593	GCA_005181925.1	PDT000266384.2
SRR6315864	SAMN08040345	SRR6315864	PRJNA239251	SRX3415733	SRP038896	PNUSAC003122	GCA_005075005.1	PDT000266580.2
SRR6315873	SAMN08040350	SRR6315873	PRJNA239251	SRX3415742	SRP038896	PNUSAC003127	GCA_005179825.1	PDT000266589.2
SRR6337346	SAMN08113840	SRR6337346	PRJNA239251	SRX3436422	SRP038896	PNUSAC003065	GCA_004985825.1	PDT000268206.2
SRR6337347	SAMN08113851	SRR6337347	PRJNA239251	SRX3436423	SRP038896	PNUSAC003076	GCA_004985945.1	PDT000268207.2
SRR6337351	SAMN08113845	SRR6337351	PRJNA239251	SRX3436427	SRP038896	PNUSAC003070	GCA_005026615.1	PDT000268210.2
SRR6337353	SAMN08105036	SRR6337353	PRJNA239251	SRX3436429	SRP038896	PNUSAC003086	GCA_005021175.1	PDT000268212.2
SRR6337359	SAMN08113844	SRR6337359	PRJNA239251	SRX3436435	SRP038896	PNUSAC003069	GCA_005181945.1	PDT000268215.2
SRR6337377	SAMN08113852	SRR6337377	PRJNA239251	SRX3436453	SRP038896	PNUSAC003077	GCA_005161425.1	PDT000268232.2
SRR6337385	SAMN08113848	SRR6337385	PRJNA239251	SRX3436461	SRP038896	PNUSAC003073	GCA_004986015.1	PDT000268240.2
SRR6337667	SAMN06101753	SRR6337667	PRJNA239251	SRX3436683	SRP038896	PNUSAC001202	GCA_004986165.1	PDT000268333.2
SRR6356166	SAMN08141371	SRR6356166	PRJNA292668	SRX3452757	SRP063302	FSIS11704560	GCA_004987005.1	PDT000269744.2
SRR6356167	SAMN08141395	SRR6356167	PRJNA292668	SRX3452758	SRP063302	FSIS11704734	GCA_005027195.1	PDT000269745.2
SRR6356168	SAMN08141426	SRR6356168	PRJNA292668	SRX3452759	SRP063302	FSIS11705398	GCA_005172245.1	PDT000269746.2
SRR6356170	SAMN08141391	SRR6356170	PRJNA292668	SRX3452761	SRP063302	FSIS11704730	GCA_005179605.1	PDT000269748.2
SRR6356174	SAMN08141384	SRR6356174	PRJNA292668	SRX3452765	SRP063302	FSIS11704722	GCA_005032495.1	PDT000269752.2
SRR6356177	SAMN08141398	SRR6356177	PRJNA292668	SRX3452768	SRP063302	FSIS11704738	GCA_005027865.1	PDT000269755.2
SRR6356183	SAMN08141372	SRR6356183	PRJNA292668	SRX3452774	SRP063302	FSIS11704561	GCA_005074265.1	PDT000269761.2
SRR6356194	SAMN08141402	SRR6356194	PRJNA292668	SRX3452785	SRP063302	FSIS11704742	GCA_005028595.1	PDT000269772.2
SRR6356196	SAMN08141380	SRR6356196	PRJNA292668	SRX3452787	SRP063302	FSIS11704718	GCA_004987225.1	PDT000269774.2
SRR6356199	SAMN08141400	SRR6356199	PRJNA292668	SRX3452790	SRP063302	FSIS11704740	GCA_004987165.1	PDT000269777.2
SRR6356200	SAMN08141367	SRR6356200	PRJNA292668	SRX3452791	SRP063302	FSIS11704556	GCA_005296345.1	PDT000269778.2
SRR6356201	SAMN08141414	SRR6356201	PRJNA292668	SRX3452792	SRP063302	FSIS11705013	GCA_005035635.1	PDT000269779.2
SRR6356203	SAMN08141356	SRR6356203	PRJNA292668	SRX3452794	SRP063302	FSIS11704545	GCA_004986785.1	PDT000269781.2
SRR6356204	SAMN08141381	SRR6356204	PRJNA292668	SRX3452795	SRP063302	FSIS11704719	GCA_004986805.1	PDT000269782.2
SRR6356206	SAMN08141404	SRR6356206	PRJNA292668	SRX3452797	SRP063302	FSIS11704744	GCA_005180045.1	PDT000269784.2
SRR6356208	SAMN08141369	SRR6356208	PRJNA292668	SRX3452799	SRP063302	FSIS11704558	GCA_005075625.1	PDT000269786.2
SRR6356211	SAMN08141427	SRR6356211	PRJNA292668	SRX3452802	SRP063302	FSIS11705399	GCA_004986765.1	PDT000269789.2
SRR6356249	SAMN08141422	SRR6356249	PRJNA292668	SRX3452840	SRP063302	FSIS11705394	GCA_005028635.1	PDT000269827.2
SRR6356253	SAMN08141365	SRR6356253	PRJNA292668	SRX3452844	SRP063302	FSIS11704554	GCA_005171385.1	PDT000269831.2
SRR6356260	SAMN08141368	SRR6356260	PRJNA292668	SRX3452851	SRP063302	FSIS11704557	GCA_005198555.1	PDT000269838.2
SRR6356261	SAMN08141379	SRR6356261	PRJNA292668	SRX3452852	SRP063302	FSIS11704717	GCA_005034155.1	PDT000269839.2
SRR6356266	SAMN08141409	SRR6356266	PRJNA292668	SRX3452857	SRP063302	FSIS11704843	GCA_005034215.1	PDT000269844.2
SRR6356271	SAMN08141417	SRR6356271	PRJNA292668	SRX3452862	SRP063302	FSIS11705016	GCA_005182575.1	PDT000269849.2
SRR6363387	SAMN08146427	SRR6363387	PRJNA239251	SRX3459414	SRP038896	PNUSAC003370	GCA_005037115.1	PDT000270135.2
SRR6372056	SAMN08167536	SRR6372056	PRJNA292668	SRX3467378	SRP063302	FSIS11704982	GCA_004987945.1	PDT000271313.2
SRR6372062	SAMN08167535	SRR6372062	PRJNA292668	SRX3467384	SRP063302	FSIS11704981	GCA_005170755.1	PDT000271319.2
SRR6372068	SAMN08167564	SRR6372068	PRJNA292668	SRX3467390	SRP063302	FSIS11705024	GCA_004987985.1	PDT000271325.2
SRR6372070	SAMN08167538	SRR6372070	PRJNA292668	SRX3467392	SRP063302	FSIS11704984	GCA_004988055.1	PDT000271327.2
SRR6372076	SAMN08167547	SRR6372076	PRJNA292668	SRX3467398	SRP063302	FSIS11704997	GCA_004988085.1	PDT000271333.2
SRR6372081	SAMN08167529	SRR6372081	PRJNA292668	SRX3467403	SRP063302	FSIS11704746	GCA_005168585.1	PDT000271338.2
SRR6372086	SAMN08167540	SRR6372086	PRJNA292668	SRX3467408	SRP063302	FSIS11704986	GCA_005065585.1	PDT000271343.2
SRR6372087	SAMN08167561	SRR6372087	PRJNA292668	SRX3467409	SRP063302	FSIS11705020	GCA_004986705.1	PDT000271344.2
SRR6372089	SAMN08167539	SRR6372089	PRJNA292668	SRX3467411	SRP063302	FSIS11704985	GCA_005052205.1	PDT000271346.2
SRR6372960	SAMN08167581	SRR6372960	PRJNA292668	SRX3467997	SRP063302	FSIS11705213	GCA_004988185.1	PDT000271353.2
SRR6372961	SAMN08167585	SRR6372961	PRJNA292668	SRX3467998	SRP063302	FSIS11705217	GCA_004988155.1	PDT000271354.2
SRR6372964	SAMN08167593	SRR6372964	PRJNA292668	SRX3468001	SRP063302	FSIS11705225	GCA_005056745.1	PDT000271357.2
SRR6373137	SAMN08167584	SRR6373137	PRJNA292668	SRX3468172	SRP063302	FSIS11705216	GCA_005065605.1	PDT000271363.2
SRR6373150	SAMN08167587	SRR6373150	PRJNA292668	SRX3468185	SRP063302	FSIS11705219	GCA_004988125.1	PDT000271376.2
SRR6373151	SAMN08167568	SRR6373151	PRJNA292668	SRX3468186	SRP063302	FSIS11705200	GCA_004988105.1	PDT000271377.2
SRR6373153	SAMN08167572	SRR6373153	PRJNA292668	SRX3468188	SRP063302	FSIS11705204	GCA_005170285.1	PDT000271379.2
SRR6373399	SAMN08167583	SRR6373399	PRJNA292668	SRX3468246	SRP063302	FSIS11705215	GCA_004988245.1	PDT000271390.2
SRR6373477	SAMN08167589	SRR6373477	PRJNA292668	SRX3468324	SRP063302	FSIS11705221	GCA_004988215.1	PDT000271451.2
SRR6373601	SAMN08167569	SRR6373601	PRJNA292668	SRX3468448	SRP063302	FSIS11705201	GCA_004988385.1	PDT000271535.2
SRR6373604	SAMN08167586	SRR6373604	PRJNA292668	SRX3468451	SRP063302	FSIS11705218	GCA_005178775.1	PDT000271538.2
SRR6373607	SAMN08167596	SRR6373607	PRJNA292668	SRX3468454	SRP063302	FSIS11705228	GCA_004988345.1	PDT000271541.2
SRR6373609	SAMN08167571	SRR6373609	PRJNA292668	SRX3468456	SRP063302	FSIS11705203	GCA_005027975.1	PDT000271543.2
SRR6377523	SAMN08167294	SRR6377523	PRJNA239251	SRX3472342	SRP038896	PNUSAC003342	GCA_004988745.1	PDT000272462.2
SRR6383837	SAMN08181996	SRR6383837	PRJNA239251	SRX3477533	SRP038896	PNUSAC003414	GCA_005030495.1	PDT000272962.2
SRR6395695	SAMN08211246	SRR6395695	PRJNA239251	SRX3489001	SRP038896	PNUSAC003319	GCA_004989325.1	PDT000273477.2
SRR6410218	SAMN08224407	SRR6410218	PRJNA292668	SRX3503338	SRP063302	FSIS11705412	GCA_005028715.1	PDT000273733.2
SRR6410221	SAMN08224405	SRR6410221	PRJNA292668	SRX3503341	SRP063302	FSIS11705410	GCA_005301025.1	PDT000273736.3
SRR6410222	SAMN08224409	SRR6410222	PRJNA292668	SRX3503342	SRP063302	FSIS11705414	GCA_004989905.1	PDT000273737.2
SRR6410223	SAMN08224410	SRR6410223	PRJNA292668	SRX3503343	SRP063302	FSIS11705415	GCA_005181405.1	PDT000273738.2
SRR6410225	SAMN08224413	SRR6410225	PRJNA292668	SRX3503345	SRP063302	FSIS11705418	GCA_004990725.1	PDT000273740.2
SRR6410227	SAMN08224408	SRR6410227	PRJNA292668	SRX3503347	SRP063302	FSIS11705413	GCA_004990955.1	PDT000273742.2
SRR6410241	SAMN08224428	SRR6410241	PRJNA292668	SRX3503361	SRP063302	FSIS11705434	GCA_004991625.1	PDT000273757.2
SRR6410243	SAMN08224404	SRR6410243	PRJNA292668	SRX3503363	SRP063302	FSIS11705409	GCA_004990105.1	PDT000273745.2
SRR6410245	SAMN08224421	SRR6410245	PRJNA292668	SRX3503365	SRP063302	FSIS11705427	GCA_004989825.1	PDT000273747.2
SRR6410246	SAMN08224401	SRR6410246	PRJNA292668	SRX3503366	SRP063302	FSIS11705406	GCA_005183465.1	PDT000273758.2
SRR6410248	SAMN08224411	SRR6410248	PRJNA292668	SRX3503368	SRP063302	FSIS11705416	GCA_005030315.1	PDT000273749.2
SRR6410249	SAMN08224418	SRR6410249	PRJNA292668	SRX3503369	SRP063302	FSIS11705424	GCA_004990505.1	PDT000273750.2
SRR6410251	SAMN08224416	SRR6410251	PRJNA292668	SRX3503371	SRP063302	FSIS11705422	GCA_005075765.1	PDT000273752.2
SRR6410253	SAMN08224424	SRR6410253	PRJNA292668	SRX3503373	SRP063302	FSIS11705430	GCA_004989985.1	PDT000273753.2
SRR6410395	SAMN08224419	SRR6410395	PRJNA292668	SRX3503515	SRP063302	FSIS11705425	GCA_005028655.1	PDT000273763.2
SRR6410643	SAMN08225343	SRR6410643	PRJNA292668	SRX3503762	SRP063302	FSIS11704995	GCA_005030335.1	PDT000273861.2
SRR6424096	SAMN08239962	SRR6424096	PRJNA239251	SRX3516528	SRP038896	PNUSAC003436	GCA_004989765.1	PDT000274561.2
SRR6424097	SAMN08239964	SRR6424097	PRJNA239251	SRX3516529	SRP038896	PNUSAC003449	GCA_005060845.1	PDT000274562.2
SRR6427144	SAMN08272787	SRR6427144	PRJNA292668	SRX3519382	SRP063302	FSIS11705811	GCA_005074805.1	PDT000274894.2
SRR6427146	SAMN08272773	SRR6427146	PRJNA292668	SRX3519384	SRP063302	FSIS11705797	GCA_005030275.1	PDT000274896.2
SRR6427149	SAMN08272779	SRR6427149	PRJNA292668	SRX3519387	SRP063302	FSIS11705803	GCA_005198375.1	PDT000274899.2
SRR6427259	SAMN08272785	SRR6427259	PRJNA292668	SRX3519497	SRP063302	FSIS11705809	GCA_005049305.1	PDT000274900.2
SRR6427264	SAMN08272776	SRR6427264	PRJNA292668	SRX3519502	SRP063302	FSIS11705800	GCA_005152285.1	PDT000274905.2
SRR6427265	SAMN08272774	SRR6427265	PRJNA292668	SRX3519503	SRP063302	FSIS11705798	GCA_004990845.1	PDT000274906.2
SRR6427266	SAMN08272781	SRR6427266	PRJNA292668	SRX3519504	SRP063302	FSIS11705805	GCA_005049725.1	PDT000274907.2
SRR6427267	SAMN08272786	SRR6427267	PRJNA292668	SRX3519505	SRP063302	FSIS11705810	GCA_004990645.1	PDT000274908.2
SRR6441269	SAMN08288219	SRR6441269	PRJNA239251	SRX3532593	SRP038896	PNUSAC003500	GCA_005188375.1	PDT000276006.2
SRR6441271	SAMN08288221	SRR6441271	PRJNA239251	SRX3532595	SRP038896	PNUSAC003502	GCA_005209175.1	PDT000276007.2
SRR6449278	SAMN08287535	SRR6449278	PRJNA239251	SRX3540245	SRP038896	PNUSAC003389	GCA_005190265.1	PDT000276884.2
SRR6449286	SAMN08298830	SRR6449286	PRJNA239251	SRX3540253	SRP038896	PNUSAC003336	GCA_005181965.1	PDT000276892.2
SRR6451396	SAMN08327286	SRR6451396	PRJNA292668	SRX3542294	SRP063302	FSIS11706088	GCA_005151365.1	PDT000276935.2
SRR6451406	SAMN08327288	SRR6451406	PRJNA292668	SRX3542304	SRP063302	FSIS11706090	GCA_004992585.1	PDT000276961.2
SRR6451410	SAMN08327270	SRR6451410	PRJNA292668	SRX3542308	SRP063302	FSIS11706070	GCA_005073625.1	PDT000276963.2
SRR6451411	SAMN08327285	SRR6451411	PRJNA292668	SRX3542309	SRP063302	FSIS11706087	GCA_004992725.1	PDT000276964.2
SRR6451416	SAMN08327261	SRR6451416	PRJNA292668	SRX3542314	SRP063302	FSIS11705922	GCA_005166605.1	PDT000276944.2
SRR6451437	SAMN08327274	SRR6451437	PRJNA292668	SRX3542331	SRP063302	FSIS11706075	GCA_004992685.1	PDT000276973.2
SRR6451443	SAMN08327263	SRR6451443	PRJNA292668	SRX3542337	SRP063302	FSIS11705924	GCA_004992765.1	PDT000276976.2
SRR6451485	SAMN08327258	SRR6451485	PRJNA292668	SRX3542379	SRP063302	FSIS11705919	GCA_004992745.1	PDT000276990.2
SRR6451486	SAMN08327290	SRR6451486	PRJNA292668	SRX3542380	SRP063302	FSIS11706092	GCA_005060925.1	PDT000276991.2
SRR6451489	SAMN08327292	SRR6451489	PRJNA292668	SRX3542383	SRP063302	FSIS11706095	GCA_005167565.1	PDT000276994.2
SRR6451490	SAMN08327256	SRR6451490	PRJNA292668	SRX3542384	SRP063302	FSIS11705917	GCA_005025985.1	PDT000276995.2
SRR6451491	SAMN08327276	SRR6451491	PRJNA292668	SRX3542385	SRP063302	FSIS11706078	GCA_005060965.1	PDT000276996.2
SRR6451493	SAMN08327272	SRR6451493	PRJNA292668	SRX3542387	SRP063302	FSIS11706072	GCA_004992805.1	PDT000276998.2
SRR6451511	SAMN08327280	SRR6451511	PRJNA292668	SRX3542405	SRP063302	FSIS11706082	GCA_004992825.1	PDT000277000.2
SRR6451512	SAMN08327268	SRR6451512	PRJNA292668	SRX3542406	SRP063302	FSIS11705943	GCA_005060945.1	PDT000277001.2
SRR6459113	SAMN08347830	SRR6459113	PRJNA292668	SRX3549360	SRP063302	FSIS11706238	GCA_005060145.1	PDT000277687.2
SRR6459116	SAMN08347828	SRR6459116	PRJNA292668	SRX3549363	SRP063302	FSIS11706235	GCA_005169085.1	PDT000277690.2
SRR6459117	SAMN08347829	SRR6459117	PRJNA292668	SRX3549364	SRP063302	FSIS11706236	GCA_005071545.1	PDT000277691.2
SRR6459133	SAMN08347822	SRR6459133	PRJNA292668	SRX3549380	SRP063302	FSIS11706223	GCA_005168565.1	PDT000277695.2
SRR6459134	SAMN08347827	SRR6459134	PRJNA292668	SRX3549381	SRP063302	FSIS11706232	GCA_005072105.1	PDT000277696.2
SRR6459135	SAMN08347833	SRR6459135	PRJNA292668	SRX3549382	SRP063302	FSIS11706241	GCA_005208975.1	PDT000277697.2
SRR6459137	SAMN08347823	SRR6459137	PRJNA292668	SRX3549384	SRP063302	FSIS11706227	GCA_005060285.1	PDT000277699.2
SRR6493493	SAMN08289364	SRR6493493	PRJNA292668	SRX3583034	SRP063302	FSIS11706069	GCA_005167265.1	PDT000281016.2
SRR6493502	SAMN08289360	SRR6493502	PRJNA292668	SRX3583043	SRP063302	FSIS11706065	GCA_004993665.1	PDT000281020.2
SRR6493503	SAMN08289363	SRR6493503	PRJNA292668	SRX3583044	SRP063302	FSIS11706068	GCA_004993625.1	PDT000281021.2
SRR6493511	SAMN08289359	SRR6493511	PRJNA292668	SRX3583052	SRP063302	FSIS11706064	GCA_005062605.1	PDT000281025.2
SRR6493513	SAMN08289361	SRR6493513	PRJNA292668	SRX3583054	SRP063302	FSIS11706066	GCA_005168895.1	PDT000281026.2
SRR6493517	SAMN08289351	SRR6493517	PRJNA292668	SRX3583058	SRP063302	FSIS11705945	GCA_005073645.1	PDT000281028.2
SRR6493518	SAMN08289354	SRR6493518	PRJNA292668	SRX3583059	SRP063302	FSIS11705948	GCA_005029795.1	PDT000281029.2
SRR6493525	SAMN08289358	SRR6493525	PRJNA292668	SRX3583066	SRP063302	FSIS11706063	GCA_004993705.1	PDT000281033.2
SRR6493526	SAMN08289346	SRR6493526	PRJNA292668	SRX3583067	SRP063302	FSIS11705939	GCA_004993765.1	PDT000281034.2
SRR6493532	SAMN08289345	SRR6493532	PRJNA292668	SRX3583073	SRP063302	FSIS11705938	GCA_005167065.1	PDT000281037.2
SRR6494790	SAMN08327281	SRR6494790	PRJNA292668	SRX3584116	SRP063302	FSIS11706083	GCA_004993785.1	PDT000281043.2
SRR6494791	SAMN08327291	SRR6494791	PRJNA292668	SRX3584117	SRP063302	FSIS11706093	GCA_005029775.1	PDT000281044.2
SRR6494796	SAMN08327283	SRR6494796	PRJNA292668	SRX3584122	SRP063302	FSIS11706085	GCA_004993865.1	PDT000281047.2
SRR6494810	SAMN08327279	SRR6494810	PRJNA292668	SRX3584136	SRP063302	FSIS11706081	GCA_005030255.1	PDT000281049.2
SRR6494821	SAMN08327267	SRR6494821	PRJNA292668	SRX3584147	SRP063302	FSIS11705935	GCA_005172045.1	PDT000281055.2
SRR6494824	SAMN08327246	SRR6494824	PRJNA292668	SRX3584150	SRP063302	FSIS11705820	GCA_004993895.1	PDT000281056.2
SRR6495052	SAMN08362303	SRR6495052	PRJNA292668	SRX3584378	SRP063302	FSIS11706249	GCA_005073665.1	PDT000281063.2
SRR6495056	SAMN08362326	SRR6495056	PRJNA292668	SRX3584382	SRP063302	FSIS11706405	GCA_004993885.1	PDT000281065.2
SRR6495069	SAMN08362324	SRR6495069	PRJNA292668	SRX3584395	SRP063302	FSIS11706403	GCA_004993965.1	PDT000281073.2
SRR6495210	SAMN08362297	SRR6495210	PRJNA292668	SRX3584536	SRP063302	FSIS11706242	GCA_005052825.1	PDT000281095.2
SRR6495233	SAMN08362319	SRR6495233	PRJNA292668	SRX3584559	SRP063302	FSIS11706398	GCA_004994045.1	PDT000281107.2
SRR6495244	SAMN08362320	SRR6495244	PRJNA292668	SRX3584570	SRP063302	FSIS11706399	GCA_004994305.1	PDT000281112.2
SRR6495259	SAMN08362301	SRR6495259	PRJNA292668	SRX3584585	SRP063302	FSIS11706246	GCA_005301045.1	PDT000281120.2
SRR6495262	SAMN08362302	SRR6495262	PRJNA292668	SRX3584588	SRP063302	FSIS11706247	GCA_004993985.1	PDT000281122.2
SRR6495268	SAMN08362308	SRR6495268	PRJNA292668	SRX3584594	SRP063302	FSIS11706257	GCA_004994325.1	PDT000281124.2
SRR6495277	SAMN08362300	SRR6495277	PRJNA292668	SRX3584603	SRP063302	FSIS11706245	GCA_004994225.1	PDT000281129.2
SRR6498509	SAMN08380150	SRR6498509	PRJNA292668	SRX3587353	SRP063302	FSIS11706570	GCA_004994385.1	PDT000281252.2
SRR6498515	SAMN08380163	SRR6498515	PRJNA292668	SRX3587356	SRP063302	FSIS11706583	GCA_005059985.1	PDT000281253.2
SRR6498519	SAMN08380147	SRR6498519	PRJNA292668	SRX3587359	SRP063302	FSIS11706567	GCA_005031395.1	PDT000281255.2
SRR6498525	SAMN08380170	SRR6498525	PRJNA292668	SRX3587363	SRP063302	FSIS11706590	GCA_005189085.1	PDT000281257.2
SRR6498530	SAMN08380149	SRR6498530	PRJNA292668	SRX3587367	SRP063302	FSIS11706569	GCA_004994365.1	PDT000281258.2
SRR6498533	SAMN08380157	SRR6498533	PRJNA292668	SRX3587370	SRP063302	FSIS11706577	GCA_005052285.1	PDT000281259.2
SRR6498540	SAMN08380171	SRR6498540	PRJNA292668	SRX3587377	SRP063302	FSIS11706591	GCA_005189445.1	PDT000281262.2
SRR6498544	SAMN08380148	SRR6498544	PRJNA292668	SRX3587381	SRP063302	FSIS11706568	GCA_004994425.1	PDT000281264.2
SRR6498547	SAMN08380152	SRR6498547	PRJNA292668	SRX3587384	SRP063302	FSIS11706572	GCA_004994465.1	PDT000281265.2
SRR6498554	SAMN08380156	SRR6498554	PRJNA292668	SRX3587391	SRP063302	FSIS11706576	GCA_005059935.1	PDT000281268.2
SRR6498564	SAMN08380160	SRR6498564	PRJNA292668	SRX3587399	SRP063302	FSIS11706580	GCA_005052415.1	PDT000281269.2
SRR6498568	SAMN08380146	SRR6498568	PRJNA292668	SRX3587402	SRP063302	FSIS11706566	GCA_005179625.1	PDT000281270.2
SRR6498577	SAMN08380151	SRR6498577	PRJNA292668	SRX3587411	SRP063302	FSIS11706571	GCA_005031375.1	PDT000281275.2
SRR6498581	SAMN08380166	SRR6498581	PRJNA292668	SRX3587415	SRP063302	FSIS11706586	GCA_005052845.1	PDT000281277.2
SRR6498584	SAMN08380164	SRR6498584	PRJNA292668	SRX3587418	SRP063302	FSIS11706584	GCA_005053525.1	PDT000281279.2
SRR6498598	SAMN08380191	SRR6498598	PRJNA292668	SRX3587432	SRP063302	FSIS11706411	GCA_004994545.1	PDT000281287.2
SRR6498599	SAMN08380192	SRR6498599	PRJNA292668	SRX3587433	SRP063302	FSIS11706412	GCA_004994645.1	PDT000281288.2
SRR6498602	SAMN08380194	SRR6498602	PRJNA292668	SRX3587436	SRP063302	FSIS11706414	GCA_004994605.1	PDT000281291.2
SRR6498612	SAMN08380185	SRR6498612	PRJNA292668	SRX3587446	SRP063302	FSIS11705956	GCA_005051365.1	PDT000281297.2
SRR6498613	SAMN08380186	SRR6498613	PRJNA292668	SRX3587447	SRP063302	FSIS11706406	GCA_004994625.1	PDT000281298.2
SRR6498616	SAMN08380187	SRR6498616	PRJNA292668	SRX3587450	SRP063302	FSIS11706407	GCA_004994745.1	PDT000281301.2
SRR6498617	SAMN08380196	SRR6498617	PRJNA292668	SRX3587451	SRP063302	FSIS11706416	GCA_005051145.1	PDT000281302.2
SRR6498623	SAMN08380197	SRR6498623	PRJNA292668	SRX3587457	SRP063302	FSIS11706418	GCA_005167405.1	PDT000281303.2
SRR6498625	SAMN08380201	SRR6498625	PRJNA292668	SRX3587459	SRP063302	FSIS11706422	GCA_004994665.1	PDT000281304.2
SRR6498630	SAMN08380190	SRR6498630	PRJNA292668	SRX3587464	SRP063302	FSIS11706410	GCA_005190025.1	PDT000281307.2
SRR6498632	SAMN08380199	SRR6498632	PRJNA292668	SRX3587466	SRP063302	FSIS11706420	GCA_005061025.1	PDT000281308.2
SRR6498634	SAMN08380189	SRR6498634	PRJNA292668	SRX3587468	SRP063302	FSIS11706409	GCA_004994785.1	PDT000281309.2
SRR6498661	SAMN08370031	SRR6498661	PRJNA292668	SRX3587495	SRP063302	FSIS11706432	GCA_004994795.1	PDT000281313.2
SRR6498664	SAMN08370024	SRR6498664	PRJNA292668	SRX3587498	SRP063302	FSIS11706425	GCA_005052305.1	PDT000281316.2
SRR6498669	SAMN08370022	SRR6498669	PRJNA292668	SRX3587503	SRP063302	FSIS11706423	GCA_005189115.1	PDT000281321.2
SRR6498670	SAMN08370027	SRR6498670	PRJNA292668	SRX3587504	SRP063302	FSIS11706428	GCA_005184025.1	PDT000281322.2
SRR6498671	SAMN08370036	SRR6498671	PRJNA292668	SRX3587505	SRP063302	FSIS11706439	GCA_004994965.1	PDT000281323.2
SRR6498674	SAMN08370032	SRR6498674	PRJNA292668	SRX3587508	SRP063302	FSIS11706433	GCA_005052385.1	PDT000281326.2
SRR6498675	SAMN08370035	SRR6498675	PRJNA292668	SRX3587509	SRP063302	FSIS11706438	GCA_005031415.1	PDT000281327.2
SRR6498676	SAMN08370023	SRR6498676	PRJNA292668	SRX3587510	SRP063302	FSIS11706424	GCA_004994885.1	PDT000281328.2
SRR6498680	SAMN08370033	SRR6498680	PRJNA292668	SRX3587514	SRP063302	FSIS11706436	GCA_005179325.1	PDT000281332.2
SRR6498682	SAMN08370028	SRR6498682	PRJNA292668	SRX3587516	SRP063302	FSIS11706429	GCA_004994855.1	PDT000281334.2
SRR6498688	SAMN08370040	SRR6498688	PRJNA292668	SRX3587522	SRP063302	FSIS11706445	GCA_005179185.1	PDT000281335.2
SRR6498690	SAMN08370043	SRR6498690	PRJNA292668	SRX3587524	SRP063302	FSIS11706448	GCA_005052445.1	PDT000281336.2
SRR6498911	SAMN08380227	SRR6498911	PRJNA292668	SRX3587745	SRP063302	FSIS11706598	GCA_005196575.1	PDT000281342.2
SRR6498913	SAMN08380204	SRR6498913	PRJNA292668	SRX3587747	SRP063302	FSIS11706452	GCA_004994985.1	PDT000281343.2
SRR6498926	SAMN08380205	SRR6498926	PRJNA292668	SRX3587760	SRP063302	FSIS11706453	GCA_005188645.1	PDT000281350.2
SRR6498928	SAMN08380213	SRR6498928	PRJNA292668	SRX3587762	SRP063302	FSIS11706461	GCA_004995085.1	PDT000281351.2
SRR6498930	SAMN08380215	SRR6498930	PRJNA292668	SRX3587764	SRP063302	FSIS11706463	GCA_005077925.1	PDT000281352.2
SRR6498933	SAMN08380221	SRR6498933	PRJNA292668	SRX3587767	SRP063302	FSIS11706469	GCA_005186885.1	PDT000281353.2
SRR6498935	SAMN08380223	SRR6498935	PRJNA292668	SRX3587769	SRP063302	FSIS11706471	GCA_004995125.1	PDT000281354.2
SRR6498938	SAMN08380208	SRR6498938	PRJNA292668	SRX3587772	SRP063302	FSIS11706456	GCA_004995145.1	PDT000281356.2
SRR6498940	SAMN08380210	SRR6498940	PRJNA292668	SRX3587774	SRP063302	FSIS11706458	GCA_004995165.1	PDT000281357.2
SRR6498942	SAMN08380211	SRR6498942	PRJNA292668	SRX3587776	SRP063302	FSIS11706459	GCA_005182945.1	PDT000281358.2
SRR6498945	SAMN08380222	SRR6498945	PRJNA292668	SRX3587779	SRP063302	FSIS11706470	GCA_004995205.1	PDT000281360.2
SRR6498950	SAMN08380214	SRR6498950	PRJNA292668	SRX3587784	SRP063302	FSIS11706462	GCA_005049365.1	PDT000281365.2
SRR6498956	SAMN08380218	SRR6498956	PRJNA292668	SRX3587790	SRP063302	FSIS11706466	GCA_005031895.1	PDT000281371.2
SRR6498957	SAMN08380212	SRR6498957	PRJNA292668	SRX3587791	SRP063302	FSIS11706460	GCA_004995285.1	PDT000281372.2
SRR6504970	SAMN08386902	SRR6504970	PRJNA292668	SRX3593577	SRP063302	FSIS11705815	GCA_005188005.1	PDT000281430.2
SRR6504978	SAMN08386923	SRR6504978	PRJNA292668	SRX3593585	SRP063302	FSIS11706714	GCA_004994285.1	PDT000281438.2
SRR6506082	SAMN08390800	SRR6506082	PRJNA239251	SRX3594666	SRP038896	PNUSAC003648	GCA_005169765.1	PDT000282873.2
SRR6652815	SAMN08437261	SRR6652815	PRJNA292668	SRX3630293	SRP063302	FSIS11704543	GCA_005061005.1	PDT000283006.2
SRR6652816	SAMN08437263	SRR6652816	PRJNA292668	SRX3630294	SRP063302	FSIS11705596	GCA_005185485.1	PDT000283007.2
SRR6652820	SAMN08437260	SRR6652820	PRJNA292668	SRX3630298	SRP063302	FSIS11704542	GCA_005355345.1	PDT000283011.3
SRR6652911	SAMN08437271	SRR6652911	PRJNA292668	SRX3630365	SRP063302	FSIS11706888	GCA_004996025.1	PDT000283027.2
SRR6652913	SAMN08437273	SRR6652913	PRJNA292668	SRX3630367	SRP063302	FSIS11706890	GCA_004996005.1	PDT000283029.2
SRR6652914	SAMN08437278	SRR6652914	PRJNA292668	SRX3630368	SRP063302	FSIS11706895	GCA_005187965.1	PDT000283030.2
SRR6652915	SAMN08437279	SRR6652915	PRJNA292668	SRX3630369	SRP063302	FSIS11706896	GCA_005061045.1	PDT000283031.2
SRR6652916	SAMN08437282	SRR6652916	PRJNA292668	SRX3630370	SRP063302	FSIS11706899	GCA_005052365.1	PDT000283032.2
SRR6652917	SAMN08437285	SRR6652917	PRJNA292668	SRX3630371	SRP063302	FSIS11706902	GCA_005031455.1	PDT000283033.2
SRR6652920	SAMN08437293	SRR6652920	PRJNA292668	SRX3630374	SRP063302	FSIS11706910	GCA_004996045.1	PDT000283036.2
SRR6652922	SAMN08437277	SRR6652922	PRJNA292668	SRX3630376	SRP063302	FSIS11706894	GCA_005031495.1	PDT000283038.2
SRR6652926	SAMN08437290	SRR6652926	PRJNA292668	SRX3630380	SRP063302	FSIS11706907	GCA_005052485.1	PDT000283042.2
SRR6652930	SAMN08437295	SRR6652930	PRJNA292668	SRX3630384	SRP063302	FSIS11706912	GCA_005061165.1	PDT000283046.2
SRR6652935	SAMN08437284	SRR6652935	PRJNA292668	SRX3630389	SRP063302	FSIS11706901	GCA_005061225.1	PDT000283051.2
SRR6652937	SAMN08437272	SRR6652937	PRJNA292668	SRX3630391	SRP063302	FSIS11706889	GCA_005031535.1	PDT000283053.2
SRR6652939	SAMN08437286	SRR6652939	PRJNA292668	SRX3630393	SRP063302	FSIS11706903	GCA_005054665.1	PDT000283055.2
SRR6654146	SAMN08437368	SRR6654146	PRJNA292668	SRX3631530	SRP063302	FSIS11807092	GCA_005180165.1	PDT000283093.2
SRR6654147	SAMN08437374	SRR6654147	PRJNA292668	SRX3631531	SRP063302	FSIS11807098	GCA_004996265.1	PDT000283094.2
SRR6654148	SAMN08437392	SRR6654148	PRJNA292668	SRX3631532	SRP063302	FSIS11807187	GCA_005031435.1	PDT000283095.2
SRR6654160	SAMN08437372	SRR6654160	PRJNA292668	SRX3631544	SRP063302	FSIS11807096	GCA_004995965.1	PDT000283099.2
SRR6654166	SAMN08437408	SRR6654166	PRJNA292668	SRX3631550	SRP063302	FSIS11807236	GCA_004996105.1	PDT000283105.2
SRR6654172	SAMN08437373	SRR6654172	PRJNA292668	SRX3631556	SRP063302	FSIS11807097	GCA_004996065.1	PDT000283111.2
SRR6654174	SAMN08437395	SRR6654174	PRJNA292668	SRX3631558	SRP063302	FSIS11807190	GCA_005166885.1	PDT000283113.2
SRR6654177	SAMN08437399	SRR6654177	PRJNA292668	SRX3631561	SRP063302	FSIS11807194	GCA_005060985.1	PDT000283116.2
SRR6654180	SAMN08437359	SRR6654180	PRJNA292668	SRX3631564	SRP063302	FSIS11807083	GCA_005184805.1	PDT000283119.2
SRR6654184	SAMN08437375	SRR6654184	PRJNA292668	SRX3631568	SRP063302	FSIS11807099	GCA_005061105.1	PDT000283123.2
SRR6654186	SAMN08437388	SRR6654186	PRJNA292668	SRX3631570	SRP063302	FSIS11807183	GCA_004995745.1	PDT000283125.2
SRR6654190	SAMN08437398	SRR6654190	PRJNA292668	SRX3631574	SRP063302	FSIS11807193	GCA_005052405.1	PDT000283129.2
SRR6654191	SAMN08437402	SRR6654191	PRJNA292668	SRX3631575	SRP063302	FSIS11807197	GCA_004997485.1	PDT000283130.2
SRR6654194	SAMN08437380	SRR6654194	PRJNA292668	SRX3631578	SRP063302	FSIS11807175	GCA_004996745.1	PDT000283133.2
SRR6654198	SAMN08437358	SRR6654198	PRJNA292668	SRX3631582	SRP063302	FSIS11807082	GCA_004996765.1	PDT000283137.2
SRR6654202	SAMN08437397	SRR6654202	PRJNA292668	SRX3631586	SRP063302	FSIS11807192	GCA_004997205.1	PDT000283141.2
SRR6654203	SAMN08437403	SRR6654203	PRJNA292668	SRX3631587	SRP063302	FSIS11807198	GCA_005054765.1	PDT000283142.2
SRR6654205	SAMN08437357	SRR6654205	PRJNA292668	SRX3631589	SRP063302	FSIS11807081	GCA_005052525.1	PDT000283144.2
SRR6654209	SAMN08437393	SRR6654209	PRJNA292668	SRX3631593	SRP063302	FSIS11807188	GCA_004997025.1	PDT000283148.2
SRR6654210	SAMN08437394	SRR6654210	PRJNA292668	SRX3631594	SRP063302	FSIS11807189	GCA_004997225.1	PDT000283149.2
SRR6654212	SAMN08437415	SRR6654212	PRJNA292668	SRX3631596	SRP063302	FSIS11807243	GCA_005188885.1	PDT000283151.2
SRR6654214	SAMN08437420	SRR6654214	PRJNA292668	SRX3631598	SRP063302	FSIS11807248	GCA_005167805.1	PDT000283153.2
SRR6654218	SAMN08437361	SRR6654218	PRJNA292668	SRX3631602	SRP063302	FSIS11807085	GCA_004996645.1	PDT000283157.2
SRR6654221	SAMN08437360	SRR6654221	PRJNA292668	SRX3631605	SRP063302	FSIS11807084	GCA_004996165.1	PDT000283160.2
SRR6654226	SAMN08437385	SRR6654226	PRJNA292668	SRX3631610	SRP063302	FSIS11807180	GCA_005184045.1	PDT000283165.2
SRR6654228	SAMN08437401	SRR6654228	PRJNA292668	SRX3631612	SRP063302	FSIS11807196	GCA_005054745.1	PDT000283167.2
SRR6654234	SAMN08437417	SRR6654234	PRJNA292668	SRX3631618	SRP063302	FSIS11807245	GCA_005054805.1	PDT000283172.2
SRR6657574	SAMN08438904	SRR6657574	PRJNA239251	SRX3634741	SRP038896	PNUSAC003712	GCA_004997385.1	PDT000283331.2
SRR6659165	SAMN08447492	SRR6659165	PRJNA292668	SRX3636292	SRP063302	FSIS11706443	GCA_005079345.1	PDT000283393.2
SRR6659166	SAMN08447504	SRR6659166	PRJNA292668	SRX3636293	SRP063302	FSIS11706722	GCA_005199015.1	PDT000283403.2
SRR6659181	SAMN08447606	SRR6659181	PRJNA292668	SRX3636308	SRP063302	FSIS11807044	GCA_005188045.1	PDT000283414.2
SRR6659190	SAMN08447608	SRR6659190	PRJNA292668	SRX3636317	SRP063302	FSIS11807046	GCA_004997085.1	PDT000283423.2
SRR6659200	SAMN08447630	SRR6659200	PRJNA292668	SRX3636327	SRP063302	FSIS11807074	GCA_004996585.1	PDT000283433.2
SRR6659207	SAMN08447539	SRR6659207	PRJNA292668	SRX3636334	SRP063302	FSIS11706763	GCA_005184065.1	PDT000283440.2
SRR6659227	SAMN08447567	SRR6659227	PRJNA292668	SRX3636354	SRP063302	FSIS11706884	GCA_005032075.1	PDT000283444.2
SRR6659230	SAMN08447619	SRR6659230	PRJNA292668	SRX3636357	SRP063302	FSIS11807061	GCA_005180465.1	PDT000283447.2
SRR6659231	SAMN08447627	SRR6659231	PRJNA292668	SRX3636358	SRP063302	FSIS11807070	GCA_005079405.1	PDT000283448.2
SRR6659232	SAMN08447548	SRR6659232	PRJNA292668	SRX3636359	SRP063302	FSIS11706864	GCA_005179845.1	PDT000283449.2
SRR6659234	SAMN08447629	SRR6659234	PRJNA292668	SRX3636361	SRP063302	FSIS11807073	GCA_004997105.1	PDT000283451.2
SRR6659238	SAMN08447617	SRR6659238	PRJNA292668	SRX3636365	SRP063302	FSIS11807057	GCA_005034375.1	PDT000283455.2
SRR6659239	SAMN08447534	SRR6659239	PRJNA292668	SRX3636366	SRP063302	FSIS11706758	GCA_005049745.1	PDT000283456.2
SRR6659244	SAMN08447631	SRR6659244	PRJNA292668	SRX3636371	SRP063302	FSIS11807075	GCA_005182985.1	PDT000283461.2
SRR6659248	SAMN08447521	SRR6659248	PRJNA292668	SRX3636375	SRP063302	FSIS11706745	GCA_004996845.1	PDT000283465.2
SRR6659249	SAMN08447524	SRR6659249	PRJNA292668	SRX3636376	SRP063302	FSIS11706748	GCA_005186855.1	PDT000283466.2
SRR6659256	SAMN08447628	SRR6659256	PRJNA292668	SRX3636383	SRP063302	FSIS11807072	GCA_005197275.1	PDT000283473.2
SRR6659259	SAMN08447576	SRR6659259	PRJNA292668	SRX3636386	SRP063302	FSIS11706927	GCA_004997465.1	PDT000283476.2
SRR6659261	SAMN08447505	SRR6659261	PRJNA292668	SRX3636388	SRP063302	FSIS11706723	GCA_005199115.1	PDT000283478.2
SRR6659287	SAMN08447555	SRR6659287	PRJNA292668	SRX3636414	SRP063302	FSIS11706871	GCA_005079285.1	PDT000283495.2
SRR6659288	SAMN08447580	SRR6659288	PRJNA292668	SRX3636415	SRP063302	FSIS11706932	GCA_004997705.1	PDT000283496.2
SRR6659297	SAMN08447564	SRR6659297	PRJNA292668	SRX3636424	SRP063302	FSIS11706881	GCA_005199055.1	PDT000283505.2
SRR6659298	SAMN08447587	SRR6659298	PRJNA292668	SRX3636425	SRP063302	FSIS11706939	GCA_005049705.1	PDT000283506.2
SRR6659299	SAMN08447507	SRR6659299	PRJNA292668	SRX3636426	SRP063302	FSIS11706726	GCA_004997745.1	PDT000283507.2
SRR6659304	SAMN08447605	SRR6659304	PRJNA292668	SRX3636431	SRP063302	FSIS11807043	GCA_004997865.1	PDT000283512.2
SRR6659306	SAMN08447513	SRR6659306	PRJNA292668	SRX3636433	SRP063302	FSIS11706732	GCA_005183845.1	PDT000283514.2
SRR6659307	SAMN08447514	SRR6659307	PRJNA292668	SRX3636434	SRP063302	FSIS11706733	GCA_004997905.1	PDT000283515.2
SRR6659308	SAMN08447522	SRR6659308	PRJNA292668	SRX3636435	SRP063302	FSIS11706746	GCA_005049665.1	PDT000283516.2
SRR6659311	SAMN08447569	SRR6659311	PRJNA292668	SRX3636438	SRP063302	FSIS11706887	GCA_004997785.1	PDT000283519.2
SRR6659313	SAMN08447623	SRR6659313	PRJNA292668	SRX3636440	SRP063302	FSIS11807066	GCA_005184935.1	PDT000283521.2
SRR6659315	SAMN08447560	SRR6659315	PRJNA292668	SRX3636442	SRP063302	FSIS11706877	GCA_004997795.1	PDT000283523.2
SRR6659316	SAMN08447561	SRR6659316	PRJNA292668	SRX3636443	SRP063302	FSIS11706878	GCA_005032235.1	PDT000283524.2
SRR6659319	SAMN08447481	SRR6659319	PRJNA292668	SRX3636446	SRP063302	FSIS11704990	GCA_004997965.1	PDT000283527.2
SRR6659321	SAMN08447486	SRR6659321	PRJNA292668	SRX3636448	SRP063302	FSIS11706099	GCA_005060345.1	PDT000283529.2
SRR6659322	SAMN08447490	SRR6659322	PRJNA292668	SRX3636449	SRP063302	FSIS11706435	GCA_005188485.1	PDT000283530.2
SRR6659324	SAMN08447519	SRR6659324	PRJNA292668	SRX3636451	SRP063302	FSIS11706741	GCA_004997885.1	PDT000283532.2
SRR6659326	SAMN08447571	SRR6659326	PRJNA292668	SRX3636453	SRP063302	FSIS11706921	GCA_005210445.1	PDT000283534.2
SRR6659630	SAMN08447632	SRR6659630	PRJNA292668	SRX3636752	SRP063302	FSIS11807076	GCA_005169585.1	PDT000283538.2
SRR6659632	SAMN08447618	SRR6659632	PRJNA292668	SRX3636754	SRP063302	FSIS11807058	GCA_005050965.1	PDT000283540.2
SRR6659634	SAMN08447553	SRR6659634	PRJNA292668	SRX3636756	SRP063302	FSIS11706869	GCA_005065645.1	PDT000283542.2
SRR6659640	SAMN08447573	SRR6659640	PRJNA292668	SRX3636762	SRP063302	FSIS11706923	GCA_005072265.1	PDT000283548.2
SRR6659661	SAMN08447488	SRR6659661	PRJNA292668	SRX3636783	SRP063302	FSIS11706417	GCA_004998125.1	PDT000283549.2
SRR6659675	SAMN08447566	SRR6659675	PRJNA292668	SRX3636789	SRP063302	FSIS11706883	GCA_004998105.1	PDT000283551.2
SRR6667972	SAMN08457890	SRR6667972	PRJNA292668	SRX3644677	SRP063302	FSIS11807313	GCA_004997325.1	PDT000284080.2
SRR6667978	SAMN08457898	SRR6667978	PRJNA292668	SRX3644683	SRP063302	FSIS11807321	GCA_005052465.1	PDT000284086.2
SRR6667983	SAMN08457917	SRR6667983	PRJNA292668	SRX3644688	SRP063302	FSIS11807341	GCA_005185925.1	PDT000284091.2
SRR6667987	SAMN08457910	SRR6667987	PRJNA292668	SRX3644692	SRP063302	FSIS11807333	GCA_005296365.1	PDT000284095.2
SRR6667991	SAMN08457904	SRR6667991	PRJNA292668	SRX3644696	SRP063302	FSIS11807327	GCA_005054825.1	PDT000284099.2
SRR6667992	SAMN08457918	SRR6667992	PRJNA292668	SRX3644697	SRP063302	FSIS11807342	GCA_004998985.1	PDT000284100.2
SRR6667994	SAMN08457893	SRR6667994	PRJNA292668	SRX3644699	SRP063302	FSIS11807316	GCA_005179925.1	PDT000284102.2
SRR6667996	SAMN08457907	SRR6667996	PRJNA292668	SRX3644701	SRP063302	FSIS11807330	GCA_004998925.1	PDT000284104.2
SRR6667999	SAMN08457905	SRR6667999	PRJNA292668	SRX3644704	SRP063302	FSIS11807328	GCA_005031615.1	PDT000284107.2
SRR6668000	SAMN08457895	SRR6668000	PRJNA292668	SRX3644705	SRP063302	FSIS11807318	GCA_005052505.1	PDT000284108.2
SRR6668010	SAMN08457899	SRR6668010	PRJNA292668	SRX3644715	SRP063302	FSIS11807322	GCA_005185765.1	PDT000284118.2
SRR6668011	SAMN08457916	SRR6668011	PRJNA292668	SRX3644716	SRP063302	FSIS11807340	GCA_004999025.1	PDT000284119.2
SRR6668014	SAMN08457912	SRR6668014	PRJNA292668	SRX3644719	SRP063302	FSIS11807335	GCA_005032185.1	PDT000284122.2
SRR6668021	SAMN08457901	SRR6668021	PRJNA292668	SRX3644726	SRP063302	FSIS11807324	GCA_004999045.1	PDT000284129.2
SRR6669226	SAMN08457630	SRR6669226	PRJNA239251	SRX3645919	SRP038896	PNUSAC003625	GCA_005061185.1	PDT000284780.2
SRR6677842	SAMN08472409	SRR6677842	PRJNA239251	SRX3654186	SRP038896	PNUSAC003617	GCA_005054365.1	PDT000285279.2
SRR6696816	SAMN08500539	SRR6696816	PRJNA292668	SRX3671064	SRP063302	FSIS11807349	GCA_005185105.1	PDT000285947.2
SRR6696845	SAMN08500530	SRR6696845	PRJNA292668	SRX3671093	SRP063302	FSIS11807052	GCA_005180145.1	PDT000285958.2
SRR6696849	SAMN08500529	SRR6696849	PRJNA292668	SRX3671097	SRP063302	FSIS11807051	GCA_004998705.1	PDT000285962.2
SRR6696851	SAMN08500517	SRR6696851	PRJNA292668	SRX3671099	SRP063302	FSIS11706217	GCA_005079425.1	PDT000285964.2
SRR6740111	SAMN08554026	SRR6740111	PRJNA292668	SRX3713043	SRP063302	FSIS11706924	GCA_004999105.1	PDT000287533.2
SRR6740112	SAMN08554031	SRR6740112	PRJNA292668	SRX3713044	SRP063302	FSIS11807346	GCA_005067245.1	PDT000287534.2
SRR6740113	SAMN08554033	SRR6740113	PRJNA292668	SRX3713045	SRP063302	FSIS11807352	GCA_004999425.1	PDT000287535.2
SRR6740114	SAMN08554041	SRR6740114	PRJNA292668	SRX3713046	SRP063302	FSIS11807467	GCA_004999485.1	PDT000287536.2
SRR6740116	SAMN08554038	SRR6740116	PRJNA292668	SRX3713048	SRP063302	FSIS11807464	GCA_005061775.1	PDT000287538.2
SRR6740117	SAMN08554040	SRR6740117	PRJNA292668	SRX3713049	SRP063302	FSIS11807466	GCA_005067385.1	PDT000287539.2
SRR6740120	SAMN08554036	SRR6740120	PRJNA292668	SRX3713052	SRP063302	FSIS11807355	GCA_004999515.1	PDT000287542.2
SRR6740122	SAMN08554049	SRR6740122	PRJNA292668	SRX3713054	SRP063302	FSIS11807475	GCA_004999465.1	PDT000287544.2
SRR6740123	SAMN08554023	SRR6740123	PRJNA292668	SRX3713055	SRP063302	FSIS11705822	GCA_005061695.1	PDT000287545.2
SRR6740127	SAMN08554021	SRR6740127	PRJNA292668	SRX3713059	SRP063302	FSIS11705818	GCA_004999645.1	PDT000287549.2
SRR6740128	SAMN08554042	SRR6740128	PRJNA292668	SRX3713060	SRP063302	FSIS11807468	GCA_005061575.1	PDT000287550.2
SRR6740129	SAMN08554034	SRR6740129	PRJNA292668	SRX3713061	SRP063302	FSIS11807353	GCA_005076005.1	PDT000287551.2
SRR6740132	SAMN08554025	SRR6740132	PRJNA292668	SRX3713064	SRP063302	FSIS11705934	GCA_005067325.1	PDT000287554.2
SRR6740133	SAMN08554029	SRR6740133	PRJNA292668	SRX3713065	SRP063302	FSIS11807344	GCA_004999505.1	PDT000287555.2
SRR6740135	SAMN08554035	SRR6740135	PRJNA292668	SRX3713067	SRP063302	FSIS11807354	GCA_005198355.1	PDT000287557.2
SRR6740136	SAMN08554037	SRR6740136	PRJNA292668	SRX3713068	SRP063302	FSIS11807463	GCA_004999565.1	PDT000287558.2
SRR6743205	SAMN08558066	SRR6743205	PRJNA292668	SRX3715905	SRP063302	FSIS11807499	GCA_004999765.1	PDT000287719.2
SRR6743207	SAMN08558081	SRR6743207	PRJNA292668	SRX3715907	SRP063302	FSIS11807514	GCA_004999705.1	PDT000287721.2
SRR6743209	SAMN08558099	SRR6743209	PRJNA292668	SRX3715909	SRP063302	FSIS11807633	GCA_004999725.1	PDT000287723.2
SRR6743212	SAMN08558110	SRR6743212	PRJNA292668	SRX3715912	SRP063302	FSIS11807644	GCA_005062655.1	PDT000287726.2
SRR6743216	SAMN08558056	SRR6743216	PRJNA292668	SRX3715916	SRP063302	FSIS11807488	GCA_005067405.1	PDT000287730.2
SRR6743219	SAMN08558061	SRR6743219	PRJNA292668	SRX3715919	SRP063302	FSIS11807493	GCA_005167365.1	PDT000287733.2
SRR6743225	SAMN08558104	SRR6743225	PRJNA292668	SRX3715925	SRP063302	FSIS11807638	GCA_005054905.1	PDT000287739.2
SRR6743228	SAMN08558047	SRR6743228	PRJNA292668	SRX3715928	SRP063302	FSIS11807479	GCA_005054845.1	PDT000287742.2
SRR6743233	SAMN08558108	SRR6743233	PRJNA292668	SRX3715933	SRP063302	FSIS11807642	GCA_004999785.1	PDT000287747.2
SRR6743236	SAMN08558050	SRR6743236	PRJNA292668	SRX3715936	SRP063302	FSIS11807482	GCA_004999905.1	PDT000287750.2
SRR6743237	SAMN08558051	SRR6743237	PRJNA292668	SRX3715937	SRP063302	FSIS11807483	GCA_005303585.1	PDT000287751.2
SRR6743239	SAMN08558111	SRR6743239	PRJNA292668	SRX3715939	SRP063302	FSIS11807645	GCA_005061205.1	PDT000287753.2
SRR6743241	SAMN08558071	SRR6743241	PRJNA292668	SRX3715941	SRP063302	FSIS11807504	GCA_005000005.1	PDT000287755.2
SRR6743242	SAMN08558077	SRR6743242	PRJNA292668	SRX3715942	SRP063302	FSIS11807510	GCA_005052545.1	PDT000287756.2
SRR6743244	SAMN08558059	SRR6743244	PRJNA292668	SRX3715944	SRP063302	FSIS11807491	GCA_005061305.1	PDT000287758.2
SRR6743245	SAMN08558106	SRR6743245	PRJNA292668	SRX3715945	SRP063302	FSIS11807640	GCA_005187325.1	PDT000287759.2
SRR6743249	SAMN08558114	SRR6743249	PRJNA292668	SRX3715949	SRP063302	FSIS11807648	GCA_004999945.1	PDT000287763.2
SRR6743250	SAMN08558060	SRR6743250	PRJNA292668	SRX3715950	SRP063302	FSIS11807492	GCA_004999955.1	PDT000287764.2
SRR6743258	SAMN08558045	SRR6743258	PRJNA292668	SRX3715958	SRP063302	FSIS11807477	GCA_005000045.1	PDT000287772.2
SRR6743263	SAMN08558109	SRR6743263	PRJNA292668	SRX3715963	SRP063302	FSIS11807643	GCA_005000065.1	PDT000287777.2
SRR6743270	SAMN08558105	SRR6743270	PRJNA292668	SRX3715970	SRP063302	FSIS11807639	GCA_005189825.1	PDT000287784.2
SRR6743272	SAMN08558058	SRR6743272	PRJNA292668	SRX3715972	SRP063302	FSIS11807490	GCA_005000205.1	PDT000287786.2
SRR6743276	SAMN08558052	SRR6743276	PRJNA292668	SRX3715976	SRP063302	FSIS11807484	GCA_005000145.1	PDT000287790.2
SRR6743282	SAMN08558062	SRR6743282	PRJNA292668	SRX3715982	SRP063302	FSIS11807495	GCA_005052635.1	PDT000287796.2
SRR6743286	SAMN08558054	SRR6743286	PRJNA292668	SRX3715986	SRP063302	FSIS11807486	GCA_005000345.1	PDT000287800.2
SRR6764230	SAMN08581782	SRR6764230	PRJNA292668	SRX3735435	SRP063302	FSIS11807653	GCA_005197875.1	PDT000288667.2
SRR6764238	SAMN08581793	SRR6764238	PRJNA292668	SRX3735443	SRP063302	FSIS11807668	GCA_005000585.1	PDT000288670.2
SRR6764240	SAMN08581797	SRR6764240	PRJNA292668	SRX3735445	SRP063302	FSIS11807672	GCA_005080045.1	PDT000288672.2
SRR6764245	SAMN08581785	SRR6764245	PRJNA292668	SRX3735450	SRP063302	FSIS11807658	GCA_005000605.1	PDT000288677.2
SRR6764247	SAMN08581790	SRR6764247	PRJNA292668	SRX3735452	SRP063302	FSIS11807664	GCA_005067365.1	PDT000288679.2
SRR6764249	SAMN08581802	SRR6764249	PRJNA292668	SRX3735454	SRP063302	FSIS11807677	GCA_005168725.1	PDT000288681.2
SRR6764250	SAMN08581788	SRR6764250	PRJNA292668	SRX3735455	SRP063302	FSIS11807661	GCA_005197855.1	PDT000288682.2
SRR6764253	SAMN08581787	SRR6764253	PRJNA292668	SRX3735458	SRP063302	FSIS11807660	GCA_005000665.1	PDT000288685.2
SRR6764256	SAMN08581789	SRR6764256	PRJNA292668	SRX3735461	SRP063302	FSIS11807663	GCA_005076405.1	PDT000288688.2
SRR6764260	SAMN08581783	SRR6764260	PRJNA292668	SRX3735465	SRP063302	FSIS11807656	GCA_005080145.1	PDT000288692.2
SRR6764263	SAMN08581779	SRR6764263	PRJNA292668	SRX3735468	SRP063302	FSIS11807649	GCA_005063555.1	PDT000288695.2
SRR6764264	SAMN08581794	SRR6764264	PRJNA292668	SRX3735469	SRP063302	FSIS11807669	GCA_005169145.1	PDT000288696.2
SRR6767561	SAMN08595519	SRR6767561	PRJNA292668	SRX3738790	SRP063302	FSIS11807681	GCA_005034315.1	PDT000289160.2
SRR6767574	SAMN08595542	SRR6767574	PRJNA292668	SRX3738800	SRP063302	FSIS11807800	GCA_005000705.1	PDT000289167.2
SRR6767580	SAMN08595525	SRR6767580	PRJNA292668	SRX3738804	SRP063302	FSIS11807783	GCA_005000765.1	PDT000289169.2
SRR6767587	SAMN08595546	SRR6767587	PRJNA292668	SRX3738809	SRP063302	FSIS11807804	GCA_005031955.1	PDT000289172.2
SRR6767612	SAMN08595537	SRR6767612	PRJNA292668	SRX3738828	SRP063302	FSIS11807795	GCA_005000865.1	PDT000289184.2
SRR6767613	SAMN08595538	SRR6767613	PRJNA292668	SRX3738829	SRP063302	FSIS11807796	GCA_005000945.1	PDT000289185.2
SRR6767614	SAMN08595539	SRR6767614	PRJNA292668	SRX3738830	SRP063302	FSIS11807797	GCA_005000985.1	PDT000289186.2
SRR6767615	SAMN08595540	SRR6767615	PRJNA292668	SRX3738831	SRP063302	FSIS11807798	GCA_005000905.1	PDT000289187.2
SRR6767621	SAMN08595547	SRR6767621	PRJNA292668	SRX3738836	SRP063302	FSIS11807805	GCA_005000965.1	PDT000289191.2
SRR6780176	SAMN08605167	SRR6780176	PRJNA239251	SRX3740173	SRP038896	PNUSAC003796	GCA_005034355.1	PDT000289261.2
SRR6793418	SAMN08624124	SRR6793418	PRJNA292668	SRX3752450	SRP063302	FSIS11807830	GCA_004999265.1	PDT000290415.2
SRR6793420	SAMN08624130	SRR6793420	PRJNA292668	SRX3752452	SRP063302	FSIS11807836	GCA_005001165.1	PDT000290394.2
SRR6793423	SAMN08624110	SRR6793423	PRJNA292668	SRX3752455	SRP063302	FSIS11807815	GCA_005052605.1	PDT000290396.2
SRR6793426	SAMN08624114	SRR6793426	PRJNA292668	SRX3752458	SRP063302	FSIS11807819	GCA_005055445.1	PDT000290419.2
SRR6793427	SAMN08624116	SRR6793427	PRJNA292668	SRX3752459	SRP063302	FSIS11807821	GCA_005001185.1	PDT000290398.2
SRR6793428	SAMN08624120	SRR6793428	PRJNA292668	SRX3752460	SRP063302	FSIS11807826	GCA_004999165.1	PDT000290399.2
SRR6793430	SAMN08624134	SRR6793430	PRJNA292668	SRX3752462	SRP063302	FSIS11807840	GCA_005168805.1	PDT000290420.2
SRR6793432	SAMN08624111	SRR6793432	PRJNA292668	SRX3752464	SRP063302	FSIS11807816	GCA_004999245.1	PDT000290401.2
SRR6793437	SAMN08624119	SRR6793437	PRJNA292668	SRX3752469	SRP063302	FSIS11807825	GCA_005185505.1	PDT000290404.2
SRR6793440	SAMN08624129	SRR6793440	PRJNA292668	SRX3752472	SRP063302	FSIS11807835	GCA_005050605.1	PDT000290426.2
SRR6793528	SAMN08624103	SRR6793528	PRJNA292668	SRX3752560	SRP063302	FSIS11807808	GCA_005001285.1	PDT000290432.2
SRR6793530	SAMN08624107	SRR6793530	PRJNA292668	SRX3752562	SRP063302	FSIS11807812	GCA_005050565.1	PDT000290433.2
SRR6793534	SAMN08624133	SRR6793534	PRJNA292668	SRX3752566	SRP063302	FSIS11807839	GCA_005001225.1	PDT000290436.2
SRR6793654	SAMN08624197	SRR6793654	PRJNA292668	SRX3752674	SRP063302	FSIS11807678	GCA_005187465.1	PDT000290484.2
SRR6793655	SAMN08624204	SRR6793655	PRJNA292668	SRX3752675	SRP063302	FSIS11807845	GCA_005168985.1	PDT000290485.2
SRR6793660	SAMN08624212	SRR6793660	PRJNA292668	SRX3752680	SRP063302	FSIS11807853	GCA_005001405.1	PDT000290490.2
SRR6793666	SAMN08624203	SRR6793666	PRJNA292668	SRX3752686	SRP063302	FSIS11807844	GCA_005055805.1	PDT000290496.2
SRR6793668	SAMN08624200	SRR6793668	PRJNA292668	SRX3752688	SRP063302	FSIS11807841	GCA_005001505.1	PDT000290498.2
SRR6793669	SAMN08624208	SRR6793669	PRJNA292668	SRX3752689	SRP063302	FSIS11807849	GCA_005001585.1	PDT000290499.2
SRR6793672	SAMN08624190	SRR6793672	PRJNA292668	SRX3752692	SRP063302	FSIS11706094	GCA_005035215.1	PDT000290502.2
SRR6793673	SAMN08624191	SRR6793673	PRJNA292668	SRX3752693	SRP063302	FSIS11706248	GCA_005001425.1	PDT000290503.2
SRR6793678	SAMN08624195	SRR6793678	PRJNA292668	SRX3752698	SRP063302	FSIS11706742	GCA_005001625.1	PDT000290508.2
SRR6793679	SAMN08624206	SRR6793679	PRJNA292668	SRX3752699	SRP063302	FSIS11807847	GCA_005001605.1	PDT000290509.2
SRR6793680	SAMN08624211	SRR6793680	PRJNA292668	SRX3752700	SRP063302	FSIS11807852	GCA_005001645.1	PDT000290510.2
SRR6798654	SAMN08630003	SRR6798654	PRJNA292668	SRX3757515	SRP063302	FSIS11807984	GCA_005064945.1	PDT000291349.2
SRR6798664	SAMN08629994	SRR6798664	PRJNA292668	SRX3757525	SRP063302	FSIS11807975	GCA_005049805.1	PDT000291359.2
SRR6798667	SAMN08630011	SRR6798667	PRJNA292668	SRX3757528	SRP063302	FSIS11807992	GCA_005032215.1	PDT000291362.2
SRR6798669	SAMN08629999	SRR6798669	PRJNA292668	SRX3757530	SRP063302	FSIS11807980	GCA_005188745.1	PDT000291364.2
SRR6798672	SAMN08629997	SRR6798672	PRJNA292668	SRX3757533	SRP063302	FSIS11807978	GCA_005184105.1	PDT000291367.2
SRR6798688	SAMN08630006	SRR6798688	PRJNA292668	SRX3757549	SRP063302	FSIS11807987	GCA_005180125.1	PDT000291377.2
SRR6819633	SAMN08663297	SRR6819633	PRJNA292668	SRX3776481	SRP063302	FSIS11808019	GCA_005060325.1	PDT000293373.2
SRR6819637	SAMN08663291	SRR6819637	PRJNA292668	SRX3776485	SRP063302	FSIS11808009	GCA_005065745.1	PDT000293376.2
SRR6819640	SAMN08663303	SRR6819640	PRJNA292668	SRX3776488	SRP063302	FSIS11808027	GCA_005054525.1	PDT000293379.2
SRR6819644	SAMN08663299	SRR6819644	PRJNA292668	SRX3776492	SRP063302	FSIS11808021	GCA_005060445.1	PDT000293383.2
SRR6819648	SAMN08663292	SRR6819648	PRJNA292668	SRX3776496	SRP063302	FSIS11808011	GCA_005054445.1	PDT000293387.2
SRR6819650	SAMN08663301	SRR6819650	PRJNA292668	SRX3776498	SRP063302	FSIS11808024	GCA_005054565.1	PDT000293389.2
SRR6819655	SAMN08663302	SRR6819655	PRJNA292668	SRX3776503	SRP063302	FSIS11808025	GCA_005213095.1	PDT000293393.2
SRR6837681	SAMN08714097	SRR6837681	PRJNA292668	SRX3793546	SRP063302	FSIS11808037	GCA_005065405.1	PDT000294557.2
SRR6837686	SAMN08714091	SRR6837686	PRJNA292668	SRX3793551	SRP063302	FSIS11808031	GCA_005167645.1	PDT000294562.2
SRR6837693	SAMN08714092	SRR6837693	PRJNA292668	SRX3793558	SRP063302	FSIS11808032	GCA_005080605.1	PDT000294569.2
SRR6837699	SAMN08714103	SRR6837699	PRJNA292668	SRX3793564	SRP063302	FSIS11808043	GCA_005197735.1	PDT000294575.2
SRR6837703	SAMN08714106	SRR6837703	PRJNA292668	SRX3793568	SRP063302	FSIS11808184	GCA_005199235.1	PDT000294579.2
SRR6837704	SAMN08714117	SRR6837704	PRJNA292668	SRX3793569	SRP063302	FSIS11808196	GCA_005076485.1	PDT000294580.2
SRR6837706	SAMN08714095	SRR6837706	PRJNA292668	SRX3793571	SRP063302	FSIS11808035	GCA_005166805.1	PDT000294582.2
SRR6843207	SAMN08719198	SRR6843207	PRJNA292668	SRX3798644	SRP063302	FSIS11808239	GCA_005031855.1	PDT000294652.2
SRR6843211	SAMN08719200	SRR6843211	PRJNA292668	SRX3798648	SRP063302	FSIS11808241	GCA_005079365.1	PDT000294653.2
SRR6843300	SAMN08719201	SRR6843300	PRJNA292668	SRX3798737	SRP063302	FSIS11808242	GCA_005079305.1	PDT000294643.2
SRR6843313	SAMN08719204	SRR6843313	PRJNA292668	SRX3798750	SRP063302	FSIS11808245	GCA_005031995.1	PDT000294649.2
SRR6843315	SAMN08719203	SRR6843315	PRJNA292668	SRX3798752	SRP063302	FSIS11808244	GCA_005034455.1	PDT000294650.2
SRR6844211	SAMN08719206	SRR6844211	PRJNA292668	SRX3799648	SRP063302	FSIS11808247	GCA_005034475.1	PDT000294682.2
SRR6844226	SAMN08719193	SRR6844226	PRJNA292668	SRX3799663	SRP063302	FSIS11808234	GCA_005180865.1	PDT000294685.2
SRR6844227	SAMN08719169	SRR6844227	PRJNA292668	SRX3799664	SRP063302	FSIS11808204	GCA_005051205.1	PDT000294686.2
SRR6844228	SAMN08719175	SRR6844228	PRJNA292668	SRX3799665	SRP063302	FSIS11808212	GCA_005182645.1	PDT000294687.2
SRR6844231	SAMN08719187	SRR6844231	PRJNA292668	SRX3799668	SRP063302	FSIS11808228	GCA_005034515.1	PDT000294690.2
SRR6844232	SAMN08719168	SRR6844232	PRJNA292668	SRX3799669	SRP063302	FSIS11808202	GCA_005296385.1	PDT000294691.2
SRR6844246	SAMN08719165	SRR6844246	PRJNA292668	SRX3799683	SRP063302	FSIS11808199	GCA_005031795.1	PDT000294704.2
SRR6844257	SAMN08719161	SRR6844257	PRJNA292668	SRX3799694	SRP063302	FSIS11808178	GCA_005079545.1	PDT000294715.2
SRR6844258	SAMN08719166	SRR6844258	PRJNA292668	SRX3799695	SRP063302	FSIS11808200	GCA_005186045.1	PDT000294716.2
SRR6844259	SAMN08719178	SRR6844259	PRJNA292668	SRX3799696	SRP063302	FSIS11808217	GCA_005034395.1	PDT000294717.2
SRR6844261	SAMN08719195	SRR6844261	PRJNA292668	SRX3799698	SRP063302	FSIS11808236	GCA_005186185.1	PDT000294719.2
SRR6844265	SAMN08719192	SRR6844265	PRJNA292668	SRX3799702	SRP063302	FSIS11808233	GCA_005189245.1	PDT000294723.2
SRR6844297	SAMN08719163	SRR6844297	PRJNA292668	SRX3799708	SRP063302	FSIS11808181	GCA_005182405.1	PDT000294729.2
SRR6844298	SAMN08719164	SRR6844298	PRJNA292668	SRX3799709	SRP063302	FSIS11808198	GCA_005199145.1	PDT000294730.2
SRR6844301	SAMN08719181	SRR6844301	PRJNA292668	SRX3799712	SRP063302	FSIS11808222	GCA_005053425.1	PDT000294733.2
SRR6844303	SAMN08719197	SRR6844303	PRJNA292668	SRX3799714	SRP063302	FSIS11808238	GCA_005198735.1	PDT000294735.2
SRR6844305	SAMN08719184	SRR6844305	PRJNA292668	SRX3799716	SRP063302	FSIS11808225	GCA_005034495.1	PDT000294737.2
SRR6856341	SAMN08729641	SRR6856341	PRJNA239251	SRX3811454	SRP038896	PNUSAC003833	GCA_005078445.1	PDT000295598.2
SRR6856541	SAMN08729642	SRR6856541	PRJNA239251	SRX3811654	SRP038896	PNUSAC003781	GCA_005055585.1	PDT000295634.2
SRR6876869	SAMN08767302	SRR6876869	PRJNA292668	SRX3829867	SRP063302	FSIS11808422	GCA_005056705.1	PDT000296322.2
SRR6876870	SAMN08767292	SRR6876870	PRJNA292668	SRX3829868	SRP063302	FSIS11808411	GCA_005183245.1	PDT000296323.2
SRR6876872	SAMN08767299	SRR6876872	PRJNA292668	SRX3829870	SRP063302	FSIS11808419	GCA_005055645.1	PDT000296325.2
SRR6876873	SAMN08767300	SRR6876873	PRJNA292668	SRX3829871	SRP063302	FSIS11808420	GCA_005169025.1	PDT000296326.2
SRR6876874	SAMN08767304	SRR6876874	PRJNA292668	SRX3829872	SRP063302	FSIS11808424	GCA_005055345.1	PDT000296327.2
SRR6876876	SAMN08767309	SRR6876876	PRJNA292668	SRX3829874	SRP063302	FSIS11808429	GCA_005064335.1	PDT000296329.2
SRR6876877	SAMN08767310	SRR6876877	PRJNA292668	SRX3829875	SRP063302	FSIS11808430	GCA_005055685.1	PDT000296330.2
SRR6876880	SAMN08767311	SRR6876880	PRJNA292668	SRX3829878	SRP063302	FSIS11808431	GCA_005036855.1	PDT000296333.2
SRR6876881	SAMN08767296	SRR6876881	PRJNA292668	SRX3829879	SRP063302	FSIS11808415	GCA_005166525.1	PDT000296334.2
SRR6876882	SAMN08767285	SRR6876882	PRJNA292668	SRX3829880	SRP063302	FSIS11808403	GCA_005166455.1	PDT000296335.2
SRR6876883	SAMN08767291	SRR6876883	PRJNA292668	SRX3829881	SRP063302	FSIS11808410	GCA_005064535.1	PDT000296336.2
SRR6876890	SAMN08767297	SRR6876890	PRJNA292668	SRX3829888	SRP063302	FSIS11808417	GCA_005184645.1	PDT000296343.2
SRR6895858	SAMN08794886	SRR6895858	PRJNA239251	SRX3845728	SRP038896	PNUSAC003857	GCA_005198475.1	PDT000298326.2
SRR6904915	SAMN08801797	SRR6904915	PRJNA292668	SRX3853587	SRP063302	FSIS11808445	GCA_005076145.1	PDT000300068.2
SRR6904916	SAMN08801801	SRR6904916	PRJNA292668	SRX3853588	SRP063302	FSIS11808449	GCA_005065765.1	PDT000300069.2
SRR6904917	SAMN08801802	SRR6904917	PRJNA292668	SRX3853589	SRP063302	FSIS11808450	GCA_005054645.1	PDT000300070.2
SRR6904918	SAMN08801806	SRR6904918	PRJNA292668	SRX3853590	SRP063302	FSIS11808454	GCA_005060405.1	PDT000300071.2
SRR6904923	SAMN08801815	SRR6904923	PRJNA292668	SRX3853595	SRP063302	FSIS11808597	GCA_005209025.1	PDT000300076.2
SRR6904926	SAMN08801791	SRR6904926	PRJNA292668	SRX3853598	SRP063302	FSIS11808439	GCA_005065785.1	PDT000300079.2
SRR6904927	SAMN08801795	SRR6904927	PRJNA292668	SRX3853599	SRP063302	FSIS11808443	GCA_005054625.1	PDT000300080.2
SRR6904931	SAMN08801811	SRR6904931	PRJNA292668	SRX3853603	SRP063302	FSIS11808591	GCA_005065825.1	PDT000300084.2
SRR6904933	SAMN08801794	SRR6904933	PRJNA292668	SRX3853605	SRP063302	FSIS11808442	GCA_005190165.1	PDT000300086.2
SRR6904936	SAMN08801812	SRR6904936	PRJNA292668	SRX3853608	SRP063302	FSIS11808592	GCA_005168525.1	PDT000300089.2
SRR6904938	SAMN08801796	SRR6904938	PRJNA292668	SRX3853610	SRP063302	FSIS11808444	GCA_005213075.1	PDT000300091.2
SRR6904939	SAMN08801816	SRR6904939	PRJNA292668	SRX3853611	SRP063302	FSIS11808598	GCA_005054605.1	PDT000300092.2
SRR6904941	SAMN08801805	SRR6904941	PRJNA292668	SRX3853613	SRP063302	FSIS11808453	GCA_005067145.1	PDT000300094.2
SRR6904942	SAMN08801817	SRR6904942	PRJNA292668	SRX3853614	SRP063302	FSIS11808599	GCA_005189795.1	PDT000300095.2
SRR6916744	SAMN08816079	SRR6916744	PRJNA292668	SRX3864360	SRP063302	FSIS11808602	GCA_005167325.1	PDT000300781.2
SRR6916746	SAMN08816088	SRR6916746	PRJNA292668	SRX3864362	SRP063302	FSIS11808612	GCA_005185685.1	PDT000300783.2
SRR6916754	SAMN08816071	SRR6916754	PRJNA292668	SRX3864370	SRP063302	FSIS11808213	GCA_005061125.1	PDT000300791.2
SRR6916757	SAMN08816084	SRR6916757	PRJNA292668	SRX3864373	SRP063302	FSIS11808607	GCA_005036895.1	PDT000300794.2
SRR6916758	SAMN08816085	SRR6916758	PRJNA292668	SRX3864374	SRP063302	FSIS11808609	GCA_005064765.1	PDT000300795.2
SRR6916760	SAMN08816092	SRR6916760	PRJNA292668	SRX3864376	SRP063302	FSIS11808617	GCA_005035755.1	PDT000300797.2
SRR6916761	SAMN08816095	SRR6916761	PRJNA292668	SRX3864377	SRP063302	FSIS11808620	GCA_005212445.1	PDT000300798.2
SRR6916763	SAMN08816070	SRR6916763	PRJNA292668	SRX3864379	SRP063302	FSIS11808211	GCA_005166785.1	PDT000300800.2
SRR6916764	SAMN08816074	SRR6916764	PRJNA292668	SRX3864380	SRP063302	FSIS11808221	GCA_005061265.1	PDT000300801.2
SRR6916765	SAMN08816094	SRR6916765	PRJNA292668	SRX3864381	SRP063302	FSIS11808619	GCA_005035695.1	PDT000300802.2
SRR6916768	SAMN08816076	SRR6916768	PRJNA292668	SRX3864384	SRP063302	FSIS11808435	GCA_005167245.1	PDT000300805.2
SRR6916771	SAMN08816065	SRR6916771	PRJNA292668	SRX3864387	SRP063302	FSIS11808177	GCA_005056305.1	PDT000300808.2
SRR6916772	SAMN08816082	SRR6916772	PRJNA292668	SRX3864388	SRP063302	FSIS11808605	GCA_005036875.1	PDT000300809.2
SRR6916773	SAMN08816089	SRR6916773	PRJNA292668	SRX3864389	SRP063302	FSIS11808613	GCA_005065115.1	PDT000300810.2
SRR6916774	SAMN08816093	SRR6916774	PRJNA292668	SRX3864390	SRP063302	FSIS11808618	GCA_005166765.1	PDT000300811.2
SRR6929987	SAMN08849544	SRR6929987	PRJNA239251	SRX3875523	SRP038896	PNUSAC003848	GCA_005167685.1	PDT000302974.2
SRR6937690	SAMN08863455	SRR6937690	PRJNA239251	SRX3882350	SRP038896	PNUSAC004045	GCA_005034655.1	PDT000303192.2
SRR6950074	SAMN08873558	SRR6950074	PRJNA292668	SRX3893525	SRP063302	FSIS11808743	GCA_005074525.1	PDT000303605.2
SRR6950077	SAMN08873560	SRR6950077	PRJNA292668	SRX3893527	SRP063302	FSIS11808745	GCA_005067185.1	PDT000303606.2
SRR6950081	SAMN08873569	SRR6950081	PRJNA292668	SRX3893531	SRP063302	FSIS11808754	GCA_005075545.1	PDT000303590.2
SRR6950084	SAMN08873568	SRR6950084	PRJNA292668	SRX3893534	SRP063302	FSIS11808753	GCA_005074605.1	PDT000303610.2
SRR6950085	SAMN08873572	SRR6950085	PRJNA292668	SRX3893535	SRP063302	FSIS11808757	GCA_005067205.1	PDT000303591.2
SRR6950101	SAMN08873549	SRR6950101	PRJNA292668	SRX3893550	SRP063302	FSIS11808734	GCA_005198495.1	PDT000303615.2
SRR6950107	SAMN08873573	SRR6950107	PRJNA292668	SRX3893556	SRP063302	FSIS11808758	GCA_005060365.1	PDT000303598.2
SRR6950114	SAMN08873561	SRR6950114	PRJNA292668	SRX3893563	SRP063302	FSIS11808746	GCA_005054545.1	PDT000303622.2
SRR6950226	SAMN08873567	SRR6950226	PRJNA292668	SRX3893647	SRP063302	FSIS11808752	GCA_005060485.1	PDT000303633.2
SRR6950241	SAMN08873559	SRR6950241	PRJNA292668	SRX3893662	SRP063302	FSIS11808744	GCA_005060505.1	PDT000303648.2
SRR6950243	SAMN08873551	SRR6950243	PRJNA292668	SRX3893664	SRP063302	FSIS11808736	GCA_005075985.1	PDT000303650.2
SRR6973044	SAMN08899169	SRR6973044	PRJNA292668	SRX3914892	SRP063302	FSIS11808884	GCA_005180925.1	PDT000304927.2
SRR6973049	SAMN08899172	SRR6973049	PRJNA292668	SRX3914897	SRP063302	FSIS11808887	GCA_005034735.1	PDT000304932.2
SRR6973060	SAMN08899164	SRR6973060	PRJNA292668	SRX3914908	SRP063302	FSIS11808879	GCA_005187585.1	PDT000304943.2
SRR6973067	SAMN08899167	SRR6973067	PRJNA292668	SRX3914914	SRP063302	FSIS11808882	GCA_005053645.1	PDT000304948.2
SRR6973085	SAMN08899168	SRR6973085	PRJNA292668	SRX3914927	SRP063302	FSIS11808883	GCA_005034795.1	PDT000304954.2
SRR6973089	SAMN08899162	SRR6973089	PRJNA292668	SRX3914931	SRP063302	FSIS11808877	GCA_005053665.1	PDT000304958.2
SRR6973090	SAMN08899171	SRR6973090	PRJNA292668	SRX3914932	SRP063302	FSIS11808886	GCA_005182225.1	PDT000304959.2
SRR6988762	SAMN08919092	SRR6988762	PRJNA292668	SRX3927737	SRP063302	FSIS11808044	GCA_005355265.1	PDT000305551.3
SRR7001991	SAMN08930718	SRR7001991	PRJNA292668	SRX3934700	SRP063302	FSIS11807998	GCA_005078185.1	PDT000305914.2
SRR7001992	SAMN08930725	SRR7001992	PRJNA292668	SRX3934701	SRP063302	FSIS11808026	GCA_005032435.1	PDT000305915.2
SRR7001996	SAMN08930727	SRR7001996	PRJNA292668	SRX3934705	SRP063302	FSIS11808891	GCA_005079685.1	PDT000305919.2
SRR7001998	SAMN08930733	SRR7001998	PRJNA292668	SRX3934707	SRP063302	FSIS11808897	GCA_005034835.1	PDT000305921.2
SRR7002000	SAMN08930737	SRR7002000	PRJNA292668	SRX3934709	SRP063302	FSIS11808901	GCA_005033195.1	PDT000305923.2
SRR7002006	SAMN08930717	SRR7002006	PRJNA292668	SRX3934714	SRP063302	FSIS11807997	GCA_005053745.1	PDT000305927.2
SRR7002007	SAMN08930719	SRR7002007	PRJNA292668	SRX3934715	SRP063302	FSIS11808002	GCA_005034775.1	PDT000305928.2
SRR7002009	SAMN08930731	SRR7002009	PRJNA292668	SRX3934717	SRP063302	FSIS11808895	GCA_005032685.1	PDT000305930.2
SRR7002011	SAMN08930734	SRR7002011	PRJNA292668	SRX3934719	SRP063302	FSIS11808898	GCA_005053705.1	PDT000305932.2
SRR7002013	SAMN08930738	SRR7002013	PRJNA292668	SRX3934721	SRP063302	FSIS11809037	GCA_005078425.1	PDT000305934.2
SRR7002014	SAMN08930740	SRR7002014	PRJNA292668	SRX3934722	SRP063302	FSIS11809039	GCA_005033215.1	PDT000305935.2
SRR7002016	SAMN08930722	SRR7002016	PRJNA292668	SRX3934724	SRP063302	FSIS11808016	GCA_005053765.1	PDT000305937.2
SRR7002017	SAMN08930724	SRR7002017	PRJNA292668	SRX3934725	SRP063302	FSIS11808022	GCA_005186425.1	PDT000305938.2
SRR7002034	SAMN08930720	SRR7002034	PRJNA292668	SRX3934742	SRP063302	FSIS11808006	GCA_005186485.1	PDT000305950.2
SRR7007269	SAMN08935221	SRR7007269	PRJNA239251	SRX3939842	SRP038896	PNUSAC004124	GCA_005180945.1	PDT000306398.3
SRR7009041	SAMN08930634	SRR7009041	PRJNA292668	SRX3941525	SRP063302	FSIS11809006	GCA_005083125.1	PDT000306438.2
SRR7009046	SAMN08930637	SRR7009046	PRJNA292668	SRX3941530	SRP063302	FSIS11809009	GCA_005083205.1	PDT000306443.2
SRR7009055	SAMN08930655	SRR7009055	PRJNA292668	SRX3941539	SRP063302	FSIS11809027	GCA_005053785.1	PDT000306446.2
SRR7009056	SAMN08930659	SRR7009056	PRJNA292668	SRX3941540	SRP063302	FSIS11809031	GCA_005033135.1	PDT000306447.2
SRR7009058	SAMN08930645	SRR7009058	PRJNA292668	SRX3941542	SRP063302	FSIS11809017	GCA_005033015.1	PDT000306449.2
SRR7009059	SAMN08930648	SRR7009059	PRJNA292668	SRX3941543	SRP063302	FSIS11809020	GCA_005181005.1	PDT000306450.2
SRR7009062	SAMN08930639	SRR7009062	PRJNA292668	SRX3941546	SRP063302	FSIS11809011	GCA_005083285.1	PDT000306453.2
SRR7009069	SAMN08930661	SRR7009069	PRJNA292668	SRX3941553	SRP063302	FSIS11809033	GCA_005034715.1	PDT000306460.2
SRR7009070	SAMN08930633	SRR7009070	PRJNA292668	SRX3941554	SRP063302	FSIS11809005	GCA_005053805.1	PDT000306461.2
SRR7009071	SAMN08930662	SRR7009071	PRJNA292668	SRX3941555	SRP063302	FSIS11809034	GCA_005032515.1	PDT000306462.2
SRR7009077	SAMN08930653	SRR7009077	PRJNA292668	SRX3941561	SRP063302	FSIS11809025	GCA_005083245.1	PDT000306468.2
SRR7013024	SAMN08941558	SRR7013024	PRJNA239251	SRX3945474	SRP038896	PNUSAC004119	GCA_005060585.1	PDT000306801.3
SRR7030850	SAMN08950977	SRR7030850	PRJNA292668	SRX3963018	SRP063302	FSIS11809164	GCA_005071105.1	PDT000307252.2
SRR7030851	SAMN08950976	SRR7030851	PRJNA292668	SRX3963019	SRP063302	FSIS11809162	GCA_005080465.1	PDT000307247.2
SRR7030950	SAMN08950969	SRR7030950	PRJNA292668	SRX3963048	SRP063302	FSIS11809155	GCA_005169465.1	PDT000307257.2
SRR7030960	SAMN08950973	SRR7030960	PRJNA292668	SRX3963058	SRP063302	FSIS11809159	GCA_005171625.1	PDT000307267.2
SRR7030961	SAMN08950974	SRR7030961	PRJNA292668	SRX3963059	SRP063302	FSIS11809160	GCA_005077505.1	PDT000307268.2
SRR7030962	SAMN08950958	SRR7030962	PRJNA292668	SRX3963060	SRP063302	FSIS11809047	GCA_005199995.1	PDT000307269.2
SRR7051335	SAMN08967037	SRR7051335	PRJNA292668	SRX3982372	SRP063302	FSIS11809150	GCA_005057005.1	PDT000307953.2
SRR7051337	SAMN08967049	SRR7051337	PRJNA292668	SRX3982374	SRP063302	FSIS11809175	GCA_005168825.1	PDT000307955.2
SRR7051338	SAMN08967054	SRR7051338	PRJNA292668	SRX3982375	SRP063302	FSIS11809180	GCA_005061405.1	PDT000307956.2
SRR7051346	SAMN08967045	SRR7051346	PRJNA292668	SRX3982383	SRP063302	FSIS11809171	GCA_005061385.1	PDT000307961.2
SRR7051347	SAMN08967046	SRR7051347	PRJNA292668	SRX3982384	SRP063302	FSIS11809172	GCA_005061325.1	PDT000307951.2
SRR7051349	SAMN08967050	SRR7051349	PRJNA292668	SRX3982386	SRP063302	FSIS11809176	GCA_005063855.1	PDT000307952.2
SRR7051476	SAMN08967040	SRR7051476	PRJNA292668	SRX3982513	SRP063302	FSIS11809166	GCA_005036995.1	PDT000307964.2
SRR7051478	SAMN08967041	SRR7051478	PRJNA292668	SRX3982515	SRP063302	FSIS11809167	GCA_005064175.1	PDT000307965.2
SRR7051489	SAMN08967048	SRR7051489	PRJNA292668	SRX3982526	SRP063302	FSIS11809174	GCA_005061425.1	PDT000307971.2
SRR7051492	SAMN08967034	SRR7051492	PRJNA292668	SRX3982529	SRP063302	FSIS11809147	GCA_005055985.1	PDT000307973.2
SRR7051496	SAMN08967051	SRR7051496	PRJNA292668	SRX3982533	SRP063302	FSIS11809177	GCA_005037075.1	PDT000307974.2
SRR7051498	SAMN08967053	SRR7051498	PRJNA292668	SRX3982535	SRP063302	FSIS11809179	GCA_005055905.1	PDT000307975.2
SRR7051501	SAMN08967058	SRR7051501	PRJNA292668	SRX3982538	SRP063302	FSIS11809184	GCA_005065505.1	PDT000307977.2
SRR7063138	SAMN08981358	SRR7063138	PRJNA292668	SRX3994027	SRP063302	FSIS11809336	GCA_005062485.1	PDT000308932.2
SRR7063143	SAMN08981355	SRR7063143	PRJNA292668	SRX3994032	SRP063302	FSIS11809331	GCA_005061535.1	PDT000308937.2
SRR7063144	SAMN08981364	SRR7063144	PRJNA292668	SRX3994033	SRP063302	FSIS11809342	GCA_005060625.1	PDT000308938.2
SRR7063151	SAMN08981361	SRR7063151	PRJNA292668	SRX3994040	SRP063302	FSIS11809339	GCA_005074865.1	PDT000308939.2
SRR7063161	SAMN08981347	SRR7063161	PRJNA292668	SRX3994050	SRP063302	FSIS11809323	GCA_005074685.1	PDT000308949.2
SRR7063162	SAMN08981365	SRR7063162	PRJNA292668	SRX3994051	SRP063302	FSIS11809343	GCA_005067305.1	PDT000308950.2
SRR7063170	SAMN08981345	SRR7063170	PRJNA292668	SRX3994059	SRP063302	FSIS11809321	GCA_005060425.1	PDT000308958.2
SRR7063191	SAMN08981349	SRR7063191	PRJNA292668	SRX3994080	SRP063302	FSIS11809325	GCA_005062895.1	PDT000308969.2
SRR7063193	SAMN08981350	SRR7063193	PRJNA292668	SRX3994082	SRP063302	FSIS11809326	GCA_005074405.1	PDT000308971.2
SRR7063204	SAMN08981357	SRR7063204	PRJNA292668	SRX3994093	SRP063302	FSIS11809335	GCA_005168145.1	PDT000308982.2
SRR7063207	SAMN08981356	SRR7063207	PRJNA292668	SRX3994096	SRP063302	FSIS11809332	GCA_005067285.1	PDT000308985.2
SRR7068505	SAMN08988082	SRR7068505	PRJNA239251	SRX3999250	SRP038896	PNUSAC004159	GCA_005062745.1	PDT000309801.2
SRR7074985	SAMN08995915	SRR7074985	PRJNA292668	SRX4004755	SRP063302	FSIS11809198	GCA_005037055.1	PDT000309839.2
SRR7074986	SAMN08995926	SRR7074986	PRJNA292668	SRX4004756	SRP063302	FSIS11809313	GCA_005056325.1	PDT000309840.2
SRR7074987	SAMN08995928	SRR7074987	PRJNA292668	SRX4004757	SRP063302	FSIS11809317	GCA_005061555.1	PDT000309841.2
SRR7074988	SAMN08995910	SRR7074988	PRJNA292668	SRX4004758	SRP063302	FSIS11809191	GCA_005167105.1	PDT000309842.2
SRR7074989	SAMN08995912	SRR7074989	PRJNA292668	SRX4004759	SRP063302	FSIS11809193	GCA_005061655.1	PDT000309843.2
SRR7074990	SAMN08995916	SRR7074990	PRJNA292668	SRX4004760	SRP063302	FSIS11809199	GCA_005050405.1	PDT000309844.2
SRR7074991	SAMN08995918	SRR7074991	PRJNA292668	SRX4004761	SRP063302	FSIS11809201	GCA_005059765.1	PDT000309845.2
SRR7074992	SAMN08995919	SRR7074992	PRJNA292668	SRX4004762	SRP063302	FSIS11809203	GCA_005062585.1	PDT000309846.2
SRR7075000	SAMN08995925	SRR7075000	PRJNA292668	SRX4004770	SRP063302	FSIS11809312	GCA_005186945.1	PDT000309854.2
SRR7075002	SAMN08995911	SRR7075002	PRJNA292668	SRX4004772	SRP063302	FSIS11809192	GCA_005168485.1	PDT000309856.2
SRR7075006	SAMN08995927	SRR7075006	PRJNA292668	SRX4004776	SRP063302	FSIS11809314	GCA_005056905.1	PDT000309860.2
SRR7084840	SAMN09004631	SRR7084840	PRJNA292668	SRX4014593	SRP063302	FSIS11809356	GCA_005077585.1	PDT000310503.2
SRR7084848	SAMN09004641	SRR7084848	PRJNA292668	SRX4014601	SRP063302	FSIS11809492	GCA_005067425.1	PDT000310509.2
SRR7084850	SAMN09004665	SRR7084850	PRJNA292668	SRX4014603	SRP063302	FSIS11809517	GCA_005077565.1	PDT000310511.2
SRR7084851	SAMN09004666	SRR7084851	PRJNA292668	SRX4014604	SRP063302	FSIS11809518	GCA_005169625.1	PDT000310500.2
SRR7084859	SAMN09004627	SRR7084859	PRJNA292668	SRX4014612	SRP063302	FSIS11809334	GCA_005077605.1	PDT000310513.2
SRR7084861	SAMN09004672	SRR7084861	PRJNA292668	SRX4014614	SRP063302	FSIS11809524	GCA_005071265.1	PDT000310515.2
SRR7084862	SAMN09004625	SRR7084862	PRJNA292668	SRX4014615	SRP063302	FSIS11809316	GCA_005076945.1	PDT000310516.2
SRR7084864	SAMN09004624	SRR7084864	PRJNA292668	SRX4014617	SRP063302	FSIS11809315	GCA_005077625.1	PDT000310518.2
SRR7084866	SAMN09004644	SRR7084866	PRJNA292668	SRX4014619	SRP063302	FSIS11809495	GCA_005071925.1	PDT000310520.2
SRR7084868	SAMN09004673	SRR7084868	PRJNA292668	SRX4014621	SRP063302	FSIS11809525	GCA_005197075.1	PDT000310522.2
SRR7084871	SAMN09004643	SRR7084871	PRJNA292668	SRX4014624	SRP063302	FSIS11809494	GCA_005071885.1	PDT000310525.2
SRR7084872	SAMN09004626	SRR7084872	PRJNA292668	SRX4014625	SRP063302	FSIS11809333	GCA_005077645.1	PDT000310526.2
SRR7084877	SAMN09004618	SRR7084877	PRJNA292668	SRX4014630	SRP063302	FSIS11809194	GCA_005077665.1	PDT000310531.2
SRR7084878	SAMN09004619	SRR7084878	PRJNA292668	SRX4014631	SRP063302	FSIS11809195	GCA_005080415.1	PDT000310532.2
SRR7084881	SAMN09004669	SRR7084881	PRJNA292668	SRX4014634	SRP063302	FSIS11809521	GCA_005071205.1	PDT000310535.2
SRR7084885	SAMN09004621	SRR7084885	PRJNA292668	SRX4014638	SRP063302	FSIS11809305	GCA_005167785.1	PDT000310539.2
SRR7084886	SAMN09004628	SRR7084886	PRJNA292668	SRX4014639	SRP063302	FSIS11809352	GCA_005169685.1	PDT000310540.2
SRR7084889	SAMN09004642	SRR7084889	PRJNA292668	SRX4014642	SRP063302	FSIS11809493	GCA_005077725.1	PDT000310543.2
SRR7084895	SAMN09004658	SRR7084895	PRJNA292668	SRX4014648	SRP063302	FSIS11809510	GCA_005067585.1	PDT000310549.2
SRR7084900	SAMN09004636	SRR7084900	PRJNA292668	SRX4014653	SRP063302	FSIS11809361	GCA_005067685.1	PDT000310554.2
SRR7084904	SAMN09004661	SRR7084904	PRJNA292668	SRX4014657	SRP063302	FSIS11809513	GCA_005198815.1	PDT000310558.2
SRR7132672	SAMN09090992	SRR7132672	PRJNA292668	SRX4053654	SRP063302	FSIS11809666	GCA_005060805.1	PDT000312386.2
SRR7132678	SAMN09090984	SRR7132678	PRJNA292668	SRX4053660	SRP063302	FSIS11809658	GCA_005062145.1	PDT000312392.2
SRR7132680	SAMN09090996	SRR7132680	PRJNA292668	SRX4053662	SRP063302	FSIS11809670	GCA_005196995.1	PDT000312394.2
SRR7132686	SAMN09090993	SRR7132686	PRJNA292668	SRX4053668	SRP063302	FSIS11809667	GCA_005170705.1	PDT000312400.2
SRR7132690	SAMN09090995	SRR7132690	PRJNA292668	SRX4053672	SRP063302	FSIS11809669	GCA_005075425.1	PDT000312404.2
SRR7132691	SAMN09090980	SRR7132691	PRJNA292668	SRX4053673	SRP063302	FSIS11809652	GCA_005072285.1	PDT000312405.2
SRR7132692	SAMN09090982	SRR7132692	PRJNA292668	SRX4053674	SRP063302	FSIS11809656	GCA_005075265.1	PDT000312406.2
SRR7132694	SAMN09090990	SRR7132694	PRJNA292668	SRX4053676	SRP063302	FSIS11809664	GCA_005190225.1	PDT000312408.2
SRR7132696	SAMN09090994	SRR7132696	PRJNA292668	SRX4053678	SRP063302	FSIS11809668	GCA_005072325.1	PDT000312410.2
SRR7132697	SAMN09091001	SRR7132697	PRJNA292668	SRX4053679	SRP063302	FSIS11809676	GCA_005074825.1	PDT000312411.2
SRR7132698	SAMN09090959	SRR7132698	PRJNA292668	SRX4053680	SRP063302	FSIS11809527	GCA_005167185.1	PDT000312412.2
SRR7132699	SAMN09090960	SRR7132699	PRJNA292668	SRX4053681	SRP063302	FSIS11809528	GCA_005060765.1	PDT000312413.2
SRR7132701	SAMN09090975	SRR7132701	PRJNA292668	SRX4053683	SRP063302	FSIS11809543	GCA_005072365.1	PDT000312415.2
SRR7132705	SAMN09090962	SRR7132705	PRJNA292668	SRX4053687	SRP063302	FSIS11809530	GCA_005074505.1	PDT000312419.2
SRR7132708	SAMN09090968	SRR7132708	PRJNA292668	SRX4053690	SRP063302	FSIS11809536	GCA_005166325.1	PDT000312422.2
SRR7132711	SAMN09090966	SRR7132711	PRJNA292668	SRX4053693	SRP063302	FSIS11809534	GCA_005072305.1	PDT000312425.2
SRR7132715	SAMN09090969	SRR7132715	PRJNA292668	SRX4053697	SRP063302	FSIS11809537	GCA_005061595.1	PDT000312429.2
SRR7132717	SAMN09090958	SRR7132717	PRJNA292668	SRX4053699	SRP063302	FSIS11809526	GCA_005075385.1	PDT000312431.2
SRR7138677	SAMN09098739	SRR7138677	PRJNA292668	SRX4059549	SRP063302	FSIS11807655	GCA_005071125.1	PDT000312717.2
SRR7138678	SAMN09098747	SRR7138678	PRJNA292668	SRX4059550	SRP063302	FSIS11809035	GCA_005079525.1	PDT000312718.2
SRR7138683	SAMN09098803	SRR7138683	PRJNA292668	SRX4059555	SRP063302	FSIS11809622	GCA_005079765.1	PDT000312723.2
SRR7138685	SAMN09098808	SRR7138685	PRJNA292668	SRX4059557	SRP063302	FSIS11809640	GCA_005079925.1	PDT000312725.2
SRR7138686	SAMN09098817	SRR7138686	PRJNA292668	SRX4059558	SRP063302	FSIS11809649	GCA_005169525.1	PDT000312726.2
SRR7138696	SAMN09098811	SRR7138696	PRJNA292668	SRX4059568	SRP063302	FSIS11809643	GCA_005069385.1	PDT000312736.2
SRR7138700	SAMN09098801	SRR7138700	PRJNA292668	SRX4059572	SRP063302	FSIS11809620	GCA_005079885.1	PDT000312740.2
SRR7138718	SAMN09098818	SRR7138718	PRJNA292668	SRX4059590	SRP063302	FSIS11809650	GCA_005171685.1	PDT000312758.2
SRR7138738	SAMN09098812	SRR7138738	PRJNA292668	SRX4059610	SRP063302	FSIS11809644	GCA_005199955.1	PDT000312770.2
SRR7146380	SAMN08723149	SRR7146380	PRJNA292668	SRX4065869	SRP063302	FSIS11706737	GCA_005084165.1	PDT000313064.2
SRR7146385	SAMN08723147	SRR7146385	PRJNA292668	SRX4065874	SRP063302	FSIS11706734	GCA_005084445.1	PDT000313069.2
SRR7163749	SAMN09207361	SRR7163749	PRJNA292668	SRX4082027	SRP063302	FSIS11809825	GCA_005068685.1	PDT000314044.2
SRR7163750	SAMN09207370	SRR7163750	PRJNA292668	SRX4082028	SRP063302	FSIS11809834	GCA_005199355.1	PDT000314045.2
SRR7163752	SAMN09207351	SRR7163752	PRJNA292668	SRX4082030	SRP063302	FSIS11809815	GCA_005081425.1	PDT000314047.2
SRR7163757	SAMN09207352	SRR7163757	PRJNA292668	SRX4082035	SRP063302	FSIS11809816	GCA_005083045.1	PDT000314052.2
SRR7163759	SAMN09207365	SRR7163759	PRJNA292668	SRX4082037	SRP063302	FSIS11809829	GCA_005169565.1	PDT000314054.2
SRR7163760	SAMN09207375	SRR7163760	PRJNA292668	SRX4082038	SRP063302	FSIS11809839	GCA_005083025.1	PDT000314055.2
SRR7163762	SAMN09207356	SRR7163762	PRJNA292668	SRX4082040	SRP063302	FSIS11809820	GCA_005083425.1	PDT000314057.2
SRR7163763	SAMN09207357	SRR7163763	PRJNA292668	SRX4082041	SRP063302	FSIS11809821	GCA_005171665.1	PDT000314058.2
SRR7163767	SAMN09207371	SRR7163767	PRJNA292668	SRX4082045	SRP063302	FSIS11809835	GCA_005083445.1	PDT000314062.2
SRR7163770	SAMN09207350	SRR7163770	PRJNA292668	SRX4082048	SRP063302	FSIS11809814	GCA_005083305.1	PDT000314065.2
SRR7163771	SAMN09207358	SRR7163771	PRJNA292668	SRX4082049	SRP063302	FSIS11809822	GCA_005079955.1	PDT000314066.2
SRR7163774	SAMN09207378	SRR7163774	PRJNA292668	SRX4082052	SRP063302	FSIS11809842	GCA_005068785.1	PDT000314069.2
SRR7163775	SAMN09207380	SRR7163775	PRJNA292668	SRX4082053	SRP063302	FSIS11809844	GCA_005083465.1	PDT000314070.2
SRR7163782	SAMN09207379	SRR7163782	PRJNA292668	SRX4082060	SRP063302	FSIS11809843	GCA_005083525.1	PDT000314075.2
SRR7173270	SAMN09214529	SRR7173270	PRJNA292668	SRX4090912	SRP063302	FSIS11809699	GCA_005197975.1	PDT000315416.2
SRR7174047	SAMN09214512	SRR7174047	PRJNA292668	SRX4091689	SRP063302	FSIS11808596	GCA_005071405.1	PDT000315420.2
SRR7174049	SAMN09214517	SRR7174049	PRJNA292668	SRX4091691	SRP063302	FSIS11809687	GCA_005083485.1	PDT000315422.2
SRR7174052	SAMN09214537	SRR7174052	PRJNA292668	SRX4091694	SRP063302	FSIS11809813	GCA_005071465.1	PDT000315425.2
SRR7174055	SAMN09214520	SRR7174055	PRJNA292668	SRX4091697	SRP063302	FSIS11809690	GCA_005071485.1	PDT000315428.2
SRR7174057	SAMN09214515	SRR7174057	PRJNA292668	SRX4091699	SRP063302	FSIS11809685	GCA_005071305.1	PDT000315430.2
SRR7174058	SAMN09214522	SRR7174058	PRJNA292668	SRX4091700	SRP063302	FSIS11809692	GCA_005200195.1	PDT000315431.2
SRR7174061	SAMN09214514	SRR7174061	PRJNA292668	SRX4091703	SRP063302	FSIS11809684	GCA_005073725.1	PDT000315434.2
SRR7174062	SAMN09214528	SRR7174062	PRJNA292668	SRX4091704	SRP063302	FSIS11809698	GCA_005071245.1	PDT000315435.2
SRR7174063	SAMN09214534	SRR7174063	PRJNA292668	SRX4091705	SRP063302	FSIS11809810	GCA_005080005.1	PDT000315436.2
SRR7174066	SAMN09214521	SRR7174066	PRJNA292668	SRX4091708	SRP063302	FSIS11809691	GCA_005170505.1	PDT000315439.2
SRR7179557	SAMN09221973	SRR7179557	PRJNA239251	SRX4096764	SRP038896	PNUSAC004569	GCA_005169005.1	PDT000316074.2
SRR7182413	SAMN09223459	SRR7182413	PRJNA239251	SRX4099212	SRP038896	PNUSAC004540	GCA_005073705.1	PDT000316429.2
SRR7182415	SAMN09223458	SRR7182415	PRJNA239251	SRX4099214	SRP038896	PNUSAC004542	GCA_005079985.1	PDT000316431.2
SRR7191158	SAMN09232432	SRR7191158	PRJNA239251	SRX4107881	SRP038896	PNUSAC004436	GCA_005063075.1	PDT000317531.2
SRR7192416	SAMN09233733	SRR7192416	PRJNA292668	SRX4108987	SRP063302	FSIS11809971	GCA_005052185.1	PDT000317628.2
SRR7192417	SAMN09233737	SRR7192417	PRJNA292668	SRX4108988	SRP063302	FSIS11809975	GCA_005170805.1	PDT000317629.2
SRR7192421	SAMN09233736	SRR7192421	PRJNA292668	SRX4108992	SRP063302	FSIS11809974	GCA_005184925.1	PDT000317633.2
SRR7192423	SAMN09233752	SRR7192423	PRJNA292668	SRX4108994	SRP063302	FSIS11809992	GCA_005166345.1	PDT000317635.2
SRR7192425	SAMN09233738	SRR7192425	PRJNA292668	SRX4108996	SRP063302	FSIS11809976	GCA_005062405.1	PDT000317637.2
SRR7192426	SAMN09233739	SRR7192426	PRJNA292668	SRX4108997	SRP063302	FSIS11809977	GCA_005188905.1	PDT000317638.2
SRR7192427	SAMN09233741	SRR7192427	PRJNA292668	SRX4108998	SRP063302	FSIS11809979	GCA_005071945.1	PDT000317639.2
SRR7192428	SAMN09233743	SRR7192428	PRJNA292668	SRX4108999	SRP063302	FSIS11809981	GCA_005061735.1	PDT000317640.2
SRR7192429	SAMN09233745	SRR7192429	PRJNA292668	SRX4109000	SRP063302	FSIS11809983	GCA_005084245.1	PDT000317641.2
SRR7192430	SAMN09233747	SRR7192430	PRJNA292668	SRX4109001	SRP063302	FSIS11809985	GCA_005061905.1	PDT000317642.2
SRR7192431	SAMN09233753	SRR7192431	PRJNA292668	SRX4109002	SRP063302	FSIS11809994	GCA_005187105.1	PDT000317643.2
SRR7192432	SAMN09233728	SRR7192432	PRJNA292668	SRX4109003	SRP063302	FSIS11809846	GCA_005171085.1	PDT000317644.2
SRR7192434	SAMN09233744	SRR7192434	PRJNA292668	SRX4109005	SRP063302	FSIS11809982	GCA_005084365.1	PDT000317646.2
SRR7192438	SAMN09233742	SRR7192438	PRJNA292668	SRX4109009	SRP063302	FSIS11809980	GCA_005052245.1	PDT000317650.2
SRR7192441	SAMN09233749	SRR7192441	PRJNA292668	SRX4109012	SRP063302	FSIS11809988	GCA_005052165.1	PDT000317653.2
SRR7245581	SAMN09292425	SRR7245581	PRJNA239251	SRX4150407	SRP038896	PNUSAC004747	GCA_005302805.1	PDT000322180.1
SRR7257285	SAMN09343352	SRR7257285	PRJNA292668	SRX4161616	SRP063302	FSIS11810145	GCA_005303065.1	PDT000323508.1
SRR7257287	SAMN09343355	SRR7257287	PRJNA292668	SRX4161618	SRP063302	FSIS11810148	GCA_005299185.1	PDT000323510.1
SRR7257310	SAMN09343347	SRR7257310	PRJNA292668	SRX4161641	SRP063302	FSIS11810121	GCA_005303025.1	PDT000323529.1
SRR7257312	SAMN09343358	SRR7257312	PRJNA292668	SRX4161643	SRP063302	FSIS11810151	GCA_005303105.1	PDT000323531.1
SRR7267836	SAMN09372533	SRR7267836	PRJNA292668	SRX4171675	SRP063302	FSIS11810104	GCA_005303755.1	PDT000323983.1
SRR7267841	SAMN09372545	SRR7267841	PRJNA292668	SRX4171680	SRP063302	FSIS11810117	GCA_005303865.1	PDT000323988.1
SRR7267848	SAMN09372532	SRR7267848	PRJNA292668	SRX4171687	SRP063302	FSIS11809993	GCA_005304065.1	PDT000323995.1
SRR7267852	SAMN09372551	SRR7267852	PRJNA292668	SRX4171691	SRP063302	FSIS11810126	GCA_005303965.1	PDT000323999.1
SRR7267857	SAMN09372536	SRR7267857	PRJNA292668	SRX4171696	SRP063302	FSIS11810107	GCA_005303905.1	PDT000324004.1
SRR7267860	SAMN09372542	SRR7267860	PRJNA292668	SRX4171699	SRP063302	FSIS11810113	GCA_005304105.1	PDT000324007.1
SRR7267861	SAMN09372543	SRR7267861	PRJNA292668	SRX4171700	SRP063302	FSIS11810114	GCA_005304125.1	PDT000324008.1
SRR7271241	SAMN09375283	SRR7271241	PRJNA239251	SRX4174866	SRP038896	PNUSAC004414	GCA_003734925.1	PDT000324539.2
SRR7271256	SAMN09375282	SRR7271256	PRJNA239251	SRX4174881	SRP038896	PNUSAC004697	GCA_005304205.1	PDT000324547.1
SRR7276880	SAMN09380194	SRR7276880	PRJNA239251	SRX4180463	SRP038896	PNUSAC004668	GCA_005304305.1	PDT000325012.1
SRR7295820	SAMN09399582	SRR7295820	PRJNA292668	SRX4198416	SRP063302	FSIS11810359	GCA_005306725.1	PDT000328625.1
SRR7295823	SAMN09399597	SRR7295823	PRJNA292668	SRX4198419	SRP063302	FSIS11810374	GCA_005306785.1	PDT000328628.1
SRR7295824	SAMN09399584	SRR7295824	PRJNA292668	SRX4198420	SRP063302	FSIS11810361	GCA_005306965.1	PDT000328629.1
SRR7295827	SAMN09399593	SRR7295827	PRJNA292668	SRX4198423	SRP063302	FSIS11810370	GCA_005306575.1	PDT000328632.1
SRR7295828	SAMN09399595	SRR7295828	PRJNA292668	SRX4198424	SRP063302	FSIS11810372	GCA_005306945.1	PDT000328633.1
SRR7295830	SAMN09399580	SRR7295830	PRJNA292668	SRX4198426	SRP063302	FSIS11810357	GCA_005307025.1	PDT000328635.1
SRR7295831	SAMN09399581	SRR7295831	PRJNA292668	SRX4198427	SRP063302	FSIS11810358	GCA_005307045.1	PDT000328636.1
SRR7295833	SAMN09399592	SRR7295833	PRJNA292668	SRX4198429	SRP063302	FSIS11810369	GCA_005306745.1	PDT000328638.1
SRR7295834	SAMN09399596	SRR7295834	PRJNA292668	SRX4198430	SRP063302	FSIS11810373	GCA_005307065.1	PDT000328639.1
SRR7295835	SAMN09399598	SRR7295835	PRJNA292668	SRX4198431	SRP063302	FSIS11810375	GCA_005307125.1	PDT000328640.1
SRR7295836	SAMN09399606	SRR7295836	PRJNA292668	SRX4198432	SRP063302	FSIS11810383	GCA_005307005.1	PDT000328641.1
SRR7295838	SAMN09399601	SRR7295838	PRJNA292668	SRX4198434	SRP063302	FSIS11810378	GCA_005307105.1	PDT000328643.1
SRR7295845	SAMN09399602	SRR7295845	PRJNA292668	SRX4198441	SRP063302	FSIS11810379	GCA_005307305.1	PDT000328650.1
SRR7347185	SAMN09429616	SRR7347185	PRJNA239251	SRX4220594	SRP038896	PNUSAC004528	GCA_005308705.1	PDT000330129.1
SRR7348671	SAMN09430620	SRR7348671	PRJNA292668	SRX4222042	SRP063302	FSIS11810584	GCA_005308755.1	PDT000330406.1
SRR7348672	SAMN09430622	SRR7348672	PRJNA292668	SRX4222043	SRP063302	FSIS11810586	GCA_005308785.1	PDT000330407.1
SRR7348673	SAMN09430600	SRR7348673	PRJNA292668	SRX4222044	SRP063302	FSIS11809654	GCA_005308725.1	PDT000330408.1
SRR7348674	SAMN09430603	SRR7348674	PRJNA292668	SRX4222045	SRP063302	FSIS11810567	GCA_005308745.1	PDT000330409.1
SRR7348675	SAMN09430605	SRR7348675	PRJNA292668	SRX4222046	SRP063302	FSIS11810569	GCA_005308825.1	PDT000330410.1
SRR7348676	SAMN09430614	SRR7348676	PRJNA292668	SRX4222047	SRP063302	FSIS11810578	GCA_005308845.1	PDT000330411.1
SRR7348677	SAMN09430621	SRR7348677	PRJNA292668	SRX4222048	SRP063302	FSIS11810585	GCA_005309005.1	PDT000330412.1
SRR7348684	SAMN09430599	SRR7348684	PRJNA292668	SRX4222055	SRP063302	FSIS11809504	GCA_005305425.1	PDT000330419.1
SRR7348686	SAMN09430619	SRR7348686	PRJNA292668	SRX4222057	SRP063302	FSIS11810583	GCA_005305325.1	PDT000330421.1
SRR7348699	SAMN09430607	SRR7348699	PRJNA292668	SRX4222070	SRP063302	FSIS11810571	GCA_005308865.1	PDT000330424.1
SRR7348701	SAMN09430606	SRR7348701	PRJNA292668	SRX4222072	SRP063302	FSIS11810570	GCA_005308985.1	PDT000330426.1
SRR7348704	SAMN09430618	SRR7348704	PRJNA292668	SRX4222075	SRP063302	FSIS11810582	GCA_005308925.1	PDT000330429.1
SRR7358338	SAMN09444158	SRR7358338	PRJNA292668	SRX4231410	SRP063302	FSIS11810404	GCA_005306045.1	PDT000332011.1
SRR7358386	SAMN09444153	SRR7358386	PRJNA292668	SRX4231458	SRP063302	FSIS11810399	GCA_005306125.1	PDT000332014.1
SRR7358393	SAMN09444151	SRR7358393	PRJNA292668	SRX4231465	SRP063302	FSIS11810397	GCA_005310065.1	PDT000332021.1
SRR7358394	SAMN09444161	SRR7358394	PRJNA292668	SRX4231466	SRP063302	FSIS11810407	GCA_005309965.1	PDT000332022.1
SRR7358398	SAMN09444150	SRR7358398	PRJNA292668	SRX4231470	SRP063302	FSIS11810396	GCA_005310165.1	PDT000332026.1
SRR7358399	SAMN09444155	SRR7358399	PRJNA292668	SRX4231471	SRP063302	FSIS11810401	GCA_005310205.1	PDT000332027.1
SRR7358401	SAMN09444154	SRR7358401	PRJNA292668	SRX4231473	SRP063302	FSIS11810400	GCA_005310925.1	PDT000332029.1
SRR7358402	SAMN09444160	SRR7358402	PRJNA292668	SRX4231474	SRP063302	FSIS11810406	GCA_005310525.1	PDT000332030.1
SRR7358405	SAMN09444152	SRR7358405	PRJNA292668	SRX4231477	SRP063302	FSIS11810398	GCA_005310425.1	PDT000332033.1
SRR7358409	SAMN09444144	SRR7358409	PRJNA292668	SRX4231481	SRP063302	FSIS11810390	GCA_005310825.1	PDT000332037.1
SRR7358410	SAMN09444146	SRR7358410	PRJNA292668	SRX4231482	SRP063302	FSIS11810392	GCA_005310625.1	PDT000332038.1
SRR7363634	SAMN09455736	SRR7363634	PRJNA239251	SRX4236585	SRP038896	PNUSAC004898	GCA_005310555.1	PDT000332560.1
SRR7363648	SAMN09455737	SRR7363648	PRJNA239251	SRX4236599	SRP038896	PNUSAC004897	GCA_005310685.1	PDT000332574.1
SRR7367142	SAMN09456118	SRR7367142	PRJNA292668	SRX4240091	SRP063302	FSIS11810551	GCA_005310345.1	PDT000332580.1
SRR7367144	SAMN09456127	SRR7367144	PRJNA292668	SRX4240093	SRP063302	FSIS11810561	GCA_005311865.1	PDT000332582.1
SRR7367151	SAMN09456119	SRR7367151	PRJNA292668	SRX4240100	SRP063302	FSIS11810552	GCA_005311265.1	PDT000332589.1
SRR7367166	SAMN09456110	SRR7367166	PRJNA292668	SRX4240115	SRP063302	FSIS11810543	GCA_005311385.1	PDT000332604.1
SRR7367167	SAMN09456111	SRR7367167	PRJNA292668	SRX4240116	SRP063302	FSIS11810544	GCA_005311885.1	PDT000332605.1
SRR7367175	SAMN09456124	SRR7367175	PRJNA292668	SRX4240124	SRP063302	FSIS11810558	GCA_005311925.1	PDT000332613.1
SRR7367176	SAMN09456128	SRR7367176	PRJNA292668	SRX4240125	SRP063302	FSIS11810562	GCA_005312105.1	PDT000332614.1
SRR7367185	SAMN09456108	SRR7367185	PRJNA292668	SRX4240134	SRP063302	FSIS11810541	GCA_005312405.1	PDT000332623.1
SRR7367186	SAMN09456109	SRR7367186	PRJNA292668	SRX4240135	SRP063302	FSIS11810542	GCA_005312505.1	PDT000332624.1
SRR7367189	SAMN09456126	SRR7367189	PRJNA292668	SRX4240138	SRP063302	FSIS11810560	GCA_005312545.1	PDT000332627.1
SRR7406236	SAMN09462664	SRR7406236	PRJNA292668	SRX4277808	SRP063302	FSIS11810588	GCA_005311225.1	PDT000333824.1
SRR7406298	SAMN09462707	SRR7406298	PRJNA292668	SRX4277870	SRP063302	FSIS11810760	GCA_005313745.1	PDT000333867.1
SRR7406299	SAMN09462708	SRR7406299	PRJNA292668	SRX4277871	SRP063302	FSIS11810761	GCA_005313765.1	PDT000333868.1
SRR7406307	SAMN09462716	SRR7406307	PRJNA292668	SRX4277879	SRP063302	FSIS11810772	GCA_005311745.1	PDT000333876.1
SRR7406311	SAMN09462720	SRR7406311	PRJNA292668	SRX4277883	SRP063302	FSIS11810776	GCA_005311465.1	PDT000333880.1
SRR7406317	SAMN09462726	SRR7406317	PRJNA292668	SRX4277889	SRP063302	FSIS11810782	GCA_005314045.1	PDT000333886.1
SRR7406320	SAMN09462729	SRR7406320	PRJNA292668	SRX4277892	SRP063302	FSIS11810785	GCA_005314065.1	PDT000333889.1
SRR7406323	SAMN09462732	SRR7406323	PRJNA292668	SRX4277895	SRP063302	FSIS11810788	GCA_005314125.1	PDT000333892.1
SRR7406324	SAMN09462733	SRR7406324	PRJNA292668	SRX4277896	SRP063302	FSIS11810790	GCA_005314185.1	PDT000333893.1
SRR7406325	SAMN09462734	SRR7406325	PRJNA292668	SRX4277897	SRP063302	FSIS11810791	GCA_005314205.1	PDT000333894.1
SRR7430850	SAMN09489487	SRR7430850	PRJNA239251	SRX4301650	SRP038896	PNUSAC004991	GCA_005316205.1	PDT000336847.1
SRR7430851	SAMN09489486	SRR7430851	PRJNA239251	SRX4301651	SRP038896	PNUSAC004644	GCA_005316185.1	PDT000336848.1
SRR7443955	SAMN09504291	SRR7443955	PRJNA239251	SRX4314494	SRP038896	PNUSAC004829	GCA_005317145.1	PDT000337909.1
SRR7458019	SAMN09521789	SRR7458019	PRJNA292668	SRX4328515	SRP063302	FSIS11811268	GCA_005318125.1	PDT000339264.1
SRR7458024	SAMN09521813	SRR7458024	PRJNA292668	SRX4328520	SRP063302	FSIS11811293	GCA_005318805.1	PDT000339269.1
SRR7458028	SAMN09521812	SRR7458028	PRJNA292668	SRX4328524	SRP063302	FSIS11811292	GCA_005318925.1	PDT000339273.1
SRR7458033	SAMN09521798	SRR7458033	PRJNA292668	SRX4328529	SRP063302	FSIS11811278	GCA_005319005.1	PDT000339278.1
SRR7458034	SAMN09521806	SRR7458034	PRJNA292668	SRX4328530	SRP063302	FSIS11811286	GCA_005319105.1	PDT000339279.1
SRR7458035	SAMN09521807	SRR7458035	PRJNA292668	SRX4328531	SRP063302	FSIS11811287	GCA_005319165.1	PDT000339280.1
SRR7458060	SAMN09521805	SRR7458060	PRJNA292668	SRX4328556	SRP063302	FSIS11811285	GCA_005318425.1	PDT000339296.1
SRR7458065	SAMN09521794	SRR7458065	PRJNA292668	SRX4328561	SRP063302	FSIS11811274	GCA_005317985.1	PDT000339301.1
SRR7458068	SAMN09521814	SRR7458068	PRJNA292668	SRX4328564	SRP063302	FSIS11811294	GCA_005321705.1	PDT000339304.1
SRR7458070	SAMN09521804	SRR7458070	PRJNA292668	SRX4328566	SRP063302	FSIS11811284	GCA_005319585.1	PDT000339306.1
SRR7458079	SAMN09521792	SRR7458079	PRJNA292668	SRX4328575	SRP063302	FSIS11811272	GCA_005319385.1	PDT000339315.1
SRR7458080	SAMN09521797	SRR7458080	PRJNA292668	SRX4328576	SRP063302	FSIS11811277	GCA_005319425.1	PDT000339316.1
SRR7458087	SAMN09521819	SRR7458087	PRJNA292668	SRX4328583	SRP063302	FSIS11811299	NA	NA
SRR7465510	SAMN09534576	SRR7465510	PRJNA292668	SRX4335418	SRP063302	FSIS11811006	GCA_005320585.1	PDT000340541.1
SRR7465512	SAMN09534584	SRR7465512	PRJNA292668	SRX4335420	SRP063302	FSIS11811014	GCA_005320565.1	PDT000340543.1
SRR7465513	SAMN09534571	SRR7465513	PRJNA292668	SRX4335421	SRP063302	FSIS11811001	GCA_005320605.1	PDT000340544.1
SRR7465515	SAMN09534559	SRR7465515	PRJNA292668	SRX4335423	SRP063302	FSIS11810987	GCA_005320645.1	PDT000340546.1
SRR7465519	SAMN09534572	SRR7465519	PRJNA292668	SRX4335427	SRP063302	FSIS11811002	GCA_005321005.1	PDT000340550.1
SRR7465526	SAMN09534563	SRR7465526	PRJNA292668	SRX4335434	SRP063302	FSIS11810991	GCA_005317885.1	PDT000340557.1
SRR7465527	SAMN09534575	SRR7465527	PRJNA292668	SRX4335435	SRP063302	FSIS11811005	GCA_005318185.1	PDT000340558.1
SRR7465529	SAMN09534561	SRR7465529	PRJNA292668	SRX4335437	SRP063302	FSIS11810989	GCA_005317465.1	PDT000340560.1
SRR7465536	SAMN09534564	SRR7465536	PRJNA292668	SRX4335444	SRP063302	FSIS11810993	GCA_005320965.1	PDT000340567.1
SRR7465556	SAMN09534586	SRR7465556	PRJNA292668	SRX4335464	SRP063302	FSIS11811016	GCA_005321095.1	PDT000340579.1
SRR7465558	SAMN09534547	SRR7465558	PRJNA292668	SRX4335466	SRP063302	FSIS11705626	GCA_005321025.1	PDT000340581.1
SRR7465573	SAMN09534585	SRR7465573	PRJNA292668	SRX4335481	SRP063302	FSIS11811015	GCA_005321325.1	PDT000340594.1
SRR7465576	SAMN09534558	SRR7465576	PRJNA292668	SRX4335484	SRP063302	FSIS11810985	GCA_005321385.1	PDT000340597.1
SRR7466791	SAMN09536955	SRR7466791	PRJNA239251	SRX4336699	SRP038896	PNUSAC004434	GCA_005321505.1	PDT000340787.1
SRR7468614	SAMN09545643	SRR7468614	PRJNA239251	SRX4338399	SRP038896	PNUSAC004889	GCA_005322045.1	PDT000340970.1
SRR7499457	SAMN09631634	SRR7499457	PRJNA239251	SRX4368887	SRP038896	PNUSAC005195	GCA_005324615.1	PDT000343683.1
SRR7501375	SAMN09633796	SRR7501375	PRJNA292668	SRX4370736	SRP063302	FSIS11810553	GCA_005325295.1	PDT000344096.1
SRR7503338	SAMN09605279	SRR7503338	PRJNA292664	SRX4373034	SRP102667	CVM N17C549	GCA_005326265.1	PDT000345346.1
SRR7503341	SAMN09605035	SRR7503341	PRJNA292664	SRX4373031	SRP102667	CVM N17C161	GCA_005326245.1	PDT000345349.1
SRR7503344	SAMN09605034	SRR7503344	PRJNA292664	SRX4373028	SRP102667	CVM N17C160	GCA_005326405.1	PDT000345352.1
SRR7503351	SAMN09605217	SRR7503351	PRJNA292664	SRX4373021	SRP102667	CVM N17C486	GCA_005326485.1	PDT000345359.1
SRR7503357	SAMN09605215	SRR7503357	PRJNA292664	SRX4373015	SRP102667	CVM N17C484	GCA_005326565.1	PDT000345365.1
SRR7503371	SAMN09605298	SRR7503371	PRJNA292664	SRX4373001	SRP102667	CVM N17C576	GCA_005326965.1	PDT000345379.1
SRR7503372	SAMN09605297	SRR7503372	PRJNA292664	SRX4373000	SRP102667	CVM N17C575	GCA_005324515.1	PDT000345380.1
SRR7503375	SAMN09605294	SRR7503375	PRJNA292664	SRX4372997	SRP102667	CVM N17C572	GCA_005323835.1	PDT000345383.1
SRR7503377	SAMN09605292	SRR7503377	PRJNA292664	SRX4372995	SRP102667	CVM N17C569	GCA_005325275.1	PDT000345385.1
SRR7503378	SAMN09605291	SRR7503378	PRJNA292664	SRX4372994	SRP102667	CVM N17C568	GCA_005325055.1	PDT000345386.1
SRR7503384	SAMN09604928	SRR7503384	PRJNA292664	SRX4372988	SRP102667	CVM N17C044	GCA_005326825.1	PDT000345392.1
SRR7503387	SAMN09604931	SRR7503387	PRJNA292664	SRX4372985	SRP102667	CVM N17C048	GCA_005326905.1	PDT000345395.1
SRR7503391	SAMN09605179	SRR7503391	PRJNA292664	SRX4372981	SRP102667	CVM N17C336	NA	NA
SRR7503396	SAMN09605184	SRR7503396	PRJNA292664	SRX4372976	SRP102667	CVM N17C341	GCA_005327065.1	PDT000345404.1
SRR7503402	SAMN09604990	SRR7503402	PRJNA292664	SRX4372970	SRP102667	CVM N17C114	GCA_005327265.1	PDT000345410.1
SRR7503404	SAMN09604988	SRR7503404	PRJNA292664	SRX4372968	SRP102667	CVM N17C112	GCA_005327225.1	PDT000345412.1
SRR7503420	SAMN09605093	SRR7503420	PRJNA292664	SRX4372952	SRP102667	CVM N17C229	GCA_005327835.1	PDT000345428.1
SRR7503424	SAMN09605077	SRR7503424	PRJNA292664	SRX4372948	SRP102667	CVM N17C208	GCA_005327875.1	PDT000345432.1
SRR7503436	SAMN09605360	SRR7503436	PRJNA292664	SRX4372936	SRP102667	CVM N17C665	GCA_005328085.1	PDT000345444.1
SRR7503439	SAMN09605266	SRR7503439	PRJNA292664	SRX4372933	SRP102667	CVM N17C536	GCA_005328195.1	PDT000345447.1
SRR7503443	SAMN09605262	SRR7503443	PRJNA292664	SRX4372929	SRP102667	CVM N17C532	GCA_005328235.1	PDT000345451.1
[truncated: 1,433 more rows]
