# Supplementary material for: Core Genome MLST for Source Attribution of Campylobacter coli
Source: Front Microbiol. 2021 Jul 13;12:703890. doi: 10.3389/fmicb.2021.703890 (PMC8313984; doi:10.3389/fmicb.2021.703890)
Supplement: Supplementary file 2 [file Table_1.XLSX]

## Sheet: AMR by Source
		Isolation Source
		Cattle	Chicken	Environmental	Human	Retail - poultry	Swine	Turkey
Antimicrobial Resistance Determinants	aad9	-4.30925	4.37969			-3.17566	4.58394
	aadE-Cc		-7.47464			-7.89288	16.8704	-6.1558
	ant(6)-Ia	-5.93806	7.83508		-2.94581			6.202
	aph(2'')						-5.14279	12.2778
	aph(2'')-I						-5.10933	12.3431
	aph(2'')-If	-4.45182						8.97605
	aph(2'')-Ig	-4.35031	5.44613				-4.69131	11.8449
	aph(2'')-IIIa	7.40838
	aph(3')		7.346	-8.06872	-4.90203		-5.51189	10.1406
	aph(3')-III	3.72194		-6.74659	-3.16346	-4.30163		7.96244
	aph(3')-IIIa	5.40265		-6.41928		-11.5462		8.94665
	aph(3')-VIIa	-5.77587	14.7089	-3.32152	-3.65772	6.26864	-9.41928	4.70003
	blaOXA-193	22.3929	-12.8842	-11.5347		-11.7252
	blaOXA-460	-4.26786	11.6061			-2.94263	-6.01047	6.70687
	blaOXA-489	-7.09344					11.94
	blaOXA-577		9.88235
	blaOXA-578	-3.06689					7.75196
	blaOXA-594	-5.43839	16.149			-4.29439	-6.79922	7.0471
	blaOXA-61	-5.69239	-3.65048			25.267	-5.42205
	cfr	4.36255
	lnu(C)	-4.98072	-4.05101				14.0143
	sat4	-5.27954	9.16381			-4.7096		7.23389
	tet(O)		-3.8177	-12.404		-9.8648	11.1813	5.47541
	tet(O/32/O)					8.90922
	GyrA(86)	21.3748	-7.88416	-6.32316	5.55786	-3.22142	-14.6555
	23s(2075 )	-9.89773	-3.75312	-3.11343	7.5884		11.699
	50S_L22(103)	-6.768		3.163				3.7324
		Table S1. Residual values from a chi-squared post-hoc analysis show the relative difference in the distribution of AMR determinants among isolation sources. Positive values indicate the AMR determinant/isolation source is more common than expected and negative values indicate the combination is less common. Only significant residuals (p < 0.05) were included in this table. Note: residual values d…

## Sheet: cgMLST by Source
		Isolation Source
		Cattle	Chicken	Environmental	Human	Retail - poultry	Swine	Turkey
cgMLST200 groups	2					15.158
	4			10.3692
	5			9.16581
	29					9.69586
	69					7.9
	84					10.0962
	122	-4.80241				21.6013	-4.57429
	123					8.91
	154						7.25132
	221		6.8879		4.80872
	230					15.158
	234	42.6843	-10.6392	-5.68966	-6.55764	-10.3175	-16.5966	-7.38874
	248	15.3897				-4.95814	-7.95925
	258		7.09826
	266							12.1537
	288		7.09826
	339					8.91
	341		7.57464		8.28754
	342		7.14672
	435					11.6243
	449							5.21086
	461							8.20704
	558		6.92462
	597		7.90477
	608
	654	-4.66845	12.6242				-5.54994	8.67921
	680						5.43374
	708						6.29573
	887						5.68654
	902				10.7061
	1088						4.89117
	1177		6.537
	1338						6.6053
	1757						5.68654
	2478		7.40109
	2984						5.71388
	3116		4.81664
	Table S2. Residual values from a chi-squared post-hoc analysis show the relative difference in the distribution of cgMLST200 groups among isolation sources. Positive values indicate the cgMLST200 group/isolation source pairing is more common than expected and negative values indicate the combination is less common. Only significant residuals (p < 0.05) were included in this table. Note: residual …

## Sheet: AMR by cgMLST
		Antimicrobial Resistance Determinants
		aad9	aadE-Cc	aph(2'')-I	aph(2'')-If	aph(2'')-IIIa	aph(3')	aph(3')-III	aph(3')-IIIa	blaOXA-193	blaOXA-460	blaOXA-489	blaOXA-578	blaOXA-594	blaOXA-61	lnu(C)	sat4	tet(O)	GyrA(86)
cgMLST200 group	2					-3.55295											-4.62359
	5										7.69254							-5.4927	3.57313
	29													15.8962				3.69411
	69						3.94425							6.84483
	84													15.3268				3.86212
	122					-4.00849		-4.40484									-7.22547	-5.25179
	123	5.54305												4.42241
	154										4.07307							-4.55518
	221												5.15644					5.18439
	230					-3.55295											-6.49394	-3.52126
	234				-3.77728			4.11925	-5.15904	-4.38213	-3.52462		-4.97395	-3.98868		-3.94514		15.0461	-6.67651
	248																	10.1732
	258																	-3.56354
	266																	4.52941	17.3878
	288									4.90894
	339					3.84676			9.87783										6.49549
	342		5.36155															-5.79193
	347									4.2466
	435					5.90637			14.4694					16.2015				-3.67423
	449				4.52829
	558																	-4.37406
	597			4.89619					4.41206									-5.5253
	604											3.67677
	608									4.48981		3.48209
	654					4.70295			4.05544	5.4086			5.88011			4.80012		-8.72939
	680														3.69928
	887														3.52939
	1088										5.07615
	1177																	3.75043
	1514																		7.94112
	1757										4.28469				7.56705
	2478
	2984	4.18695													4.50297			-4.08026	7.47
	3116																	-5.34997
		Table S3. Residual values from a chi-squared post-hoc analysis show the relative difference in the distribution of AMR determinants among cgMLST200 groups. Positive values indicate the AMR determinant/cgMLST200 group pairing is more common than expected and negative values indicate the combination is less common. Only significant residuals (p < 0.05) were included in this table. Note: residual va…
