# Supplementary material for: Core Genome MLST for Source Attribution of Campylobacter coli
Source: Front Microbiol. 2021 Jul 13;12:703890. doi: 10.3389/fmicb.2021.703890 (PMC8313984; doi:10.3389/fmicb.2021.703890)
Supplement: Supplementary file 3 [file Table_2.XLSX]

## Sheet: Sheet1
ID.1	ID.2	ACCESSION #	Location	Year	AD0	AD10	AD200	ST	Source	All AMR Gene	GyrA(86)	23s(2075 )	50S_L22(103)	rpsl_(88)	rpsL_(43)
SRR10082194	FSIS11923720	SRR10082194	NC	2019	642	642	449	829	Chicken	tet(O)	I	A	A	K	K
SRR10082195	FSIS11923724	SRR10082195	MO	2019	643	643	643	825	Chicken	blaOXA-193	T	A	A	K	K
SRR10082217	FSIS11923879	SRR10082217	MO	2019	650	650	1177	829	Chicken	aph(3')-IIIa blaOXA-193 tet(O)	I	A	A	K	K
SRR10082220	FSIS11923716	SRR10082220	KY	2019	652	652	3116	1082	Chicken	blaOXA-193	T	A	A	K	K
SRR10097011	FSIS11924093	SRR10097011	GA	2019	659	659	341	7818	Chicken	tet(O)	T	A	A	K	K
SRR10097015	FSIS11924075	SRR10097015	MS	2019	660	660	402	1173	Chicken	blaOXA-193	T	A	A	K	K
SRR10097028	FSIS11924080	SRR10097028	AL	2019	666	666	654	1119	Chicken	aph(3')-VIIa blaOXA-594	T	A	A	K	K
SRR10097030	FSIS11924063	SRR10097030	NY	2019	667	667	3116	1082	Chicken	blaOXA-193	T	A	A	K	K
SRR10097035	FSIS11924089	SRR10097035	WV	2019	671	671	558	1017	Chicken	aph(3')-VIIa	T	A	V	K	K
SRR10139521	FSIS11923429	SRR10139521	NC	2019	679	679	445	828	Chicken	aph(3')-VIIa blaOXA-489 tet(O)	T	A	V	K	K
SRR10164086	FSIS11923702	SRR10164086	AR	2019	680	1773	680	1168	Chicken	aadE-Cc blaOXA-489 tet(O)	T	A	A	K	K
SRR10164110	FSIS11923681	SRR10164110	GA	2019	685	685	654	1119	Chicken	aph(3')-VIIa blaOXA-594	T	A	A	K	K
SRR10164117	FSIS11923678	SRR10164117	LA	2019	688	688	654	1119	Chicken	aph(3')-VIIa blaOXA-594	T	A	A	K	K
SRR10164120	FSIS11923691	SRR10164120	AL	2019	689	966	221	3262	Chicken	tet(O)	I	A	A	K	K
SRR10164125	FSIS11923682	SRR10164125	MD	2019	690	690	558	1017	Chicken	aph(3')-VIIa blaOXA-489 tet(O)	T	A	V	K	K
SRR10186853	FSIS11924228	SRR10186853	MO	2019	699	699	699	-	Chicken	ant(6)-Ia aph(3')-IIIa blaOXA-193 sat4 tet(O)	T	A	A	K	K
SRR10186864	FSIS11924245	SRR10186864	AR	2019	703	703	341	7818	Chicken	tet(O)	T	A	A	K	K
SRR10186865	FSIS11924248	SRR10186865	MS	2019	704	704	444	1173	Chicken	blaOXA-489	T	A	A	K	K
SRR10186870	FSIS11924246	SRR10186870	MO	2019	707	707	289	1119	Chicken	aph(3')-IIIa aph(3')-VIIa tet(O)	I	A	A	K	K
SRR10186885	FSIS11923909	SRR10186885	GA	2019	713	2772	4	825	Chicken	No AMR gene detected	I	A	A	K	K
SRR10186887	FSIS11923709	SRR10186887	MO	2019	715	715	654	1119	Chicken	aph(3')-VIIa blaOXA-594	T	A	A	K	K
SRR10186959	FSIS11924266	SRR10186959	VA	2019	725	725	558	1017	Chicken	aph(3')-IIIa tet(O)	T	G	V	K	K
SRR10186964	FSIS11924256	SRR10186964	MS	2019	727	727	727	-	Chicken	blaOXA-594	T	A	A	K	K
SRR10186975	FSIS11924422	SRR10186975	GA	2019	729	729	258	1063	Chicken	aph(3')-VIIa blaOXA-594 tet(O)	T	A	A	K	K
SRR10192553	FSIS11923919	SRR10192553	KY	2019	738	738	342	829	Chicken	aadE-Cc blaOXA-193	T	A	A	K	K
SRR10198959	FSIS11924810	SRR10198959	MO	2019	747	747	1177	829	Chicken	blaOXA-193	I	A	A	K	K
SRR10198980	FSIS11924792	SRR10198980	AR	2019	749	749	749	1119	Chicken	ant(6)-Ia ant(6)-Ia aph(3')-IIIa aph(3')-VIIa sat4 tet(O)	T	A	A	K	K
SRR10198985	FSIS11924800	SRR10198985	AR	2019	750	750	341	829	Chicken	aad9aad9 ant(6)-Ia aph(2'')-Ig aph(3')-IIIa sat4 tet(O)	I	A	A	K	K
SRR10218549	FSIS11924932	SRR10218549	MS	2019	759	759	760	-	Chicken	aph(3')-IIIa blaOXA-460 tet(O)	I	G	A	K	K
SRR10218559	FSIS11924598	SRR10218559	MS	2019	760	760	760	1167	Chicken	aph(3')-IIIa blaOXA-460 tet(O)	T	A	A	K	K
SRR10218567	FSIS11924953	SRR10218567	MS	2019	763	763	755	-	Chicken	aadE-Cc blaOXA-193 tet(O)	T	G	A	K	K
SRR10218646	FSIS11924437	SRR10218646	AR	2019	776	776	776	-	Chicken	aph(3')-IIIa blaOXA-193 tet(O)	T	A	A	K	K
SRR10218653	FSIS11924446	SRR10218653	AR	2019	779	779	342	829	Chicken	aadE-Cc blaOXA-193	T	A	A	K	K
SRR10246362	FSIS11923707	SRR10246362	PA	2019	798	798	341	7818	Chicken	tet(O)	T	A	A	K	K
SRR10246366	FSIS11925120	SRR10246366	MO	2019	800	800	654	1119	Chicken	aph(2'')-Ig aph(3')-VIIa blaOXA-193 tet(O)	T	A	A	K	K
SRR10246386	FSIS11924096	SRR10246386	CA	2019	804	2772	4	825	Chicken	No AMR gene detected	I	A	A	K	K
SRR10258038	FSIS11924961	SRR10258038	MO	2019	811	811	488	825	Chicken	ant(6)-Ia aph(3') blaOXA-193 sat4 tet(O)	T	A	A	K	K
SRR10311841	FSIS11925442	SRR10311841	GA	2019	821	966	221	3262	Chicken	aph(3')-IIIa tet(O)	I	A	A	K	K
SRR10386705	FSIS11925844	SRR10386705	GA	2019	837	857	342	829	Chicken	aadE-Cc blaOXA-193 tet(O)	T	A	A	K	K
SRR10386741	FSIS11925742	SRR10386741	GA	2019	841	841	222	966	Chicken	blaOXA-193	T	A	A	K	K
SRR10386746	FSIS11925842	SRR10386746	AR	2019	844	857	342	829	Chicken	aadE-Cc blaOXA-193 tet(O)	T	A	A	K	K
SRR10386751	FSIS11925843	SRR10386751	CA	2019	846	857	342	829	Chicken	aadE-Cc blaOXA-193 tet(O)	T	A	A	K	K
SRR10399277	FSIS11925863	SRR10399277	MO	2019	854	854	854	1248	Chicken	No AMR gene detected	T	A	V	K	K
SRR10423335	FSIS11925993	SRR10423335	AL	2019	857	857	342	829	Chicken	aadE-Cc blaOXA-193	T	A	A	K	K
SRR10423352	FSIS11926004	SRR10423352	CA	2019	862	966	221	3262	Chicken	No AMR gene detected	I	A	A	K	K
SRR10423365	FSIS11925992	SRR10423365	AR	2019	868	868	868	-	Chicken	aph(3')-IIIa aph(3') blaOXA-460 tet(O) tet(O)	T	A	A	K	K
SRR10503785	FSIS11926145	SRR10503785	NC	2019	875	875	773	1579	Chicken	tet(O)	T	A	V	R	K
SRR10574817	FSIS11926394	SRR10574817	CA	2019	882	882	288	829	Chicken	ant(6)-Ia ant(6)-Ia aph(3')-IIIa blaOXA-460 sat4 tet(O)	T	A	A	K	K
SRR10575020	FSIS11926436	SRR10575020	GA	2019	889	663	234	1068	Chicken	blaOXA-193,	I	A	A	K	K
SRR10575033	FSIS11926425	SRR10575033	GA	2019	895	895	608	1104	Chicken	blaOXA-193	T	A	V	K	K
SRR5140001	FSIS1609133	SRR5140001	MO	2017	995	995	289	1119	Chicken	aph(3')-IIIa aph(3')-VIIa tet(O)	I	A	A	K	K
SRR5152212	FSIS1609463	SRR5152212	GA	2017	1006	1006	654	1119	Chicken	aph(3')-VIIa blaOXA-594 tet(O)	T	A	A	K	K
SRR5152224	FSIS1609631	SRR5152224	MS	2017	1009	1009	654	1119	Chicken	aph(3')-VIIa blaOXA-594 blaOXA.	T	A	A	K	K
SRR5209903	FSIS1710048	SRR5209903	NC	2017	1059	1059	597	1050	Chicken	aph(3')-IIIa blaOXA-460 tet(O)	T	A	V	K	K
SRR5209910	FSIS1710044	SRR5209910	TN	2017	1063	1063	510	1063	Chicken	blaOXA-594 tet(O)	T	A	A	K	K
SRR5241741	FSIS1609140	SRR5241741	MS	2017	1083	1083	760	-	Chicken	blaOXA-460 tet(O)	I	A	A	K	K
SRR5241748	FSIS1609123	SRR5241748	FL	2017	1086	966	221	3262	Chicken	No AMR gene detected	I	A	A	K	K
SRR5297198	FSIS1710497	SRR5297198	AR	2017	1120	1120	1120	1148	Chicken	ant(6)-Ia aph(3')-IIIa sat4 tet(O)	T	A	A	K	K
SRR5297337	FSIS1710757	SRR5297337	GA	2017	1121	795	428	1181	Chicken	blaOXA-193	T	A	A	K	K
SRR5297366	FSIS1710487	SRR5297366	GA	2017	1126	1124	414	8064	Chicken	aph(3')-VIIa tet(O)	T	A	A	K	K
SRR5336548	FSIS1710770	SRR5336548	NC	2017	1133	509	509	-	Chicken	blaOXA-489	T	A	A	K	K
SRR5336551	FSIS1710767	SRR5336551	KY	2017	1135	966	221	3262	Chicken	No AMR gene detected	I	A	A	K	K
SRR5423606	FSIS1710913	SRR5423606	GA	2017	1147	857	342	829	Chicken	aadE-Cc blaOXA-193 tet(O)	T	A	A	K	K
SRR5423618	FSIS1711073	SRR5423618	LA	2017	1152	1152	341	829	Chicken	aad9 ant(6)-Ia aph(2'')-Ig aph(3')-IIIa sat4 tet(O)	T	A	A	K	K
SRR5427896	FSIS1700296	SRR5427896	NC	2017	1173	1173	288	829	Chicken	ant(6)-Ia ant(6)-Ia aph(3')-IIIa blaOXA-460 sat4 tet(O)	T	A	A	K	K
SRR5427902	FSIS1700295	SRR5427902	AR	2017	1177	1177	1177	829	Chicken	blaOXA.,	I	A	A	K	K
SRR5427939	FSIS1700290	SRR5427939	DE	2017	1180	1180	558	1017	Chicken	aph(3')-VIIa blaOXA-594 tet(O)	T	A	V	K	K
SRR5440707	FSIS1700313	SRR5440707	GA	2017	239	966	221	3262	Chicken	No AMR gene detected	I	A	A	K	K
SRR5441874	FSIS1700331	SRR5441874	MS	2017	1202	1202	352	1175	Chicken	blaOXA-193 tet(O)	T	A	A	K	K
SRR5448241	FSIS1700495	SRR5448241	DE	2017	1210	222	222	966	Chicken	blaOXA-193	T	A	A	K	K
SRR5494494	FSIS1700835	SRR5494494	MS	2017	1252	1252	654	1119	Chicken	aph(3')-VIIa blaOXA-594	T	A	A	K	K
SRR5501468	FSIS1700973	SRR5501468	MS	2017	1263	1263	1263	1119	Chicken	blaOXA-489	T	A	V	K	K
SRR5526288	FSIS1701185	SRR5526288	OK	2017	1276	1276	1276	-	Chicken	blaOXA-594	T	A	A	K	K
SRR5526289	FSIS1701190	SRR5526289	TN	2017	1274	1272	3116	1082	Chicken	blaOXA-193	T	A	A	K	K
SRR5526296	FSIS1701318	SRR5526296	AR	2017	1278	1278	654	1119	Chicken	aph(2'')-Ig aph(3')-VIIa blaOXA-594 tet(O)	T	A	A	K	K
SRR5526301	FSIS1701184	SRR5526301	SC	2017	1281	966	221	3262	Chicken	No AMR gene detected	I	A	A	K	K
SRR5534626	FSIS1701327	SRR5534626	OK	2017	1286	1286	288	829	Chicken	ant(6)-Ia ant(6)-Ia aph(3')-IIIa blaOXA-460 sat4 tet(O)	T	A	A	K	K
SRR5605551	FSIS1701658	SRR5605551	GA	2017	1314	857	342	-	Chicken	aadE-Cc blaOXA-193 tet(O)	T	A	A	K	K
SRR5646889	FSIS1701780	SRR5646889	CA	2017	1323	1323	654	-	Chicken	aph(3')-VIIa blaOXA-594 tet(O)	T	A	A	K	K
SRR5646899	FSIS1701783	SRR5646899	GA	2017	1330	1330	221	3262	Chicken	No AMR gene detected	I	A	A	K	K
SRR5685206	FSIS1701962	SRR5685206	TX	2017	1337	1337	3116	1082	Chicken	blaOXA-193	T	G	A	K	K
SRR5685212	FSIS1701945	SRR5685212	GA	2017	1339	1339	341	7818	Chicken	blaOXA-489 tet(O)	T	A	A	K	K
SRR5711488	FSIS1702078	SRR5711488	FL	2017	1346	1346	3116	1082	Chicken	blaOXA-193	T	A	A	K	K
SRR5711498	FSIS1702089	SRR5711498	AL	2017	1350	1350	248	902	Chicken	aadE-Cc blaOXA-193 tet(O)	T	A	A	K	K
SRR5754138	FSIS1702267	SRR5754138	KY	2017	1357	1357	341	829	Chicken	aad9aad9 ant(6)-Ia aph(2'')-Ig aph(3')-IIIa sat4 tet(O)	T	A	A	K	K
SRR5808793	FSIS1702383	SRR5808793	PA	2017	1374	1374	277	1063	Chicken	blaOXA-460	T	A	V	K	K
SRR5808795	FSIS1702382	SRR5808795	NC	2017	1375	1375	1375	-	Chicken	aadE-Cc aph(2'')-If aph(3')-IIIa blaOXA-193 tet(O)	I	G	A	K	K
SRR5808800	FSIS1702391	SRR5808800	MN	2017	1376	1376	1376	1099	Chicken	tet(O)	I	A	A	K	K
SRR5815737	FSIS1702548	SRR5815737	VA	2017	1390	1390	2785	894	Chicken	aph(3')-IIIa blaOXA-193 tet(O)	T	A	A	K	K
SRR5821268	FSIS1702731	SRR5821268	MO	2017	1397	1397	154	887	Chicken	blaOXA-193 tet(O)	T	A	A	K	K
SRR5821283	FSIS1702715	SRR5821283	SC	2017	1404	966	221	3262	Chicken	No AMR gene detected	I	A	A	K	K
SRR5858133	FSIS1702879	SRR5858133	VA	2017	1418	1418	597	1050	Chicken	aph(3')-IIIa blaOXA-460 tet(O)	T	A	V	K	K
SRR5858144	FSIS1702896	SRR5858144	AR	2017	1424	1424	341	829	Chicken	aad9aad9 ant(6)-Ia aph(2'')-Ig aph(3')-IIIa sat4 tet(O)	T	A	A	K	K
SRR5883460	FSIS1703059	SRR5883460	DE	2017	1453	1453	452	8176	Chicken	aph(3')-IIIa blaOXA-489 tet(O)	T	A	V	K	K
SRR5890863	FSIS1703255	SRR5890863	GA	2017	1454	1454	341	7818	Chicken	tet(O)	T	A	A	K	K
SRR5890866	FSIS1703243	SRR5890866	DE	2017	1456	1456	1456	1050	Chicken	blaOXA-460,	T	A	A	K	K
SRR5890873	FSIS1703242	SRR5890873	GA	2017	1461	1461	1461	8064	Chicken	aph(3')-VIIa blaOXA-594 tet(O)	T	A	A	K	K
SRR5925239	FSIS1703048	SRR5925239	AR	2017	1477	1477	289	1119	Chicken	aph(3')-VIIa,	I	G	A	K	K
SRR5925252	FSIS1703438	SRR5925252	SC	2017	1480	1480	461	1119	Chicken	ant(6)-Ia ant(6)-Ia aph(3')-IIIa blaOXA-460 sat4 tet(O)	I	G	A	K	K
SRR5925258	FSIS1703249	SRR5925258	CA	2017	1481	1481	654	1119	Chicken	aph(3')-VIIa blaOXA-594 tet(O)	T	A	A	K	K
SRR5925265	FSIS1703437	SRR5925265	GA	2017	1482	1482	341	829	Chicken	No AMR gene detected	T	G	A	K	K
SRR5982348	FSIS11703893	SRR5982348	LA	2017	1505	1505	341	829	Chicken	aad9 ant(6)-Ia aph(2'')-Ig aph(3')-IIIa sat4 tet(O)	T	A	A	K	K
SRR5982350	FSIS11703892	SRR5982350	AR	2017	1506	1506	488	825	Chicken	ant(6)-Ia ant(6)-Ia aph(2'')-Ig aph(3')-IIIa blaOXA-193 sat4 tet(O)	T	A	A	K	K
SRR5982357	FSIS11703890	SRR5982357	NC	2017	1507	1507	266	1119	Chicken	aph(2'')-If aph(3')-IIIa blaOXA-594 tet(O)	I	G	A	K	R
SRR5982367	FSIS11703898	SRR5982367	OK	2017	1511	1511	221	3262	Chicken	tet(O)	T	A	A	K	K
SRR6010143	FSIS11703925	SRR6010143	GA	2017	1515	1515	1515	1119	Chicken	aph(3')-VIIa blaOXA-594 blaOXA. tet(O)	T	A	A	K	K
SRR6010146	FSIS1703829	SRR6010146	MS	2017	1517	1517	402	1173	Chicken	blaOXA.	T	A	A	K	K
SRR6010290	FSIS1703827	SRR6010290	MN	2017	1526	1526	347	828	Chicken	blaOXA-193	T	A	A	K	K
SRR6113941	FSIS11704167	SRR6113941	GA	2017	1533	1533	1533	1638	Chicken	aph(3')-IIIa blaOXA-489 tet(O)	T	A	A	K	K
SRR6113943	FSIS11704173	SRR6113943	VA	2017	1534	1534	597	1050	Chicken	aph(3')-IIIa blaOXA-460 tet(O)	T	G	V	K	K
SRR6131662	FSIS11703922	SRR6131662	GA	2017	1540	857	342	829	Chicken	aadE-Cc blaOXA-193 tet(O)	T	A	A	K	K
SRR6131666	FSIS11704026	SRR6131666	AR	2017	1543	1543	1177	829	Chicken	blaOXA-193,	I	A	A	K	K
SRR6160568	FSIS11704031	SRR6160568	NC	2017	1571	1571	221	828	Chicken	No AMR gene detected	I	A	A	K	K
SRR6160617	FSIS11704337	SRR6160617	AL	2017	1579	1579	1579	1604	Chicken	aph(3')-VIIa blaOXA-594 tet(O)	T	A	A	K	K
SRR6269728	FSIS11704022	SRR6269728	GA	2017	1584	1584	654	5774	Chicken	aph(3')-VIIa blaOXA-594 tet(O)	T	A	A	K	K
SRR6269741	FSIS11704513	SRR6269741	NC	2017	1592	1592	654	2626	Chicken	aph(3')-VIIa blaOXA-594	T	A	A	K	K
SRR6269742	FSIS11704521	SRR6269742	AR	2017	1593	1593	488	825	Chicken	ant(6)-Ia aph(3') blaOXA-193 sat4 tet(O)	T	A	A	K	K
SRR6269745	FSIS11704534	SRR6269745	OK	2017	1595	1595	1276	-	Chicken	blaOXA-594	T	A	A	K	K
SRR6269756	FSIS11704537	SRR6269756	VA	2017	1599	795	428	1181	Chicken	blaOXA-193	T	A	A	K	K
SRR6269791	FSIS11704499	SRR6269791	MO	2017	1604	1604	289	1119	Chicken	aph(3')-VIIa,	I	A	A	K	K
SRR6269794	FSIS11704354	SRR6269794	GA	2017	1606	1606	258	1063	Chicken	aph(3')-VIIa blaOXA. tet(O)	T	A	A	K	K
SRR6269803	FSIS11704506	SRR6269803	AR	2017	1610	1610	654	1119	Chicken	aph(3')-VIIa blaOXA-594 tet(O)	T	G	A	K	K
SRR6269813	FSIS11704483	SRR6269813	MS	2017	1612	1612	760	1167	Chicken	aph(3')-IIIa blaOXA. blaOXA. tet(O)	T	A	A	K	K
SRR6313970	FSIS11705625	SRR6313970	VA	2017	1622	1622	234	1068	Chicken	aph(3')-IIIa blaOXA-193 tet(O)	I	A	A	K	K
SRR6313971	FSIS11705762	SRR6313971	MS	2017	1623	1623	1623	1148	Chicken	blaOXA-577	T	A	A	K	K
SRR6313984	FSIS11705618	SRR6313984	KY	2017	1631	1631	342	829	Chicken	aadE-Cc blaOXA.	T	A	A	K	K
SRR6313999	FSIS11705764	SRR6313999	NC	2017	1637	1637	558	1017	Chicken	aph(3')-VIIa	T	G	A	K	K
SRR6314281	FSIS11705604	SRR6314281	NY	2017	1644	1644	452	1064	Chicken	aph(3')-IIIa blaOXA-489 tet(O)	T	A	V	K	K
SRR6356170	FSIS11704730	SRR6356170	AR	2017	1663	1663	288	829	Chicken	ant(6)-Ia aph(3')-IIIa blaOXA-460 sat4 tet(O)	T	A	A	K	K
SRR6356177	FSIS11704738	SRR6356177	SC	2017	1665	1407	234	1068	Chicken	aad9 aph(3')-IIIa blaOXA-193 tet(O)	T	A	A	K	K
SRR6356183	FSIS11704561	SRR6356183	AL	2017	1666	1666	1579	1119	Chicken	aph(3')-VIIa blaOXA-594 tet(O)	T	A	V	K	K
SRR6356196	FSIS11704718	SRR6356196	AR	2017	1668	1668	315	829	Chicken	aph(2'')-Ig aph(3')-IIIa blaOXA-193 blaOXA. tet(O)	T	A	A	K	K
SRR6356253	FSIS11704554	SRR6356253	GA	2017	1678	1678	1678	8064	Chicken	aph(3')-VIIa tet(O)	T	A	A	K	K
SRR6356260	FSIS11704557	SRR6356260	AR	2017	1679	1679	1120	1148	Chicken	ant(6)-Ia aph(3')-IIIa sat4 tet(O)	T	A	A	K	K
SRR6372068	FSIS11705024	SRR6372068	GA	2017	1686	1686	1686	8064	Chicken	tet(O)	T	A	A	K	K
SRR6372087	FSIS11705020	SRR6372087	NY	2017	1691	1691	501	828	Chicken	blaOXA.	T	A	A	K	K
SRR6373151	FSIS11705200	SRR6373151	GA	2017	1698	1698	1579	1119	Chicken	aph(3')-VIIa blaOXA-594 tet(O)	T	A	A	K	K
SRR6410225	FSIS11705418	SRR6410225	MS	2017	1713	1713	342	829	Chicken	aadE-Cc blaOXA. tet(O)	T	A	A	K	K
SRR6410227	FSIS11705413	SRR6410227	WV	2017	1714	1714	558	1017	Chicken	aph(3')-VIIa	T	A	V	K	K
SRR6410643	FSIS11704995	SRR6410643	DE	2017	1724	1724	597	1050	Chicken	blaOXA-460	T	A	A	K	K
SRR6427149	FSIS11705803	SRR6427149	MO	2017	1729	1729	461	1119	Chicken	ant(6)-Ia ant(6)-Ia aph(3')-IIIa blaOXA-460 sat4 tet(O)	I	A	A	K	K
SRR6427267	FSIS11705810	SRR6427267	GA	2017	1734	1734	221	3262	Chicken	No AMR gene detected	I	A	A	K	K
SRR6451443	FSIS11705924	SRR6451443	KY	2018	1745	1745	3116	1082	Chicken	blaOXA-193 tet(O)	T	A	A	K	K
SRR6451490	FSIS11705917	SRR6451490	IL	2018	1749	1749	354	894	Chicken	blaOXA-193	T	A	A	K	K
SRR6451491	FSIS11706078	SRR6451491	DE	2018	1750	287	287	1614	Chicken	No AMR gene detected	T	G	A	K	K
SRR6451493	FSIS11706072	SRR6451493	CA	2018	1751	1751	654	-	Chicken	aph(3')-VIIa blaOXA-594 tet(O)	T	A	A	K	K
SRR6493517	FSIS11705945	SRR6493517	GA	2018	1766	1766	549	-	Chicken	ant(6)-Ia aph(3')-IIIa sat4 tet(O)	T	A	A	K	K
SRR6493518	FSIS11705948	SRR6493518	GA	2018	1767	1767	2478	8064	Chicken	blaOXA-577	T	A	A	K	K
SRR6494824	FSIS11705820	SRR6494824	AL	2018	1776	1407	234	1068	Chicken	aph(3')-IIIa blaOXA-193 tet(O)	T	A	A	K	K
SRR6495210	FSIS11706242	SRR6495210	GA	2018	1780	1780	1579	1119	Chicken	aph(3')-VIIa blaOXA-594	T	A	A	K	K
SRR6498530	FSIS11706569	SRR6498530	TX	2018	1791	1791	1791	1639	Chicken	aph(3')-IIIa blaOXA-594 tet(O)	T	A	A	K	K
SRR6498544	FSIS11706568	SRR6498544	AR	2018	1794	1791	1791	1639	Chicken	aph(3')-IIIa blaOXA-594 tet(O)	T	A	A	K	K
SRR6498612	FSIS11705956	SRR6498612	GA	2018	1805	1805	258	1063	Chicken	aph(3')-VIIa blaOXA-489 tet(O)	T	A	A	K	K
SRR6498661	FSIS11706432	SRR6498661	KY	2018	1814	1814	654	1119	Chicken	aph(3')-VIIa blaOXA-594	T	A	A	K	K
SRR6498675	FSIS11706438	SRR6498675	LA	2018	1820	966	221	3262	Chicken	No AMR gene detected	I	A	A	K	K
SRR6498680	FSIS11706436	SRR6498680	MS	2018	1822	1814	654	1119	Chicken	aph(3')-VIIa blaOXA-594	T	A	A	K	K
SRR6498913	FSIS11706452	SRR6498913	AR	2018	1827	1827	654	1119	Chicken	blaOXA-594	T	A	A	K	K
SRR6498928	FSIS11706461	SRR6498928	AR	2018	1829	1829	1829	1099	Chicken	ant(6)-Ia ant(6)-Ia aph(3')-IIIa blaOXA-578sat4 tet(O)	I	G	A	R	R
SRR6498930	FSIS11706463	SRR6498930	DE	2018	1830	1830	248	902	Chicken	aadE-Cc blaOXA-193 blaOXA. tet(O)	T	A	A	K	K
SRR6498942	FSIS11706459	SRR6498942	MO	2018	1835	1835	643	825	Chicken	blaOXA-193	T	A	A	K	K
SRR6498945	FSIS11706470	SRR6498945	AL	2018	1836	1832	333	825	Chicken	aph(3')-VIIa blaOXA-577 tet(O)	T	A	A	K	K
SRR6652922	FSIS11706894	SRR6652922	AL	2018	1853	1853	2478	8064	Chicken	aph(3')-VIIa blaOXA-577 tet(O)	T	A	A	K	K
SRR6654147	FSIS11807098	SRR6654147	NC	2018	1860	1860	1860	828	Chicken	aadE-Cc blaOXA-193	T	A	A	K	K
SRR6654166	FSIS11807236	SRR6654166	SC	2018	1863	1863	3116	1082	Chicken	blaOXA.	T	A	A	K	K
SRR6654174	FSIS11807190	SRR6654174	NC	2018	1865	1865	773	2869	Chicken	tet(O)	T	A	V	R	K
SRR6654186	FSIS11807183	SRR6654186	OK	2018	1869	1869	654	1119	Chicken	aph(3')-VIIa blaOXA-594	T	A	A	K	K
SRR6654190	FSIS11807193	SRR6654190	NC	2018	1870	1870	444	1173	Chicken	blaOXA-489	T	A	A	K	K
SRR6654191	FSIS11807197	SRR6654191	GA	2018	1871	1871	1871	1119	Chicken	aph(3')-VIIa tet(O)	T	A	A	K	K
SRR6654194	FSIS11807175	SRR6654194	KY	2018	1872	1872	1872	1173	Chicken	blaOXA-489	T	A	A	K	K
SRR6654203	FSIS11807198	SRR6654203	AR	2018	1875	1875	654	1119	Chicken	aph(3')-VIIa blaOXA-594	T	A	A	K	K
SRR6654209	FSIS11807188	SRR6654209	GA	2018	1877	1877	654	1119	Chicken	aph(3')-VIIa blaOXA-594 blaOXA. tet(O)	T	A	A	K	K
SRR6654210	FSIS11807189	SRR6654210	VA	2018	1878	1878	426	1063	Chicken	blaOXA-489 tet(O)	T	A	A	K	K
SRR6654212	FSIS11807243	SRR6654212	GA	2018	1879	1879	258	1063	Chicken	aph(3')-VIIa blaOXA-489 tet(O)	T	A	A	K	K
SRR6654214	FSIS11807248	SRR6654214	CA	2018	1880	1880	449	825	Chicken	tet(O)	T	A	A	K	K
SRR6654228	FSIS11807196	SRR6654228	GA	2018	1884	901	608	3753	Chicken	blaOXA-193	T	A	V	K	K
SRR6659166	FSIS11706722	SRR6659166	MO	2018	1888	1888	256	899	Chicken	ant(6)-Ia ant(6)-Ia aph(3')-IIIa sat4 tet(O)	T	A	A	K	K
SRR6659232	FSIS11706864	SRR6659232	TX	2018	1896	1896	431	829	Chicken	ant(6)-Ia aph(3')-IIIa blaOXA-460 sat4	T	A	A	K	K
SRR6659244	FSIS11807075	SRR6659244	GA	2018	1900	1900	428	1181	Chicken	blaOXA-193	T	A	A	K	K
SRR6659311	FSIS11706887	SRR6659311	AR	2018	1915	1915	289	-	Chicken	aph(3')-IIIa aph(3')-VIIa tet(O)	I	A	A	K	K
SRR6659321	FSIS11706099	SRR6659321	GA	2018	1920	1920	445	1068	Chicken	aph(3')-VIIa blaOXA-489 tet(O)	T	A	A	K	K
SRR6659326	FSIS11706921	SRR6659326	GA	2018	1923	1923	221	3262	Chicken	tet(O)	I	A	A	K	K
SRR6667994	FSIS11807316	SRR6667994	WV	2018	1936	1936	558	1017	Chicken	aph(3')-VIIa	T	A	V	K	K
SRR6696816	FSIS11807349	SRR6696816	AR	2018	1946	1946	341	829	Chicken	aad9 ant(6)-Ia aph(2'')-Ig aph(3')-IIIa sat4 tet(O)	I	A	A	K	K
SRR6740111	FSIS11706924	SRR6740111	CA	2018	1950	1950	483	1645	Chicken	aph(3')-IIIa blaOXA-193 tet(O)	T	A	A	K	K
SRR6740113	FSIS11807352	SRR6740113	AL	2018	1952	1952	654	1119	Chicken	aph(3')-VIIa blaOXA-594	T	A	A	K	K
SRR6743205	FSIS11807499	SRR6743205	GA	2018	1966	222	222	966	Chicken	blaOXA-193	T	A	A	K	K
SRR6743239	FSIS11807645	SRR6743239	CA	2018	1977	1977	1977	894	Chicken	blaOXA-193 tet(O)	T	A	A	K	K
SRR6743258	FSIS11807477	SRR6743258	WV	2018	1984	1984	558	1017	Chicken	blaOXA-594	T	A	V	K	K
SRR6743276	FSIS11807484	SRR6743276	CA	2018	1988	1988	654	1119	Chicken	ant(6)-Ia ant(6)-Ia aph(3')-IIIa blaOXA-594 sat4 tet(O)	T	A	A	K	K
SRR6764249	FSIS11807677	SRR6764249	AR	2018	1996	1996	1996	6817	Chicken	blaOXA-594,	I	A	A	K	K
SRR6767580	FSIS11807783	SRR6767580	IN	2018	2005	2005	3116	1082	Chicken	blaOXA-193	T	A	A	K	K
SRR6767587	FSIS11807804	SRR6767587	NC	2018	2006	2006	341	7818	Chicken	tet(O)	T	A	A	K	K
SRR6793669	FSIS11807849	SRR6793669	DE	2018	2031	2031	597	-	Chicken	blaOXA-460 tet(O)	T	G	A	K	R
SRR6793680	FSIS11807852	SRR6793680	SC	2018	2036	2036	654	1119	Chicken	aph(3')-VIIa blaOXA-594 blaOXA. tet(O)	T	A	A	K	K
SRR6837693	FSIS11808032	SRR6837693	MO	2018	2052	2052	461	1119	Chicken	ant(6)-Ia ant(6)-Ia aph(3')-IIIa blaOXA-460 sat4 tet(O)	I	A	A	K	K
SRR6837703	FSIS11808184	SRR6837703	WV	2018	2054	2054	2054	1639	Chicken	blaOXA-594 tet(O)	T	A	A	K	R
SRR6844231	FSIS11808228	SRR6844231	GA	2018	2066	2066	1686	8064	Chicken	aph(3')-VIIa tet(O)	T	A	A	K	K
SRR6844261	FSIS11808236	SRR6844261	TN	2018	2072	2072	2072	4360	Chicken	blaOXA. tet(O)	T	A	A	K	K
SRR6844297	FSIS11808181	SRR6844297	KY	2018	2074	2074	604	3777	Chicken	blaOXA-193 tet(O)	T	A	A	K	K
SRR6904938	FSIS11808444	SRR6904938	MO	2018	2104	2104	2100	1119	Chicken	aph(3')-VIIa blaOXA-193 tet(O)	T	A	A	K	K
SRR6916763	FSIS11808211	SRR6916763	GA	2018	2115	2115	525	4360	Chicken	blaOXA. tet(O)	T	A	A	K	K
SRR6916772	FSIS11808605	SRR6916772	OK	2018	2120	2120	229	825	Chicken	blaOXA. tet(O)	T	A	A	K	K
SRR6950243	FSIS11808736	SRR6950243	MS	2018	2135	966	221	3262	Chicken	tet(O)	I	A	A	K	K
SRR6973049	FSIS11808887	SRR6973049	CA	2018	2137	2137	654	-	Chicken	aph(3')-VIIa blaOXA-594 tet(O)	T	A	A	K	K
SRR6988762	FSIS11808044	SRR6988762	AL	2018	2143	2143	2478	8064	Chicken	aph(3')-VIIa blaOXA-577	T	A	A	K	K
SRR7002013	FSIS11809037	SRR7002013	AR	2018	2153	2153	354	894	Chicken	blaOXA-193	T	A	A	K	K
SRR7002034	FSIS11808006	SRR7002034	GA	2018	2157	966	221	3262	Chicken	aph(3')-IIIa tet(O)	I	A	A	K	K
SRR7051335	FSIS11809150	SRR7051335	MS	2018	2177	2177	1623	1148	Chicken	blaOXA-577	T	A	A	K	K
SRR7051349	FSIS11809176	SRR7051349	AR	2018	2182	966	221	3262	Chicken	tet(O)	T	A	A	K	K
SRR7051476	FSIS11809166	SRR7051476	GA	2018	2183	2183	654	1119	Chicken	aph(3')-VIIa blaOXA-489	T	A	A	K	K
SRR7051478	FSIS11809167	SRR7051478	NC	2018	2184	2184	2184	-	Chicken	aph(3')-IIIa blaOXA. tet(O)	T	A	A	K	K
SRR7051498	FSIS11809179	SRR7051498	AL	2018	2188	2188	654	1119	Chicken	aph(3')-VIIa blaOXA-594	T	A	A	K	K
SRR7063138	FSIS11809336	SRR7063138	AR	2018	2190	2190	644	-	Chicken	aph(3')-IIIa blaOXA-193 tet(O)	I	A	A	K	K
SRR7063162	FSIS11809343	SRR7063162	WV	2018	2195	2195	597	1050	Chicken	blaOXA-460	T	A	V	K	K
SRR7074987	FSIS11809317	SRR7074987	OK	2018	2204	857	342	829	Chicken	aadE-Cc blaOXA-193	T	A	A	K	K
SRR7074989	FSIS11809193	SRR7074989	DE	2018	2206	2206	2206	1050	Chicken	blaOXA-460 blaOXA.,	I	G	A	K	R
SRR7075002	FSIS11809192	SRR7075002	GA	2018	2211	2211	3116	1082	Chicken	blaOXA-193	T	A	A	K	K
SRR7084859	FSIS11809334	SRR7084859	GA	2018	2217	2217	341	7818	Chicken	tet(O)	T	A	A	K	K
SRR7084871	FSIS11809494	SRR7084871	MS	2018	2223	2223	1623	1148	Chicken	blaOXA-577	T	A	A	K	K
SRR7084886	FSIS11809352	SRR7084886	AR	2018	2229	2229	342	829	Chicken	aadE-Cc blaOXA-193	T	A	A	K	K
SRR7084900	FSIS11809361	SRR7084900	SC	2018	2232	2232	258	1063	Chicken	aph(3')-VIIa blaOXA-594 tet(O)	T	A	A	K	K
SRR7132678	FSIS11809658	SRR7132678	NC	2018	2235	966	221	3262	Chicken	No AMR gene detected	I	A	A	K	K
SRR7132692	FSIS11809656	SRR7132692	AR	2018	2240	2240	643	825	Chicken	blaOXA-193 tet(O)	T	A	A	K	K
SRR7132715	FSIS11809537	SRR7132715	KY	2018	2250	2250	604	3777	Chicken	blaOXA-193 tet(O)	T	A	A	K	K
SRR7138696	FSIS11809643	SRR7138696	CA	2018	2257	2257	2257	-	Chicken	blaOXA-594	T	A	A	K	K
SRR7163750	FSIS11809834	SRR7163750	AR	2018	2264	2264	654	1119	Chicken	aph(2'')-Ig aph(3')-VIIa blaOXA-193 tet(O)	T	A	A	K	K
SRR7163757	FSIS11809816	SRR7163757	AR	2018	2266	2266	488	825	Chicken	ant(6)-Ia aph(3')-IIIa blaOXA-193 sat4 tet(O)	T	A	A	K	K
SRR7174049	FSIS11809687	SRR7174049	AL	2018	2279	2279	2478	8064	Chicken	blaOXA-577	T	A	A	K	K
SRR7192417	FSIS11809975	SRR7192417	PA	2018	2293	2293	597	1050	Chicken	aph(3')-IIIa blaOXA-460 tet(O)	T	A	V	K	K
SRR7192438	FSIS11809980	SRR7192438	AR	2018	2305	2305	342	829	Chicken	aadE-Cc blaOXA-193	T	A	A	K	K
SRR7267841	FSIS11810117	SRR7267841	AR	2018	2313	2313	2313	1148	Chicken	ant(6)-Ia ant(6)-Ia aph(3')-IIIa blaOXA-460 sat4 tet(O)	T	A	A	K	K
SRR7295838	FSIS11810378	SRR7295838	WV	2018	2333	2333	558	1017	Chicken	aph(3')-VIIa blaOXA-460	T	A	V	K	K
SRR7348675	FSIS11810569	SRR7348675	TX	2018	2340	404	4	825	Chicken	aadE-Cc,	I	A	A	K	K
SRR7348676	FSIS11810578	SRR7348676	OK	2018	2341	2341	342	829	Chicken	aadE-Cc blaOXA-193	T	A	A	K	K
SRR7348684	FSIS11809504	SRR7348684	AR	2018	2343	2343	2343	-	Chicken	aph(3')-VIIa blaOXA-594 tet(O)	T	A	A	K	K
SRR7358386	FSIS11810399	SRR7358386	GA	2018	2349	2349	2349	829	Chicken	aph(3')-VIIa tet(O)	T	A	A	K	K
SRR7358398	FSIS11810396	SRR7358398	GA	2018	2352	901	608	3753	Chicken	blaOXA-193	T	A	V	K	K
SRR7358402	FSIS11810406	SRR7358402	OK	2018	2355	2355	1656	831	Chicken	blaOXA-193	T	A	A	K	K
SRR7358410	FSIS11810392	SRR7358410	KY	2018	2358	2358	341	829	Chicken	aad9aad9 aph(2'')-Ig tet(O)	T	A	A	K	K
SRR7367144	FSIS11810561	SRR7367144	GA	2018	2362	2362	2362	-	Chicken	blaOXA-594	T	A	A	K	K
SRR7406236	FSIS11810588	SRR7406236	VA	2018	2371	2371	341	7818	Chicken	tet(O)	T	A	A	K	K
SRR7406307	FSIS11810772	SRR7406307	DE	2018	2374	2374	2374	3667	Chicken	blaOXA-594 tet(O)	T	A	A	K	K
SRR7406311	FSIS11810776	SRR7406311	AL	2018	2375	2375	2478	8064	Chicken	aph(3')-VIIa blaOXA-577	T	A	A	K	K
SRR7406317	FSIS11810782	SRR7406317	MO	2018	2376	2376	1177	829	Chicken	blaOXA-193,	I	A	A	K	K
SRR7406320	FSIS11810785	SRR7406320	SC	2018	2377	2377	594	-	Chicken	blaOXA-489	T	A	A	K	K
SRR7458035	FSIS11811287	SRR7458035	WV	2018	2389	2389	597	1050	Chicken	aph(3')-IIIa blaOXA-460 tet(O)	T	A	V	K	K
SRR7458060	FSIS11811285	SRR7458060	MO	2018	2390	2390	461	829	Chicken	ant(6)-Ia ant(6)-Ia aph(3')-IIIa blaOXA-460 sat4 tet(O)	I	A	A	K	K
SRR7458068	FSIS11811294	SRR7458068	GA	2018	2392	2392	2392	1063	Chicken	aph(3')-VIIa blaOXA. tet(O)	T	A	A	K	K
SRR7458079	FSIS11811272	SRR7458079	WV	2018	2394	2394	558	1017	Chicken	blaOXA-594	T	A	V	K	K
SRR7465526	FSIS11810991	SRR7465526	AR	2018	2402	2402	1177	829	Chicken	blaOXA-193,	I	A	A	K	K
SRR7465558	FSIS11705626	SRR7465558	MO	2018	2407	2407	342	829	Chicken	aadE-Cc blaOXA-193	T	A	A	K	K
SRR7465576	FSIS11810985	SRR7465576	NC	2018	2409	2409	414	8064	Chicken	aph(3')-VIIa tet(O)	T	A	A	K	K
SRR7521539	FSIS11811566	SRR7521539	AL	2018	2418	2418	654	1119	Chicken	aph(3')-VIIa blaOXA-594	T	A	A	K	K
SRR7521629	FSIS11811538	SRR7521629	MO	2018	2425	2425	1791	1639	Chicken	aph(3')-IIIa blaOXA-594 tet(O)	T	A	A	K	K
SRR7543324	FSIS11811879	SRR7543324	FL	2018	2440	1346	3116	1082	Chicken	blaOXA-193	T	A	A	K	K
SRR7543327	FSIS11811887	SRR7543327	MO	2018	2442	2442	1177	829	Chicken	blaOXA-193,	I	A	A	K	K
SRR7543337	FSIS11811881	SRR7543337	CA	2018	2443	2443	654	-	Chicken	aph(3')-VIIa blaOXA-594 tet(O)	T	A	A	K	K
SRR7543340	FSIS11811891	SRR7543340	PA	2018	2445	2445	342	829	Chicken	aadE-Cc blaOXA-193	T	A	A	K	K
SRR7543345	FSIS11811890	SRR7543345	DE	2018	2446	2446	3116	1082	Chicken	blaOXA-193 tet(O)	T	A	A	K	K
SRR7543347	FSIS11811880	SRR7543347	AL	2018	2447	2447	221	3262	Chicken	tet(O)	I	A	A	K	K
SRR7615031	FSIS11812088	SRR7615031	TX	2018	2455	2455	449	829	Chicken	No AMR gene detected	I	A	A	K	K
SRR7615035	FSIS11812084	SRR7615035	NC	2018	2457	2457	558	1017	Chicken	aph(3')-VIIa blaOXA. tet(O)	T	A	V	K	K
SRR7615049	FSIS11812083	SRR7615049	OK	2018	2461	2461	347	828	Chicken	blaOXA-193	T	A	A	K	K
SRR7615050	FSIS11812086	SRR7615050	MD	2018	2462	2462	347	828	Chicken	blaOXA-193	T	A	A	K	K
SRR7615056	FSIS11812097	SRR7615056	NC	2018	2463	2463	341	7818	Chicken	aph(3')-IIIa tet(O)	T	A	A	K	K
SRR7624014	FSIS11811555	SRR7624014	KY	2018	2471	2471	230	829	Chicken	blaOXA.,	I	A	A	K	K
SRR7624142	FSIS11811897	SRR7624142	MS	2018	2475	2475	402	1173	Chicken	blaOXA.	T	A	A	K	K
SRR7624186	FSIS11811911	SRR7624186	GA	2018	2478	2478	2478	8064	Chicken	blaOXA.	T	A	A	K	K
SRR7624290	FSIS11810752	SRR7624290	AL	2018	2486	2486	2478	8064	Chicken	blaOXA-577	T	A	A	K	K
SRR7650109	FSIS11812604	SRR7650109	AR	2018	2503	2503	2503	2626	Chicken	ant(6)-Ia ant(6)-Ia aph(3')-IIIa sat4 tet(O)	T	A	A	K	K
SRR7661061	FSIS11812614	SRR7661061	NC	2018	2514	2514	1907	1556	Chicken	tet(O)	I	G	A	K	K
SRR7661167	FSIS11812608	SRR7661167	AR	2018	2517	2517	2517	2626	Chicken	ant(6)-Ia aph(3')-IIIa sat4 tet(O)	T	A	A	K	K
SRR7661171	FSIS11812616	SRR7661171	AL	2018	2518	2518	342	829	Chicken	aadE-Cc blaOXA-193 tet(O)	T	A	A	K	K
SRR7661298	FSIS11812612	SRR7661298	MO	2018	2520	2520	1907	1556	Chicken	tet(O)	I	G	A	K	K
SRR7708101	FSIS11812953	SRR7708101	AR	2018	2538	2538	654	1119	Chicken	aph(2'')-Ig aph(3')-VIIa blaOXA-193 tet(O)	T	A	A	K	K
SRR7708105	FSIS11812943	SRR7708105	NC	2018	2539	2539	507	1149	Chicken	aph(2'')-If aph(3')-VIIa blaOXA-193 tet(O)	I	G	A	K	R
SRR7739738	FSIS11813178	SRR7739738	NC	2018	2552	2552	444	-	Chicken	blaOXA-489	T	A	A	K	K
SRR7739753	FSIS11813168	SRR7739753	AR	2018	2555	2240	643	825	Chicken	blaOXA-193	T	A	A	K	K
SRR7767542	FSIS11813380	SRR7767542	DE	2018	2557	2557	428	1181	Chicken	blaOXA-193	T	A	A	K	K
SRR7767550	FSIS11813381	SRR7767550	NY	2018	2560	2560	288	829	Chicken	ant(6)-Ia ant(6)-Ia aph(3')-IIIa blaOXA-460 sat4 tet(O)	T	A	A	K	K
SRR7767552	FSIS11813394	SRR7767552	VA	2018	2561	2561	597	1050	Chicken	blaOXA-460 blaOXA.	T	A	V	K	K
SRR7767554	FSIS11813375	SRR7767554	SC	2018	2562	2562	2562	-	Chicken	blaOXA-578, blaOXA.,	T	A	V	K	R
SRR7767556	FSIS11813378	SRR7767556	AR	2018	2563	2563	289	1119	Chicken	aph(3')-IIIa aph(3')-VIIa tet(O)	I	A	A	K	K
SRR7788950	FSIS11813359	SRR7788950	OK	2018	2574	2574	2574	2631	Chicken	blaOXA-460	T	A	A	K	K
SRR7788968	FSIS11813367	SRR7788968	WV	2018	2575	2575	597	1050	Chicken	blaOXA-460	T	A	V	K	K
SRR7789035	FSIS11813358	SRR7789035	NC	2018	2576	2576	341	9201	Chicken	aad9aad9aad9 ant(6)-Ia aph(2'')-Ig aph(3')-IIIa sat4 tet(O)	T	A	A	K	K
SRR7820287	FSIS11813556	SRR7820287	CA	2018	2578	2578	248	902	Chicken	aadE-Cc aph(3')-IIIa blaOXA-193 tet(O)	I	A	A	K	K
SRR7820297	FSIS11813553	SRR7820297	AL	2018	2582	2582	1579	1119	Chicken	aph(3')-VIIa blaOXA-594 tet(O)	T	A	A	K	K
SRR7820311	FSIS11813810	SRR7820311	CA	2018	2585	2585	327	-	Chicken	tet(O)	T	A	A	K	K
SRR7820322	FSIS11813816	SRR7820322	AR	2018	2589	2589	654	1119	Chicken	aph(3')-VIIa blaOXA-594	T	A	A	K	K
SRR7820375	FSIS11813825	SRR7820375	NY	2018	2591	2591	597	1050	Chicken	aph(3')-IIIa blaOXA-460 tet(O)	T	A	A	K	K
SRR7828147	FSIS11810589	SRR7828147	AL	2018	2593	2593	2593	4360	Chicken	blaOXA-577	T	A	A	K	K
SRR7829349	FSIS11813838	SRR7829349	AR	2018	2594	2594	868	-	Chicken	aph(3')-IIIa aph(3') blaOXA-460 blaOXA-577 tet(O)	T	A	A	K	K
SRR7829351	FSIS11813845	SRR7829351	OK	2018	2595	2595	2595	2626	Chicken	blaOXA-594	T	A	A	K	K
SRR7829355	FSIS11813846	SRR7829355	MO	2018	2596	2596	749	1119	Chicken	ant(6)-Ia ant(6)-Ia aph(3')-IIIa aph(3')-VIIa sat4 tet(O)	T	A	A	K	K
SRR7829361	FSIS11813852	SRR7829361	DE	2018	2600	335	248	902	Chicken	aadE-Cc blaOXA-193 blaOXA.,	I	A	A	K	K
SRR7829369	FSIS11813834	SRR7829369	GA	2018	2602	2602	258	1063	Chicken	aph(3')-VIIa blaOXA-594 tet(O)	T	A	A	K	K
SRR7879696	FSIS11813586	SRR7879696	OK	2018	2613	2613	654	1119	Chicken	aph(3')-VIIa blaOXA-594	T	A	A	K	K
SRR7879702	FSIS11813577	SRR7879702	MO	2018	2617	2617	749	1119	Chicken	ant(6)-Ia ant(6)-Ia aph(3')-IIIa aph(3')-VIIa sat4 tet(O)	T	A	A	K	K
SRR7903215	FSIS11814251	SRR7903215	CA	2018	2619	2619	221	3262	Chicken	tet(O)	I	A	A	K	K
SRR7903385	FSIS11814265	SRR7903385	WV	2018	2621	2621	597	1050	Chicken	blaOXA-460	T	A	V	K	K
SRR7903395	FSIS11814260	SRR7903395	AR	2018	2623	2623	488	825	Chicken	ant(6)-Ia ant(6)-Ia aph(3') blaOXA-193 sat4 tet(O)	T	A	A	K	K
SRR7903399	FSIS11814273	SRR7903399	NC	2018	2626	2626	341	7818	Chicken	tet(O)	T	A	A	K	K
SRR7903405	FSIS11814279	SRR7903405	AR	2018	2629	2629	654	1063	Chicken	aph(3')-VIIa blaOXA-594	T	A	A	K	K
SRR7903576	FSIS11814018	SRR7903576	GA	2018	2633	256	256	899	Chicken	ant(6)-Ia aph(3')-IIIa sat4 tet(O)	T	A	A	K	K
SRR7903708	FSIS11814020	SRR7903708	LA	2018	2643	2643	288	829	Chicken	ant(6)-Ia ant(6)-Ia aph(3')-IIIa blaOXA-460 sat4 tet(O)	T	A	A	K	K
SRR7965909	FSIS11814427	SRR7965909	AL	2018	2648	2648	2648	8064	Chicken	blaOXA.	T	A	A	K	K
SRR8050375	FSIS11814582	SRR8050375	NC	2018	2655	2655	288	829	Chicken	ant(6)-Ia aph(3')-IIIa blaOXA-460 tet(O)	T	A	A	K	K
SRR8050392	FSIS11814442	SRR8050392	AR	2018	2663	2663	428	1181	Chicken	blaOXA-193	T	A	A	K	K
SRR8064969	FSIS11814756	SRR8064969	AR	2018	2668	2668	2668	2626	Chicken	ant(6)-Ia ant(6)-Ia aph(3')-IIIa sat4 sat4 tet(O)	T	A	A	K	K
SRR8064973	FSIS11814748	SRR8064973	LA	2018	2669	2669	2669	-	Chicken	tet(O)	T	A	A	K	K
SRR8064978	FSIS11814755	SRR8064978	AR	2018	2671	2671	341	7818	Chicken	tet(O)	T	A	A	K	K
SRR8064985	FSIS11814769	SRR8064985	GA	2018	2674	2674	2674	-	Chicken	ant(6)-Ia aph(3')-IIIa blaOXA-594 sat4 tet(O)	T	A	A	K	K
SRR8064986	FSIS11814770	SRR8064986	GA	2018	2675	2447	221	3262	Chicken	tet(O)	I	A	A	K	K
SRR8099179	FSIS11815009	SRR8099179	NC	2018	2690	2690	414	8064	Chicken	aph(3')-VIIa tet(O)	T	A	A	K	K
SRR8110703	FSIS11814618	SRR8110703	MS	2018	2692	2692	1514	-	Chicken	aadE-Cc aph(3')-IIIa blaOXA-193 tet(O)	T	G	A	K	K
SRR8110735	FSIS11815029	SRR8110735	KY	2018	2699	966	221	3262	Chicken	No AMR gene detected	I	A	A	K	K
SRR8110749	FSIS11814617	SRR8110749	TX	2018	2705	955	234	1068	Chicken	blaOXA-193	T	A	A	K	K
SRR8110756	FSIS11815024	SRR8110756	NC	2018	2235	966	221	3262	Chicken	No AMR gene detected	I	A	A	K	K
SRR8110788	FSIS11815035	SRR8110788	MO	2018	2709	901	608	3753	Chicken	blaOXA-193	T	A	V	K	K
SRR8136391	FSIS11814619	SRR8136391	MO	2018	2724	2724	289	1119	Chicken	aph(3')-IIIa aph(3')-VIIa tet(O)	I	A	A	K	K
SRR8136392	FSIS11815043	SRR8136392	AL	2018	2725	2725	309	1067	Chicken	aph(3')-VIIa blaOXA. blaOXA. tet(O)	T	A	A	K	K
SRR8181005	FSIS11815480	SRR8181005	CA	2018	2738	1481	654	1119	Chicken	blaOXA-594 tet(O)	T	A	A	K	K
SRR8181009	FSIS11815493	SRR8181009	MS	2018	2740	2740	444	1173	Chicken	blaOXA-489	T	A	A	K	K
SRR8181015	FSIS11815246	SRR8181015	AR	2018	2742	966	221	3262	Chicken	tet(O)	T	A	A	K	K
SRR8181024	FSIS11815487	SRR8181024	VA	2018	2749	2748	597	1050	Chicken	aph(3')-IIIa blaOXA-460 tet(O)	T	A	V	K	K
SRR8188933	FSIS11815457	SRR8188933	MS	2018	2758	2758	402	1173	Chicken	blaOXA.	T	A	A	K	K
SRR8208267	FSIS11815678	SRR8208267	AR	2018	2766	2017	3116	1082	Chicken	blaOXA-193	T	A	A	K	K
SRR8252744	FSIS11815871	SRR8252744	MS	2018	2770	2770	333	825	Chicken	aph(3')-VIIa blaOXA-577 tet(O)	T	A	A	K	K
SRR8252745	FSIS11815877	SRR8252745	AL	2018	2771	2771	342	829	Chicken	blaOXA-193	T	A	A	K	K
SRR8252757	FSIS11815873	SRR8252757	AL	2018	2777	2777	3116	1082	Chicken	blaOXA-193	T	A	A	K	K
SRR8252782	FSIS11815898	SRR8252782	NY	2018	2784	2784	410	1119	Chicken	aph(3')-VIIa blaOXA.	T	A	V	K	K
SRR8252783	FSIS11815901	SRR8252783	NC	2018	2785	2785	2785	-	Chicken	blaOXA-193	T	A	A	K	K
SRR8252785	FSIS11815885	SRR8252785	GA	2018	2786	966	221	3262	Chicken	aph(3')-IIIa tet(O)	I	A	A	K	K
SRR8256656	FSIS11816029	SRR8256656	CA	2018	2793	2793	654	1119	Chicken	aph(3')-VIIa blaOXA-594 tet(O)	T	A	A	K	K
SRR8256674	FSIS11816030	SRR8256674	GA	2018	2799	2799	3116	5305	Chicken	blaOXA-193	T	A	A	K	K
SRR8256767	FSIS11816046	SRR8256767	SC	2018	2805	2805	258	1063	Chicken	aph(3')-VIIa blaOXA-594 tet(O)	T	A	A	K	K
SRR8364994	FSIS11816673	SRR8364994	VA	2018	2839	2839	414	8064	Chicken	aph(3')-VIIa blaOXA-193 tet(O)	T	G	A	K	K
SRR8375517	FSIS11816686	SRR8375517	MO	2018	2846	2846	461	829	Chicken	ant(6)-Ia ant(6)-Ia aph(3')-IIIa blaOXA-460 sat4 tet(O)	I	A	A	K	K
SRR8381483	FSIS11816431	SRR8381483	AR	2018	2851	2851	288	829	Chicken	ant(6)-Ia aph(3')-IIIa blaOXA-460 sat4 tet(O)	T	A	A	K	K
SRR8381485	FSIS11816492	SRR8381485	AR	2018	2853	2853	1177	829	Chicken	blaOXA.,	I	A	A	K	K
SRR8381572	FSIS11816446	SRR8381572	TN	2018	2860	2860	2860	-	Chicken	blaOXA-594 blaOXA.	T	A	A	K	K
SRR8381581	FSIS11816475	SRR8381581	NC	2018	2863	642	449	829	Chicken	tet(O)	I	A	A	K	K
SRR8420063	FSIS11816465	SRR8420063	GA	2019	2866	2866	654	1119	Chicken	aph(3')-VIIa blaOXA-594	T	A	A	K	K
SRR8420068	FSIS11816461	SRR8420068	NC	2019	2868	2868	558	1017	Chicken	aph(3')-VIIa blaOXA-489 tet(O)	T	A	V	K	K
SRR8420071	FSIS11816462	SRR8420071	NC	2019	2869	2869	791	1119	Chicken	aph(3')-IIIa, lnu(C) tet(O)	T	A	A	K	K
SRR8514951	FSIS11816876	SRR8514951	GA	2019	2882	649	234	1068	Chicken	blaOXA-193 blaOXA.,	I	A	A	K	K
SRR8514958	FSIS11816888	SRR8514958	MO	2019	2886	2886	461	-	Chicken	ant(6)-Ia aph(3')-IIIa blaOXA-460 sat4 tet(O)	T	A	A	K	K
SRR8514993	FSIS11816482	SRR8514993	WV	2019	2895	2895	597	1050	Chicken	blaOXA-460	T	A	V	K	K
SRR8543241	FSIS11816665	SRR8543241	GA	2019	2904	857	342	829	Chicken	aadE-Cc blaOXA-193 tet(O)	T	A	A	K	K
SRR8543246	FSIS11816914	SRR8543246	DE	2019	2907	2907	597	1050	Chicken	blaOXA-460	T	A	A	K	K
SRR8543268	FSIS11816899	SRR8543268	GA	2019	2909	2909	549	1063	Chicken	tet(O)	T	A	A	K	K
SRR8592638	FSIS11917184	SRR8592638	GA	2019	2913	2913	258	1063	Chicken	aph(3')-VIIa blaOXA-594 tet(O)	T	A	A	K	K
SRR8592673	FSIS11917191	SRR8592673	AR	2019	2919	2919	654	1119	Chicken	aph(3')-VIIa blaOXA-594	T	A	A	K	K
SRR8609047	FSIS11917482	SRR8609047	MD	2019	2934	2934	2934	1050	Chicken	blaOXA.,	I	A	A	K	K
SRR8609055	FSIS11917493	SRR8609055	MS	2019	2936	2936	2936	-	Chicken	aph(3')-VIIa tet(O)	T	A	A	K	K
SRR8609097	FSIS11917485	SRR8609097	CA	2019	2940	2940	306	-	Chicken	aph(2'')-If aph(3')-IIIa blaOXA-594 tet(O)	I	G	A	K	R
SRR8696186	FSIS11917926	SRR8696186	AR	2019	2951	2951	341	7818	Chicken	tet(O)	T	A	A	K	K
SRR8696188	FSIS11917932	SRR8696188	GA	2019	2952	2952	341	7818	Chicken	blaOXA-489 tet(O)	T	A	A	K	K
SRR8696205	FSIS11917914	SRR8696205	DE	2019	2954	2954	597	1050	Chicken	blaOXA-460 blaOXA.	T	A	A	K	R
SRR8696231	FSIS11917917	SRR8696231	TX	2019	2956	1396	256	899	Chicken	No AMR gene detected	T	A	V	K	K
SRR8696757	FSIS11917658	SRR8696757	TX	2019	2963	529	154	-	Chicken	blaOXA-193 tet(O)	T	A	A	K	K
SRR8696758	FSIS11917660	SRR8696758	AL	2019	2964	2964	914	894	Chicken	blaOXA-193 tet(O)	T	A	A	K	K
SRR8696766	FSIS11917670	SRR8696766	GA	2019	2967	2967	654	1119	Chicken	aph(3')-VIIa blaOXA-489	T	A	A	K	K
SRR8696769	FSIS11917629	SRR8696769	MS	2019	2968	2968	654	1119	Chicken	aph(3')-VIIa blaOXA-594	T	A	A	K	K
SRR8696772	FSIS11917624	SRR8696772	WV	2019	2971	2971	558	1017	Chicken	aph(3')-VIIa	T	A	V	K	K
SRR8696976	FSIS11917627	SRR8696976	LA	2019	2977	2977	2977	-	Chicken	blaOXA-577 tet(O)	T	A	A	K	K
SRR8699404	FSIS11917687	SRR8699404	AR	2019	2985	2985	868	-	Chicken	ant(6)-Ia aph(3')-IIIa sat4 tet(O)	T	A	A	K	K
SRR8699517	FSIS11917962	SRR8699517	AR	2019	2993	2993	654	1119	Chicken	aph(2'')-Ig aph(3')-VIIa blaOXA-594 tet(O)	T	A	A	K	K
SRR8721833	FSIS11917982	SRR8721833	GA	2019	3001	3000	445	-	Chicken	aph(3')-VIIa blaOXA-489 tet(O)	T	G	A	K	K
SRR8723073	FSIS11918165	SRR8723073	WV	2019	3002	3002	597	1050	Chicken	aph(3')-IIIa blaOXA-460 tet(O)	T	A	V	K	K
SRR8723076	FSIS11917975	SRR8723076	GA	2019	3004	3004	341	-	Chicken	tet(O)	T	A	A	K	K
SRR8723080	FSIS11917983	SRR8723080	GA	2019	3005	966	221	-	Chicken	aph(3')-IIIa tet(O)	I	A	A	K	K
SRR8723152	FSIS11918229	SRR8723152	AL	2019	3011	3011	2478	8064	Chicken	blaOXA-577 blaOXA.	T	A	A	K	K
SRR8723175	FSIS11918230	SRR8723175	MS	2019	3013	444	444	1173	Chicken	blaOXA-489	T	A	A	K	K
SRR8723323	FSIS11918195	SRR8723323	MO	2019	3028	3028	1097	1127	Chicken	blaOXA-489 tet(O)	T	A	A	K	K
SRR8723325	FSIS11918173	SRR8723325	AR	2019	3029	3029	654	1119	Chicken	aph(2'')-Ig aph(3')-VIIa blaOXA-193 tet(O)	T	A	A	K	K
SRR8754436	FSIS11918200	SRR8754436	NC	2019	3038	966	221	3262	Chicken	No AMR gene detected	T	G	A	K	K
SRR8754472	FSIS11918209	SRR8754472	MO	2019	3046	3046	488	825	Chicken	ant(6)-Ia aph(3') blaOXA-193 sat4 tet(O)	T	A	A	K	K
SRR8795545	FSIS11918451	SRR8795545	TX	2019	3056	604	604	3777	Chicken	blaOXA-193	T	A	A	K	K
SRR8795554	FSIS11918441	SRR8795554	CA	2019	3058	512	449	829	Chicken	tet(O)	I	A	A	K	K
SRR8816034	FSIS11918479	SRR8816034	OK	2019	3067	3067	288	-	Chicken	ant(6)-Ia ant(6)-Ia aph(3')-IIIa blaOXA-460 sat4 tet(O)	T	A	A	K	K
SRR8816046	FSIS11918483	SRR8816046	MS	2019	3070	3070	654	1119	Chicken	aph(3')-VIIa blaOXA-594	T	G	A	K	K
SRR8832612	FSIS11918840	SRR8832612	MS	2019	3077	3077	341	7818	Chicken	No AMR gene detected	I	A	A	K	K
SRR8832615	FSIS11918832	SRR8832615	GA	2019	3078	3078	654	1119	Chicken	aph(3')-VIIa blaOXA-594 tet(O)	T	A	A	K	K
SRR8838628	FSIS11919082	SRR8838628	DE	2019	3092	3092	597	1050	Chicken	blaOXA-460	T	A	V	K	K
SRR8838795	FSIS11919080	SRR8838795	GA	2019	3097	3097	654	1119	Chicken	aph(3')-VIIa blaOXA-594	T	A	A	K	K
SRR8838812	FSIS11919117	SRR8838812	MS	2019	3103	3103	248	828	Chicken	aadE-Cc blaOXA-193,	T	A	A	K	K
SRR8839747	FSIS11918814	SRR8839747	MS	2019	3111	3111	654	1119	Chicken	aph(3')-VIIa blaOXA-594	T	A	A	K	K
SRR8839754	FSIS11918817	SRR8839754	GA	2019	3115	966	221	3262	Chicken	tet(O)	I	A	A	K	K
SRR8839851	FSIS11919305	SRR8839851	MS	2019	3132	3132	1623	1148	Chicken	blaOXA-577	T	A	A	K	K
SRR8839860	FSIS11919329	SRR8839860	NC	2019	3133	509	509	-	Chicken	blaOXA-489	T	A	A	K	K
SRR8839868	FSIS11919315	SRR8839868	WV	2019	3135	3135	315	829	Chicken	aph(3')-IIIa tet(O)	T	A	A	K	K
SRR8839876	FSIS11919319	SRR8839876	TN	2019	3137	3137	309	1067	Chicken	aph(3')-VIIa blaOXA-489 tet(O)	T	A	A	K	K
SRR8844617	FSIS11919593	SRR8844617	AR	2019	3139	3139	3139	2626	Chicken	ant(6)-Ia aph(3')-IIIa sat4 tet(O)	T	A	A	K	K
SRR8844625	FSIS11919595	SRR8844625	OK	2019	3141	3141	3141	1119	Chicken	aph(3')-VIIa blaOXA-594	T	A	A	K	K
SRR8857514	FSIS11919552	SRR8857514	LA	2019	3149	2669	2669	-	Chicken	tet(O)	T	A	A	K	K
SRR8857522	FSIS11919554	SRR8857522	AR	2019	3152	3152	288	829	Chicken	ant(6)-Ia ant(6)-Ia aph(3')-IIIa blaOXA-460 sat4 tet(O)	T	A	A	K	K
SRR8923370	FSIS11919760	SRR8923370	NC	2019	3177	3177	791	1119	Chicken	aph(3')-IIIa blaOXA-193, lnu(C) tet(O)	T	A	A	K	K
SRR8923384	FSIS11919765	SRR8923384	AR	2019	3182	3182	654	1119	Chicken	aph(3')-VIIa blaOXA-594 tet(O)	T	G	A	K	K
SRR8923508	FSIS11919787	SRR8923508	GA	2019	3187	3187	258	1063	Chicken	aph(3')-VIIa blaOXA-489 tet(O)	T	A	A	K	K
SRR8942333	FSIS11919786	SRR8942333	AR	2019	3189	3189	3189	-	Chicken	aph(3')-IIIa blaOXA-193 blaOXA. tet(O) tet(O)	T	A	A	K	K
SRR8942441	FSIS11920009	SRR8942441	GA	2019	3193	3193	654	1119	Chicken	aph(3')-VIIa blaOXA-594 tet(O)	T	A	A	K	K
SRR8942582	FSIS11919797	SRR8942582	NC	2019	3196	3196	3116	5305	Chicken	blaOXA-193	T	A	A	K	K
SRR8942628	FSIS11919801	SRR8942628	AL	2019	3211	3211	449	829	Chicken	No AMR gene detected	I	A	A	K	K
SRR8950323	FSIS11920051	SRR8950323	NC	2019	3213	3213	509	-	Chicken	blaOXA-489	T	A	A	K	K
SRR8951713	FSIS11920012	SRR8951713	MO	2019	3249	3249	3249	-	Chicken	blaOXA-460 blaOXA. tet(O)	I	A	A	K	K
SRR8951715	FSIS11920015	SRR8951715	KY	2019	3250	3250	248	902	Chicken	aadE-CcaadE-Cc blaOXA. blaOXA. tet(O)	T	A	A	K	K
SRR9007408	FSIS11920436	SRR9007408	VA	2019	3273	3273	3273	1142	Chicken	ant(6)-Ia ant(6)-Ia aph(2'')-Ih aph(3')-IIIa aph(3')-IIIa sat4 tet(O)	T	A	V	K	K
SRR9007510	FSIS11920434	SRR9007510	WV	2019	3278	3278	597	1050	Chicken	blaOXA-460	T	A	V	K	K
SRR9007515	FSIS11920423	SRR9007515	DE	2019	3280	3280	2184	-	Chicken	aph(3')-IIIa blaOXA. tet(O)	T	A	A	K	K
SRR9007523	FSIS11920479	SRR9007523	GA	2019	3283	3283	654	1119	Chicken	aph(3')-VIIa blaOXA-489 blaOXA.	T	A	A	K	K
SRR9010112	FSIS11920665	SRR9010112	GA	2019	3287	606	341	7818	Chicken	tet(O)	T	A	A	K	K
SRR9045757	FSIS11920756	SRR9045757	NC	2019	3312	3312	227	889	Chicken	aph(2'')-If aph(3')-IIIa blaOXA-193 tet(O)	T	G	A	K	R
SRR9066768	FSIS11920925	SRR9066768	GA	2019	3313	3313	341	7818	Chicken	tet(O)	T	A	A	K	K
SRR9066773	FSIS11920934	SRR9066773	NC	2019	3315	3315	445	9453	Chicken	aph(3')-VIIa blaOXA-594 tet(O)	T	A	A	K	K
SRR9066775	FSIS11920941	SRR9066775	AL	2019	3316	3316	654	1119	Chicken	aph(3')-VIIa blaOXA-594 tet(O)	T	A	A	K	K
SRR9066795	FSIS11920942	SRR9066795	MS	2019	3321	3321	444	1173	Chicken	blaOXA-489	T	A	A	K	K
SRR9066812	FSIS11920933	SRR9066812	MO	2019	3322	3322	289	1119	Chicken	ant(6)-Ia aph(3')-IIIa aph(3')-VIIa sat4 tet(O)	T	A	A	K	K
SRR9095937	FSIS11921084	SRR9095937	AR	2019	3323	3323	654	1119	Chicken	aph(2'')-Ig aph(3')-VIIa blaOXA-193 tet(O)	T	A	A	K	K
SRR9095974	FSIS11921085	SRR9095974	DE	2019	3337	3337	2374	3667	Chicken	ant(6)-Ia aph(3')-IIIa blaOXA-594 sat4 tet(O)	T	A	A	K	K
SRR9095988	FSIS11921113	SRR9095988	OK	2019	3344	857	342	829	Chicken	aadE-Cc blaOXA-193	T	A	A	K	K
SRR9095990	FSIS11920911	SRR9095990	GA	2019	3345	3345	654	1119	Chicken	aph(3')-VIIa blaOXA-594	T	A	A	K	K
SRR9096002	FSIS11920892	SRR9096002	AR	2019	3349	3349	288	829	Chicken	ant(6)-Ia ant(6)-Ia aph(3')-IIIa blaOXA-460 sat4 tet(O)	T	A	A	K	K
SRR9096078	FSIS11920895	SRR9096078	WV	2019	3355	3355	558	1017	Chicken	blaOXA-594	T	A	V	K	K
SRR9139792	FSIS11921272	SRR9139792	AL	2019	3359	572	347	828	Chicken	blaOXA-193	T	A	A	K	K
SRR9139800	FSIS11921266	SRR9139800	AL	2019	3360	3360	3360	8737	Chicken	blaOXA-193 tet(O)	I	A	A	K	K
SRR9228696	FSIS11921522	SRR9228696	AR	2019	3369	3369	3369	-	Chicken	ant(6)-Ia aph(3')-IIIa sat4 tet(O)	T	A	A	K	K
SRR9228703	FSIS11921521	SRR9228703	NC	2019	3370	3370	2101	1119	Chicken	aph(3')-IIIa tet(O)	T	A	A	K	K
SRR9228722	FSIS11921506	SRR9228722	AR	2019	3375	3375	3139	2626	Chicken	ant(6)-Ia aph(3')-IIIa blaOXA-193 sat4 tet(O)	T	A	A	K	K
SRR9289349	FSIS11921485	SRR9289349	SC	2019	3377	1447	234	1068	Chicken	aph(3')-IIIa blaOXA-193 tet(O)	T	A	A	K	K
SRR9289366	FSIS11921494	SRR9289366	CA	2019	3381	656	234	1068	Chicken	blaOXA-193,	I	A	A	K	K
SRR9289370	FSIS11921486	SRR9289370	GA	2019	3383	3383	3383	1108	Chicken	blaOXA-193 tet(O)	T	A	A	K	K
SRR9289480	FSIS11921767	SRR9289480	AL	2019	3394	3394	2478	8064	Chicken	blaOXA-489	T	A	A	K	K
SRR9289494	FSIS11921770	SRR9289494	GA	2019	3399	3399	229	825	Chicken	blaOXA. tet(O)	T	A	A	K	K
SRR9289498	FSIS11921763	SRR9289498	GA	2019	3402	3402	341	7818	Chicken	tet(O)	T	A	A	K	K
SRR9289501	FSIS11921777	SRR9289501	GA	2019	3404	3404	2478	8064	Chicken	blaOXA-577	T	A	A	K	K
SRR9295947	FSIS11921735	SRR9295947	GA	2019	3407	3407	258	1063	Chicken	blaOXA-594 tet(O)	T	A	A	K	K
SRR9417505	FSIS11921930	SRR9417505	WV	2019	3420	3420	597	1050	Chicken	blaOXA-460	T	A	V	K	K
SRR9417527	FSIS11921932	SRR9417527	GA	2019	3426	3426	3363	-	Chicken	blaOXA.,	I	A	A	K	K
SRR9417532	FSIS11921936	SRR9417532	MS	2019	3427	1272	3116	1082	Chicken	blaOXA-193	T	A	A	K	K
SRR9417537	FSIS11921952	SRR9417537	AL	2019	3432	3432	2478	8064	Chicken	blaOXA-577 blaOXA. tet(O)	T	A	A	K	K
SRR9417547	FSIS11921947	SRR9417547	AL	2019	3435	2771	342	829	Chicken	blaOXA-193	T	A	A	K	K
SRR9417564	FSIS11921985	SRR9417564	CA	2019	3438	3438	288	829	Chicken	ant(6)-Ia ant(6)-Ia aph(3')-IIIa blaOXA-460 sat4 tet(O)	T	A	A	K	K
SRR9417581	FSIS11921977	SRR9417581	NC	2019	3439	3439	3439	1192	Chicken	aph(2'')-If blaOXA-193 tet(O)	T	A	V	K	K
SRR9417597	FSIS11921962	SRR9417597	GA	2019	3445	3445	258	1063	Chicken	aph(3')-VIIa blaOXA-594 tet(O)	T	A	A	K	K
SRR9417598	FSIS11921963	SRR9417598	NC	2019	3446	3446	341	7818	Chicken	tet(O)	T	A	A	K	K
SRR9602789	FSIS11922145	SRR9602789	AR	2019	3452	3449	3449	1585	Chicken	blaOXA-193	T	A	A	K	K
SRR9602800	FSIS11922123	SRR9602800	GA	2019	3456	3456	258	1063	Chicken	aph(3')-VIIa blaOXA-594 tet(O)	T	A	A	K	K
SRR9602801	FSIS11922126	SRR9602801	OK	2019	3457	3457	449	829	Chicken	tet(O)	T	A	A	K	K
SRR9602838	FSIS11922128	SRR9602838	MO	2019	3460	3460	1177	829	Chicken	blaOXA-193	I	A	A	K	K
SRR9643409	FSIS11922391	SRR9643409	GA	2019	3484	3484	549	1063	Chicken	tet(O)	T	A	A	K	K
SRR9643414	FSIS11922394	SRR9643414	GA	2019	3485	3485	525	4360	Chicken	blaOXA-577 blaOXA. tet(O)	T	A	A	K	K
SRR9668778	FSIS11922600	SRR9668778	AL	2019	3496	3496	608	5604	Chicken	blaOXA-193	T	A	V	K	K
SRR9668779	FSIS11922601	SRR9668779	MS	2019	3497	3497	608	5604	Chicken	blaOXA-193	T	A	V	K	K
SRR9668790	FSIS11922572	SRR9668790	WV	2019	3501	3501	558	1017	Chicken	aph(3')-VIIa	T	A	V	K	K
SRR9668799	FSIS11922573	SRR9668799	DE	2019	3502	3502	597	1050	Chicken	blaOXA-460,	T	A	A	K	K
SRR9821795	FSIS11923017	SRR9821795	AR	2019	3507	3507	154	887	Chicken	blaOXA-193 tet(O)	T	A	A	K	K
SRR9821798	FSIS11923023	SRR9821798	AL	2019	3508	3508	3508	854	Chicken	aadE-Cc blaOXA-193	T	A	A	K	K
SRR9821804	FSIS11923022	SRR9821804	AR	2019	3512	3512	341	829	Chicken	aad9aad9aad9 ant(6)-Ia aph(2'')-Ig aph(3')-IIIa sat4 tet(O) tet(O)	T	A	A	K	K
SRR9821806	FSIS11923032	SRR9821806	AR	2019	3513	3513	265	-	Chicken	blaOXA-193 tet(O)	I	A	A	K	K
SRR9821807	FSIS11923019	SRR9821807	GA	2019	3514	3514	3514	9520	Chicken	aph(3')-IIIa blaOXA-193, lnu(C) tet(O)	T	A	A	K	K
SRR9821811	FSIS11923027	SRR9821811	VA	2019	3516	795	428	1181	Chicken	blaOXA-193	T	A	A	K	K
SRR9821813	FSIS11923034	SRR9821813	MO	2019	3517	2772	4	825	Chicken	No AMR gene detected	I	A	A	K	K
SRR9822697	FSIS11923045	SRR9822697	MD	2019	3521	2934	2934	1050	Chicken	blaOXA.,	I	A	A	K	K
SRR9822945	FSIS11922776	SRR9822945	MS	2019	3528	3528	402	1173	Chicken	blaOXA. blaOXA.	T	A	A	K	K
SRR9824458	FSIS11923036	SRR9824458	OK	2019	3532	3532	342	829	Chicken	aadE-Cc blaOXA-193	T	A	A	K	K
SRR9855687	FSIS11923213	SRR9855687	NC	2019	3533	3533	445	828	Chicken	aph(3')-VIIa blaOXA-489 tet(O)	T	A	A	K	K
SRR9855694	FSIS11923223	SRR9855694	WV	2019	3534	3534	597	1050	Chicken	blaOXA-460	T	A	V	K	K
SRR9856022	FSIS11923217	SRR9856022	AR	2019	3536	3536	488	-	Chicken	ant(6)-Ia ant(6)-Ia aph(3')-IIIa aph(3') blaOXA-193 sat4 tet(O)	T	A	A	K	K
SRR9856026	FSIS11923234	SRR9856026	AR	2019	3539	3539	3539	2626	Chicken	aph(3')-IIIa blaOXA-193	T	A	A	K	K
SRR9856027	FSIS11923237	SRR9856027	CA	2019	3540	3540	327	-	Chicken	tet(O)	T	A	A	K	K
SRR9875897	FSIS11923247	SRR9875897	OK	2019	3544	3544	654	1119	Chicken	aph(3')-VIIa blaOXA-594	T	A	A	K	K
SRR9894886	FSIS11923393	SRR9894886	VA	2019	3553	3553	449	829	Chicken	No AMR gene detected	I	A	A	K	K
SRR9962649	FSIS11922124	SRR9962649	AR	2019	3555	3555	654	-	Chicken	aph(3')-VIIa blaOXA-594	T	A	A	K	K
SRR10037981	FSIS11923668	SRR10037981	ME	2019	633	633	633	902	Cattle	aadE-Cc, blaOXA-193	T	A	A	K	K
SRR10037986	FSIS11923664	SRR10037986	KS	2019	634	633	633	902	Cattle	aadE-Cc, blaOXA-193	T	A	A	K	K
SRR10039261	FSIS11923670	SRR10039261	TX	2019	635	635	248	902	Cattle	aadE-Cc, blaOXA-193	I	A	A	K	K
SRR10045155	FSIS11923646	SRR10045155	TX	2019	637	2929	234	-	Cattle	blaOXA-193	I	A	A	K	K
SRR10045158	FSIS11923648	SRR10045158	ID	2019	638	1275	234	1068	Cattle	blaOXA-193, tet(O)	I	A	A	K	K
SRR10045166	FSIS11923667	SRR10045166	TX	2019	637	2929	234	-	Cattle	blaOXA-193	I	A	A	K	K
SRR10045178	FSIS11923666	SRR10045178	IA	2019	637	2929	234	-	Cattle	blaOXA-193	I	A	A	K	K
SRR10082200	FSIS11923883	SRR10082200	TX	2019	645	645	234	-	Cattle	blaOXA-193	I	A	A	K	K
SRR10082202	FSIS11923897	SRR10082202	IA	2019	646	646	646	1119	Cattle	aph(3')-VIIa, blaOXA-193, tet(O)	T	A	V	K	K
SRR10082211	FSIS11923888	SRR10082211	NE	2019	649	649	234	1068	Cattle	blaOXA-193	I	A	A	K	K
SRR10082219	FSIS11923895	SRR10082219	NE	2019	651	1275	234	1068	Cattle	blaOXA-193, tet(O)	I	A	A	K	K
SRR10096983	FSIS11924092	SRR10096983	TX	2019	656	656	234	1068	Cattle	aph(3')-IIIa, blaOXA-193,cfr (C), tet(O)	I	A	A	K	K
SRR10097019	FSIS11924091	SRR10097019	TX	2019	662	1301	248	902	Cattle	aadE-Cc, aph(3')-IIIa, blaOXA-193, tet(O)	I	A	A	K	K
SRR10097021	FSIS11924095	SRR10097021	WI	2019	663	663	234	1068	Cattle	blaOXA-193, tet(O)	I	A	A	K	K
SRR10097026	FSIS11924076	SRR10097026	IL	2019	665	764	234	1068	Cattle	aph(3')-IIIa, blaOXA-193, tet(O)	I	A	A	K	K
SRR10138262	FSIS11923435	SRR10138262	OH	2019	674	674	234	1068	Cattle	aph(3')-IIIa, blaOXA-193, tet(O)	I	A	A	K	K
SRR10138263	FSIS11923444	SRR10138263	WI	2019	675	1393	234	1068	Cattle	aph(3')-IIIa, blaOXA-193, tet(O)	I	A	A	K	K
SRR10164092	FSIS11923692	SRR10164092	TN	2019	682	966	221	3262	Cattle	tet(O)	I	A	A	K	K
SRR10164104	FSIS11923690	SRR10164104	WA	2019	683	2929	234	1068	Cattle	blaOXA-193, tet(O)	T	A	A	K	K
SRR10164105	FSIS11923693	SRR10164105	TX	2019	684	684	221	3262	Cattle	tet(O)	I	A	A	K	K
SRR10164112	FSIS11923694	SRR10164112	TX	2019	687	687	234	1068	Cattle	blaOXA-193	I	A	A	K	K
SRR10164135	FSIS11923679	SRR10164135	WI	2019	691	1393	234	1068	Cattle	blaOXA-193, tet(O)	I	A	A	K	K
SRR10166436	FSIS11924658	SRR10166436	MI	2019	693	693	558	1017	Cattle	aph(3')-VIIa	T	G	V	K	K
SRR10186855	FSIS11924249	SRR10186855	WA	2019	701	701	234	1068	Cattle	blaOXA-193	T	A	A	K	K
SRR10186867	FSIS11924233	SRR10186867	CO	2019	705	1775	234	1068	Cattle	blaOXA-193	I	A	A	K	K
SRR10186881	FSIS11923711	SRR10186881	KS	2019	712	712	234	1068	Cattle	blaOXA-193, tet(O)	I	A	A	K	K
SRR10186917	FSIS11923904	SRR10186917	WI	2019	718	857	342	829	Cattle	aadE-Cc, blaOXA-193	T	A	A	K	K
SRR10186925	FSIS11923910	SRR10186925	NC	2019	719	2772	4	825	Cattle	No AMR gene detected	I	A	A	K	K
SRR10186969	FSIS11924262	SRR10186969	IA	2019	728	728	234	1068	Cattle	aph(3')-IIIa, blaOXA., tet(O)	T	A	A	K	K
SRR10186978	FSIS11924265	SRR10186978	VA	2019	730	1407	234	1068	Cattle	aph(3')-IIIa, blaOXA-193, tet(O)	T	A	A	K	K
SRR10192549	FSIS11923915	SRR10192549	PA	2019	734	732	732	854	Cattle	tet(O)	T	A	A	K	K
SRR10192551	FSIS11923917	SRR10192551	TX	2019	736	736	736	1068	Cattle	aadE-Cc, blaOXA-489, tet(O)	T	A	A	K	K
SRR10192552	FSIS11923918	SRR10192552	IN	2019	737	737	737	828	Cattle	aadE-Cc, blaOXA-193, tet(O)	T	A	A	K	K
SRR10192555	FSIS11923921	SRR10192555	WI	2019	739	2324	234	1068	Cattle	aph(3')-IIIa, blaOXA-193, tet(O)	T	A	A	K	K
SRR10192560	FSIS11923926	SRR10192560	KS	2019	741	1301	248	902	Cattle	aadE-Cc, aph(3')-IIIa, blaOXA-193, tet(O)	I	A	A	K	K
SRR10192565	FSIS11923980	SRR10192565	PA	2019	742	742	234	1068	Cattle	aph(3')-IIIa, blaOXA-193, tet(O)	T	A	A	K	K
SRR10198957	FSIS11924807	SRR10198957	IL	2019	746	663	234	1068	Cattle	blaOXA-193	I	A	A	K	K
SRR10218503	FSIS11924600	SRR10218503	CA	2019	753	753	234	1068	Cattle	aph(3')-IIIa, blaOXA-193, tet(O)	I	A	A	K	K
SRR10218511	FSIS11924948	SRR10218511	NE	2019	755	755	755	-	Cattle	aadE-Cc, blaOXA-193, tet(O)	T	G	A	K	K
SRR10218524	FSIS11924940	SRR10218524	TX	2019	758	758	234	1068	Cattle	blaOXA-193	I	A	A	K	K
SRR10218564	FSIS11924941	SRR10218564	TX	2019	762	1801	234	1068	Cattle	blaOXA-193	I	A	A	K	K
SRR10218573	FSIS11924607	SRR10218573	PA	2019	764	764	234	1068	Cattle	aph(3')-IIIa, blaOXA-193, tet(O)	I	A	A	K	K
SRR10218576	FSIS11924947	SRR10218576	KS	2019	765	765	248	902	Cattle	aadE-Cc, blaOXA-193, tet(O)	T	A	A	K	K
SRR10218588	FSIS11924950	SRR10218588	TX	2019	766	766	766	1112	Cattle	aad9, ant(6)-Ia, aph(3')-IIIa, blaOXA-578 sat4, tet(O)	T	G	A	R	K
SRR10218638	FSIS11924428	SRR10218638	GA	2019	774	764	234	1068	Cattle	aph(3')-IIIa, blaOXA-193, tet(O)	I	A	A	K	K
SRR10218644	FSIS11924430	SRR10218644	CO	2019	775	775	234	1068	Cattle	blaOXA-193	T	A	A	K	K
SRR10218648	FSIS11924427	SRR10218648	SD	2019	777	1801	234	1068	Cattle	blaOXA-193	I	A	A	K	K
SRR10222531	FSIS11924456	SRR10222531	IL	2019	784	1301	248	902	Cattle	aadE-Cc, blaOXA-193, tet(O)	I	A	A	K	K
SRR10222556	FSIS11924574	SRR10222556	KS	2019	786	786	258	1063	Cattle	aph(3')-VIIa, blaOXA-489, tet(O)	T	A	A	K	K
SRR10222557	FSIS11924575	SRR10222557	MI	2019	787	2587	5	827	Cattle	blaOXA-489, tet(O)	T	A	V	K	K
SRR10222559	FSIS11924573	SRR10222559	NE	2019	788	788	461	829	Cattle	ant(6)-Ia, ant(6)-Ia, aph(3')-IIIa, blaOXA-460 sat4, tet(O)	I	A	A	K	K
SRR10245577	FSIS11925146	SRR10245577	NE	2019	789	789	234	1068	Cattle	blaOXA-193, tet(O)	T	A	A	K	K
SRR10245595	FSIS11925155	SRR10245595	ID	2019	790	1447	234	1068	Cattle	blaOXA-193	T	A	A	K	K
SRR10245611	FSIS11925143	SRR10245611	WA	2019	791	791	791	1119	Cattle	aph(3')-IIIa, lnu(C), tet(O)	T	A	A	K	K
SRR10245621	FSIS11925144	SRR10245621	KS	2019	793	793	791	1119	Cattle	aph(3')-IIIa, lnu(C), tet(O)	T	A	A	K	K
SRR10245624	FSIS11925150	SRR10245624	GA	2019	795	795	428	1181	Cattle	blaOXA-193	T	A	A	K	K
SRR10245648	FSIS11925140	SRR10245648	NC	2019	796	796	303	-	Cattle	aph(3')-IIIa, blaOXA-193, tet(O)	I	A	A	K	K
SRR10245649	FSIS11925153	SRR10245649	TX	2019	797	635	248	902	Cattle	aadE-Cc, blaOXA-193	I	A	A	K	K
SRR10246365	FSIS11924927	SRR10246365	KS	2019	799	799	234	1068	Cattle	aph(3')-IIIa, blaOXA-193,cfr (C), tet(O)	I	A	A	K	K
SRR10246378	FSIS11925116	SRR10246378	CA	2019	802	802	234	1068	Cattle	blaOXA-193, tet(O)	I	A	A	K	K
SRR10246380	FSIS11925124	SRR10246380	NE	2019	803	1301	248	902	Cattle	aadE-Cc, blaOXA-193, tet(O)	I	A	A	K	K
SRR10246389	FSIS11925113	SRR10246389	WA	2019	805	805	234	1068	Cattle	aph(2'')-IIIa, aph(3')-IIIa, blaOXA-193, blaOXA., tet(O)	I	A	A	K	K
SRR10246390	FSIS11925117	SRR10246390	CO	2019	806	1447	234	1068	Cattle	blaOXA-193	T	A	A	K	K
SRR10246393	FSIS11925133	SRR10246393	IL	2019	807	663	234	1068	Cattle	blaOXA-193	I	A	A	K	K
SRR10258030	FSIS11924960	SRR10258030	CA	2019	810	810	248	902	Cattle	aadE-Cc, aph(3')-IIIa, blaOXA-193, tet(O)	I	A	A	K	K
SRR10258042	FSIS11924968	SRR10258042	PA	2019	813	813	248	828	Cattle	aadE-Cc, blaOXA-193, tet(O)	I	A	A	K	K
SRR10287004	FSIS11925157	SRR10287004	WA	2019	814	814	248	902	Cattle	aadE-Cc, aph(3')-IIIa, blaOXA-193, blaOXA., tet(O)	I	A	A	K	K
SRR10287047	FSIS11925335	SRR10287047	WA	2019	817	817	234	1068	Cattle	blaOXA-193	I	A	A	K	K
SRR10303400	FSIS11925325	SRR10303400	CO	2019	818	818	234	1068	Cattle	aph(3')-IIIa, blaOXA-193, tet(O)	I	A	A	K	K
SRR10311839	FSIS11925332	SRR10311839	TX	2019	820	1224	234	1068	Cattle	blaOXA-193	I	A	A	K	K
SRR10311846	FSIS11925447	SRR10311846	SD	2019	822	2587	5	827	Cattle	blaOXA-489, tet(O)	T	A	V	K	K
SRR10311848	FSIS11925463	SRR10311848	ID	2019	824	824	461	829	Cattle	ant(6)-Ia, ant(6)-Ia, aph(3')-IIIa, blaOXA-460 sat4, tet(O)	I	A	A	K	K
SRR10311853	FSIS11925448	SRR10311853	WI	2019	826	826	234	1068	Cattle	blaOXA-193	I	A	A	K	K
SRR10311856	FSIS11925450	SRR10311856	NE	2019	827	827	248	902	Cattle	aadE-Cc, blaOXA-193, tet(O)	T	A	A	K	K
SRR10311862	FSIS11925461	SRR10311862	NE	2019	828	824	461	829	Cattle	ant(6)-Ia, ant(6)-Ia, aph(3')-IIIa, blaOXA-460,at4, tet(O)	I	A	A	K	K
SRR10311866	FSIS11925451	SRR10311866	NE	2019	831	831	248	902	Cattle	aadE-Cc, blaOXA-193, tet(O)	T	A	A	K	K
SRR10311869	FSIS11925453	SRR10311869	TN	2019	832	764	234	1068	Cattle	aph(3')-IIIa, blaOXA-193, tet(O)	I	A	A	K	K
SRR10350765	FSIS11925449	SRR10350765	CA	2019	834	1447	234	1068	Cattle	blaOXA-193, blaOXA.	T	A	A	K	K
SRR10386713	FSIS11925740	SRR10386713	WA	2019	838	838	234	1068	Cattle	blaOXA-193	T	A	A	K	K
SRR10386742	FSIS11925745	SRR10386742	CO	2019	842	1447	234	1068	Cattle	blaOXA-193	T	A	A	K	K
SRR10399258	FSIS11925858	SRR10399258	PA	2019	850	764	234	1068	Cattle	aph(3')-IIIa, blaOXA-193, tet(O)	I	A	A	K	K
SRR10399261	FSIS11925859	SRR10399261	WI	2019	851	851	851	825	Cattle	aph(3')-IIIa, blaOXA-193, lnu(C), tet(O)	T	A	A	K	K
SRR10399262	FSIS11925860	SRR10399262	WA	2019	852	2929	234	1068	Cattle	blaOXA-193	T	A	A	K	K
SRR10423346	FSIS11925987	SRR10423346	KS	2019	860	860	5	827	Cattle	blaOXA-489, tet(O)	T	A	V	K	K
SRR10435256	FSIS11926061	SRR10435256	WI	2019	869	2587	5	827	Cattle	aph(3')-IIIa, blaOXA-489, tet(O)	T	A	V	K	K
SRR10447198	FSIS11926009	SRR10447198	CA	2019	870	870	5	827	Cattle	blaOXA-489, tet(O)	T	A	V	K	K
SRR10447201	FSIS11926007	SRR10447201	CO	2019	871	871	234	1068	Cattle	aph(2'')-IIIa, aph(3')-IIIa, blaOXA-193, tet(O)	I	A	A	K	K
SRR10574806	FSIS11926393	SRR10574806	TX	2019	879	1681	234	1068	Cattle	blaOXA-193, tet(O)	I	A	A	K	K
SRR10574915	FSIS11926426	SRR10574915	NE	2019	885	885	234	1068	Cattle	blaOXA-193, tet(O)	I	A	A	K	K
SRR10575025	FSIS11926420	SRR10575025	CO	2019	890	663	234	1068	Cattle	blaOXA-193, tet(O)	I	A	A	K	K
SRR10575029	FSIS11926437	SRR10575029	TX	2019	892	892	892	4608	Cattle	aph(3')-IIIa, blaOXA-193, tet(O)	T	G	A	K	K
SRR10575032	FSIS11926435	SRR10575032	CO	2019	894	894	234	1068	Cattle	blaOXA-193	I	A	A	K	K
SRR5139823	FSIS1609271	SRR5139823	CA	2017	983	983	234	1068	Cattle	blaOXA-193, blaOXA.,g	I	A	A	K	K
SRR5139840	FSIS1609297	SRR5139840	KS	2017	985	1801	234	1068	Cattle	blaOXA-193	I	A	A	K	K
SRR5139850	FSIS1609149	SRR5139850	FL	2017	988	988	248	828	Cattle	aadE-Cc, aph(3')-IIIa, blaOXA-193, blaOXA., tet(O)	T	A	A	K	K
SRR5139869	FSIS1609270	SRR5139869	IL	2017	991	991	234	1068	Cattle	aph(3')-IIIa, blaOXA-193, blaOXA., tet(O)	T	A	A	K	K
SRR5152199	FSIS1609643	SRR5152199	KS	2017	1001	1001	234	1068	Cattle	aph(3')-IIIa, blaOXA-193, tet(O)	I	A	A	K	K
SRR5152219	FSIS1609630	SRR5152219	TX	2017	1008	1008	234	1068	Cattle	blaOXA-193, tet(O)	I	A	A	K	K
SRR5164534	FSIS1609777	SRR5164534	PA	2017	1015	1015	234	1068	Cattle	aph(3')-IIIa, blaOXA-193, tet(O)	I	A	A	K	K
SRR5164541	FSIS1609779	SRR5164541	NE	2017	1015	1015	234	1068	Cattle	aph(3')-IIIa, blaOXA-193, tet(O)	I	A	A	K	K
SRR5164542	FSIS1609661	SRR5164542	SD	2017	1019	2929	234	1068	Cattle	blaOXA-193, tet(O)	T	A	A	K	K
SRR5164548	FSIS1609649	SRR5164548	TX	2017	1021	1021	234	1068	Cattle	aph(3')-IIIa, blaOXA-193, tet(O)	I	A	A	K	K
SRR5164551	FSIS1609646	SRR5164551	WA	2017	1022	1022	248	902	Cattle	aadE-Cc, blaOXA-193	I	A	A	K	K
SRR5164552	FSIS1609767	SRR5164552	MA	2017	1015	1015	234	1068	Cattle	aph(3')-IIIa, blaOXA-193, tet(O)	I	A	A	K	K
SRR5164553	FSIS1609647	SRR5164553	CO	2017	1024	1104	234	1068	Cattle	blaOXA-193, tet(O)	I	A	A	K	K
SRR5164556	FSIS1609769	SRR5164556	CA	2017	1012	1012	234	1068	Cattle	blaOXA-193	T	A	A	K	K
SRR5164560	FSIS1609770	SRR5164560	UT	2017	1027	1012	234	1068	Cattle	blaOXA-193	T	A	A	K	K
SRR5170905	FSIS1609799	SRR5170905	CO	2017	1028	1447	234	1068	Cattle	blaOXA-193	T	A	A	K	K
SRR5170907	FSIS1609785	SRR5170907	IL	2017	1029	1029	234	1068	Cattle	aph(2'')-IIIa, aph(3')-IIIa, blaOXA-193, tet(O)	I	A	A	K	K
SRR5170908	FSIS1609793	SRR5170908	CO	2017	1030	1801	234	1068	Cattle	blaOXA-193	I	A	A	K	K
SRR5170911	FSIS1609786	SRR5170911	TX	2017	1032	799	234	1068	Cattle	blaOXA-193	I	A	A	K	K
SRR5170913	FSIS1609782	SRR5170913	KS	2017	1033	1033	234	1068	Cattle	blaOXA-193, tet(O)	T	A	A	K	K
SRR5170915	FSIS1609794	SRR5170915	NE	2017	1034	1407	234	1068	Cattle	aph(3')-IIIa, blaOXA-193, tet(O)	T	A	A	K	K
SRR5170921	FSIS1609790	SRR5170921	NE	2017	1036	1036	234	1068	Cattle	aadE-Cc, blaOXA-193	T	A	A	K	K
SRR5170923	FSIS1609791	SRR5170923	IL	2017	1037	1037	234	1068	Cattle	blaOXA-193	T	A	A	K	K
SRR5195806	FSIS1710016	SRR5195806	VA	2017	1043	1033	234	1068	Cattle	blaOXA-193, tet(O)	T	A	A	K	K
SRR5195810	FSIS1710015	SRR5195810	TX	2017	1045	1393	234	1068	Cattle	blaOXA-193, tet(O)	I	A	A	K	K
SRR5195812	FSIS1710018	SRR5195812	KS	2017	1047	1047	248	902	Cattle	aadE-Cc, blaOXA-193, tet(O)	I	A	A	K	K
SRR5195813	FSIS1710023	SRR5195813	WA	2017	1048	1048	234	-	Cattle	blaOXA-193	T	A	A	K	K
SRR5195819	FSIS1710027	SRR5195819	TX	2017	1051	1163	234	1068	Cattle	aph(2'')-IIIa, aph(3')-IIIa, blaOXA-193, tet(O)	T	A	A	K	K
SRR5195820	FSIS1710030	SRR5195820	CA	2017	1052	1447	234	1068	Cattle	aph(3')-IIIa, blaOXA-193, tet(O)	T	A	A	K	K
SRR5195821	FSIS1710022	SRR5195821	CA	2017	1053	764	234	1068	Cattle	aph(3')-IIIa, blaOXA-193, tet(O)	T	A	A	K	K
SRR5195865	FSIS1710024	SRR5195865	AZ	2017	1048	1048	234	1068	Cattle	blaOXA-193	T	A	A	K	K
SRR5209896	FSIS1710041	SRR5209896	KS	2017	1056	764	234	1068	Cattle	aph(3')-IIIa, blaOXA-193, tet(O)	T	A	A	K	K
SRR5209901	FSIS1710051	SRR5209901	NY	2017	1058	1407	234	1068	Cattle	aph(3')-IIIa, blaOXA-193, tet(O)	I	A	A	K	K
SRR5209906	FSIS1710054	SRR5209906	MI	2017	1060	1060	234	1068	Cattle	aph(3')-IIIa, blaOXA-193, tet(O)	I	A	A	K	K
SRR5209907	FSIS1710040	SRR5209907	CA	2017	1061	1407	234	1068	Cattle	aph(3')-IIIa, blaOXA-193, tet(O)	I	A	A	K	K
SRR5221905	FSIS1710146	SRR5221905	IL	2017	1066	1066	248	902	Cattle	aadE-Cc, blaOXA-193, tet(O)	I	A	A	K	K
SRR5241730	FSIS1609142	SRR5241730	IL	2017	1075	1075	234	1068	Cattle	aph(3')-IIIa, blaOXA-193, blaOXA., tet(O)	T	A	A	K	K
SRR5241731	FSIS1609143	SRR5241731	MI	2017	1076	663	234	1068	Cattle	blaOXA-193	I	A	A	K	K
SRR5241734	FSIS1609122	SRR5241734	AZ	2017	1078	1078	234	1068	Cattle	blaOXA-193, tet(O)	I	A	A	K	K
SRR5241738	FSIS1609128	SRR5241738	ID	2017	1080	1080	248	902	Cattle	aadE-Cc, aph(3')-IIIa, blaOXA-193, blaOXA., tet(O)	T	A	A	K	K
SRR5241739	FSIS1609135	SRR5241739	ID	2017	1081	1081	234	1068	Cattle	blaOXA-193	T	A	A	K	K
SRR5241744	FSIS1608851	SRR5241744	CA	2017	1084	1084	1084	2696	Cattle	blaOXA-578	T	A	V	K	K
SRR5241755	FSIS1609139	SRR5241755	MI	2017	1088	1088	1088	854	Cattle	aadE-Cc, blaOXA-489, tet(O)	T	A	A	K	K
SRR5251592	FSIS1710279	SRR5251592	KS	2017	1090	1090	248	902	Cattle	aadE-Cc, blaOXA-193, tet(O)	T	A	A	K	K
SRR5251594	FSIS1710274	SRR5251594	WA	2017	1091	1091	234	1068	Cattle	blaOXA-193	T	A	A	K	K
SRR5251596	FSIS1710278	SRR5251596	KS	2017	1092	950	248	902	Cattle	aadE-Cc, blaOXA-193, tet(O)	I	A	A	K	K
SRR5251619	FSIS1710271	SRR5251619	NY	2017	1094	1094	248	828	Cattle	aadE-Cc, blaOXA-193, blaOXA., tet(O)	T	A	A	K	K
SRR5271456	FSIS1710148	SRR5271456	KS	2017	1098	1407	234	1068	Cattle	aph(3')-IIIa, blaOXA-193, tet(O)	I	A	A	K	K
SRR5271474	FSIS1710471	SRR5271474	TX	2017	1100	2929	234	-	Cattle	blaOXA-193	I	A	A	K	K
SRR5271495	FSIS1710470	SRR5271495	IN	2017	1102	1102	1097	1127	Cattle	blaOXA-489	T	A	A	K	K
SRR5271497	FSIS1710286	SRR5271497	NE	2017	1103	1163	234	1068	Cattle	aph(2'')-IIIa, aph(3')-IIIa, blaOXA-193, tet(O)	I	A	A	K	K
SRR5271500	FSIS1710464	SRR5271500	OR	2017	1104	1104	234	1068	Cattle	blaOXA-193, tet(O)	I	A	A	K	K
SRR5278116	FSIS1710603	SRR5278116	CA	2017	1105	1105	1338	-	Cattle	aadE-Cc, blaOXA-193, tet(O)	T	G	A	K	K
SRR5278122	FSIS1710473	SRR5278122	TX	2017	1107	1801	234	1068	Cattle	blaOXA-193, tet(O)	I	A	A	K	K
SRR5278130	FSIS1710474	SRR5278130	WA	2017	1111	2929	234	-	Cattle	blaOXA-193	I	A	A	K	K
SRR5278132	FSIS1710482	SRR5278132	CO	2017	1113	1775	234	1068	Cattle	blaOXA-193	I	A	A	K	K
SRR5278184	FSIS1710597	SRR5278184	TX	2017	1115	1801	234	1068	Cattle	blaOXA-193	I	A	A	K	K
SRR5297183	FSIS1710762	SRR5297183	CA	2017	1119	1447	234	1068	Cattle	blaOXA-193	T	A	A	K	K
SRR5297403	FSIS1710500	SRR5297403	SD	2017	1128	1128	234	1068	Cattle	blaOXA-193, tet(O)	I	A	A	K	K
SRR5336385	FSIS1710623	SRR5336385	WI	2017	1131	1801	234	1068	Cattle	blaOXA-193, tet(O)	I	A	A	K	K
SRR5336603	FSIS1710766	SRR5336603	NE	2017	1139	663	234	1068	Cattle	blaOXA-193	I	A	A	K	K
SRR5423605	FSIS1711068	SRR5423605	WA	2017	1146	1091	234	1068	Cattle	blaOXA-193	T	A	A	K	K
SRR5423610	FSIS1710907	SRR5423610	KY	2017	1148	2929	234	1068	Cattle	blaOXA-193	T	A	A	K	K
SRR5423619	FSIS1710990	SRR5423619	PA	2017	1153	1153	248	902	Cattle	aadE-Cc, blaOXA-193, tet(O)	T	A	A	K	K
SRR5423621	FSIS1711072	SRR5423621	MI	2017	1155	1155	234	1068	Cattle	aph(3')-IIIa, blaOXA-193, tet(O)	I	A	A	K	K
SRR5423625	FSIS1711075	SRR5423625	WI	2017	1157	1163	234	1068	Cattle	aph(2'')-IIIa, aph(3')-IIIa, blaOXA-193, tet(O)	T	A	A	K	K
SRR5423630	FSIS1711100	SRR5423630	TX	2017	1159	799	234	1068	Cattle	blaOXA-193	I	A	A	K	K
SRR5423631	FSIS1711083	SRR5423631	CO	2017	1160	764	234	1068	Cattle	aph(3')-IIIa, blaOXA-193, tet(O)	I	A	A	K	K
SRR5423642	FSIS1711095	SRR5423642	MI	2017	1163	1163	234	1068	Cattle	aph(3')-IIIa, blaOXA-193, tet(O)	I	A	A	K	K
SRR5423644	FSIS1711084	SRR5423644	PA	2017	1164	1164	234	1068	Cattle	aph(3')-IIIa, blaOXA-193, tet(O)	I	A	A	K	K
SRR5424834	FSIS1700119	SRR5424834	TX	2017	1168	1393	234	1068	Cattle	blaOXA-193, tet(O)	I	A	A	K	K
SRR5424847	FSIS1700128	SRR5424847	TX	2017	1172	1172	1172	1186	Cattle	aadE-Cc, tet(O)	T	G	A	K	K
SRR5427900	FSIS1700293	SRR5427900	NE	2017	1176	1173	288	829	Cattle	ant(6)-Ia, ant(6)-Ia, aph(3')-IIIa, blaOXA-460 sat4, tet(O)	T	A	A	K	K
SRR5427923	FSIS1700158	SRR5427923	KS	2017	1178	1301	248	902	Cattle	aadE-Cc, aph(3')-IIIa, blaOXA-193, tet(O)	I	A	A	K	K
SRR5427935	FSIS1700134	SRR5427935	NY	2017	1179	1301	248	902	Cattle	aadE-Cc, aph(3')-IIIa, blaOXA-193, tet(O)	I	A	A	K	K
SRR5427970	FSIS1700115	SRR5427970	WI	2017	1187	1163	234	1068	Cattle	aph(3')-IIIa, blaOXA-193, tet(O)	I	A	A	K	K
SRR5427973	FSIS1700151	SRR5427973	TX	2017	1188	649	234	1068	Cattle	blaOXA-193	I	A	A	K	K
SRR5427976	FSIS1711113	SRR5427976	MI	2017	1189	1033	234	1068	Cattle	blaOXA-193	T	A	A	K	K
SRR5427987	FSIS1700306	SRR5427987	ID	2017	1193	1193	1193	854	Cattle	blaOXA-578	T	A	A	K	K
SRR5441646	FSIS1606384	SRR5441646	TX	2017	1200	663	234	1068	Cattle	aph(3')-IIIa, blaOXA-193,cfr (C), tet(O)	I	A	A	K	K
SRR5441892	FSIS1700324	SRR5441892	TX	2017	1205	1205	234	1068	Cattle	blaOXA-193	T	A	A	K	K
SRR5441901	FSIS1700321	SRR5441901	WI	2017	1206	1206	234	1068	Cattle	blaOXA-193, tet(O)	I	A	A	K	K
SRR5448236	FSIS1700503	SRR5448236	NE	2017	1208	1208	248	1068	Cattle	aadE-Cc, blaOXA., tet(O)	I	A	A	K	K
SRR5448244	FSIS1700506	SRR5448244	NE	2017	1211	1393	234	1068	Cattle	blaOXA-193, tet(O)	I	A	A	K	K
SRR5448247	FSIS1700489	SRR5448247	NE	2017	1214	1214	234	1068	Cattle	aph(3')-IIIa, blaOXA-193, tet(O)	I	A	A	K	K
SRR5448254	FSIS1700500	SRR5448254	NE	2017	1216	1216	234	1068	Cattle	blaOXA-193, tet(O)	I	A	A	K	K
SRR5448259	FSIS1700488	SRR5448259	NJ	2017	1217	764	234	1068	Cattle	aph(3')-IIIa, blaOXA-193, tet(O)	I	A	A	K	K
SRR5448580	FSIS1700642	SRR5448580	WI	2017	1221	2324	234	-	Cattle	blaOXA-193, tet(O)	I	A	A	K	K
SRR5448582	FSIS1700659	SRR5448582	CO	2017	1222	656	234	1068	Cattle	blaOXA-193	I	A	A	K	K
SRR5448587	FSIS1700651	SRR5448587	CO	2017	1224	1224	234	1068	Cattle	blaOXA-193	I	A	A	K	K
SRR5448591	FSIS1700634	SRR5448591	WI	2017	1226	1226	248	828	Cattle	aadE-Cc, aph(3')-IIIa, blaOXA-193, tet(O)	I	A	A	K	K
SRR5448605	FSIS1700657	SRR5448605	NY	2017	1229	1229	248	828	Cattle	aadE-Cc, blaOXA.,	T	A	A	K	K
SRR5461552	FSIS1700639	SRR5461552	TX	2017	1235	1789	234	1068	Cattle	blaOXA-193	I	A	A	K	K
SRR5461559	FSIS1700681	SRR5461559	KS	2017	1238	2587	5	827	Cattle	blaOXA-489, tet(O)	T	A	V	K	K
SRR5484618	FSIS1700824	SRR5484618	TX	2017	1241	1241	234	1068	Cattle	blaOXA-193	T	A	A	K	K
SRR5484620	FSIS1700684	SRR5484620	CA	2017	1243	1243	248	902	Cattle	aadE-Cc, blaOXA-193, tet(O)	I	A	A	K	K
SRR5484622	FSIS1700813	SRR5484622	TX	2017	1244	1393	234	1068	Cattle	blaOXA-193, tet(O)	I	A	A	K	K
SRR5484627	FSIS1700809	SRR5484627	WI	2017	1246	2324	234	1068	Cattle	aph(3')-IIIa, blaOXA-193, tet(O)	T	A	A	K	K
SRR5484629	FSIS1700820	SRR5484629	NE	2017	1248	1801	234	1068	Cattle	blaOXA-193, tet(O)	I	A	A	K	K
SRR5494488	FSIS1700966	SRR5494488	MI	2017	1251	1251	1251	1117	Cattle	blaOXA-489, tet(O)	T	A	A	K	K
SRR5494502	FSIS1700834	SRR5494502	WI	2017	832	764	234	1068	Cattle	aph(3')-IIIa, blaOXA-193, tet(O)	I	A	A	K	K
SRR5494508	FSIS1700838	SRR5494508	IL	2017	1256	2324	234	1068	Cattle	blaOXA-193, tet(O)	T	A	A	K	K
SRR5501337	FSIS1700983	SRR5501337	IA	2017	1257	1407	234	1068	Cattle	aph(3')-IIIa, blaOXA-193, tet(O)	I	A	A	K	K
SRR5501351	FSIS1700980	SRR5501351	MD	2017	1258	764	234	1068	Cattle	aph(3')-IIIa, blaOXA-193, tet(O)	I	A	A	K	K
SRR5501361	FSIS1700986	SRR5501361	UT	2017	1259	1091	234	1068	Cattle	blaOXA-193	T	A	A	K	K
SRR5501372	FSIS1700982	SRR5501372	CA	2017	1261	1261	248	-	Cattle	aadE-Cc, blaOXA-193	I	A	A	K	K
SRR5501495	FSIS1700992	SRR5501495	WA	2017	1265	1265	1514	-	Cattle	aadE-Cc, blaOXA-193, tet(O)	T	A	A	K	K
SRR5517169	FSIS1700848	SRR5517169	KS	2017	1266	799	234	1068	Cattle	aph(3')-IIIa, blaOXA-193,cfr (C), tet(O)	I	A	A	K	K
SRR5517177	FSIS1701174	SRR5517177	UT	2017	1269	1048	234	1068	Cattle	blaOXA-193	T	A	A	K	K
SRR5517184	FSIS1701178	SRR5517184	MI	2017	1272	1272	3116	1082	Cattle	blaOXA-193	T	A	A	K	K
SRR5517189	FSIS1701166	SRR5517189	TX	2017	1273	1301	248	902	Cattle	aadE-Cc, blaOXA-193	I	A	A	K	K
SRR5517190	FSIS1701176	SRR5517190	PA	2017	1274	1272	3116	1082	Cattle	blaOXA-193	T	A	A	K	K
SRR5517191	FSIS1701171	SRR5517191	CA	2017	1275	1275	234	1068	Cattle	blaOXA-193, tet(O)	I	A	A	K	K
SRR5526303	FSIS1701186	SRR5526303	OR	2017	1282	1282	234	1068	Cattle	blaOXA-193, tet(O)	T	A	A	K	K
SRR5534608	FSIS1701333	SRR5534608	NE	2017	1283	1283	248	902	Cattle	aadE-Cc, blaOXA-193, tet(O)	T	A	A	K	K
SRR5534616	FSIS1701346	SRR5534616	CO	2017	1284	1393	234	1068	Cattle	blaOXA-193, tet(O)	I	A	A	K	K
SRR5534632	FSIS1701335	SRR5534632	CA	2017	1287	1447	234	1068	Cattle	blaOXA-193	T	A	A	K	K
SRR5575693	FSIS1701501	SRR5575693	WI	2017	1291	1291	248	902	Cattle	aadE-Cc, aph(3')-IIIa, blaOXA-193, tet(O)	I	A	A	K	K
SRR5575701	FSIS1701500	SRR5575701	WI	2017	1293	1291	248	902	Cattle	aadE-Cc, aph(3')-IIIa, blaOXA-193, tet(O)	I	A	A	K	K
SRR5582437	FSIS1701504	SRR5582437	CA	2017	1301	1301	248	902	Cattle	aadE-Cc, blaOXA-193, tet(O)	I	A	A	K	K
SRR5582441	FSIS1701516	SRR5582441	NE	2017	1302	1302	1302	829	Cattle	blaOXA-489, tet(O)	T	G	A	K	K
SRR5582442	FSIS1701518	SRR5582442	NE	2017	1303	1153	248	902	Cattle	aadE-Cc, blaOXA-193, tet(O)	I	A	A	K	K
SRR5582446	FSIS1701522	SRR5582446	KS	2017	1305	1393	234	1068	Cattle	blaOXA-193, tet(O)	I	A	A	K	K
SRR5582458	FSIS1701508	SRR5582458	WI	2017	1307	1307	1307	1061	Cattle	tet(O)	T	G	V	K	K
SRR5582459	FSIS1701517	SRR5582459	SD	2017	1308	1801	234	1068	Cattle	blaOXA-193, tet(O)	I	A	A	K	K
SRR5605536	FSIS1701648	SRR5605536	NE	2017	1309	1163	234	1068	Cattle	aph(2'')-IIIa, aph(3')-IIIa, blaOXA-193, tet(O)	I	A	A	K	K
SRR5605543	FSIS1701665	SRR5605543	TX	2017	1310	649	234	1068	Cattle	blaOXA-193	I	A	A	K	K
SRR5605544	FSIS1701647	SRR5605544	NE	2017	1311	2324	234	1068	Cattle	aph(3')-IIIa, blaOXA-193, tet(O)	T	A	A	K	K
SRR5605550	FSIS1701662	SRR5605550	CA	2017	1313	1313	248	-	Cattle	aadE-Cc, blaOXA-193	I	A	A	K	K
SRR5605554	FSIS1701667	SRR5605554	PA	2017	1316	335	248	902	Cattle	aadE-Cc, blaOXA-193, tet(O)	I	A	A	K	K
SRR5646875	FSIS1701771	SRR5646875	UT	2017	1319	1319	234	1068	Cattle	blaOXA-193	I	A	A	K	K
SRR5646876	FSIS1701772	SRR5646876	AZ	2017	1320	1320	234	1068	Cattle	blaOXA-193	T	A	A	K	K
SRR5646891	FSIS1701787	SRR5646891	KS	2017	1325	1325	234	1068	Cattle	blaOXA-193	I	A	A	K	K
SRR5646894	FSIS1701763	SRR5646894	ID	2017	1327	1327	234	1068	Cattle	blaOXA-193	T	A	A	K	K
SRR5646895	FSIS1701765	SRR5646895	OR	2017	1328	1328	234	1068	Cattle	blaOXA-193, tet(O)	I	A	A	K	K
SRR5685214	FSIS1701786	SRR5685214	FL	2017	1340	1340	654	1119	Cattle	aph(3')-VIIa, blaOXA-489, tet(O)	T	A	A	K	K
SRR5685215	FSIS1702062	SRR5685215	CO	2017	1341	663	234	1068	Cattle	blaOXA-193, tet(O)	I	A	A	K	K
SRR5685217	FSIS1701964	SRR5685217	IA	2017	1342	1393	234	1068	Cattle	blaOXA-193, tet(O)	I	A	A	K	K
SRR5711490	FSIS1702080	SRR5711490	WA	2017	1347	1301	248	902	Cattle	aadE-Cc, aph(3')-IIIa, blaOXA-193, tet(O)	I	A	A	K	K
SRR5711496	FSIS1702087	SRR5711496	IL	2017	1349	2571	352	-	Cattle	blaOXA-193	T	A	A	K	K
SRR5754145	FSIS1702251	SRR5754145	UT	2017	1360	1360	1360	-	Cattle	ant(6)-Ia, aph(3')-IIIa, blaOXA-193 sat4, tet(O)	T	A	A	K	K
SRR5754153	FSIS1702250	SRR5754153	KS	2017	1363	1363	1363	-	Cattle	blaOXA-193, tet(O)	T	A	A	K	R
SRR5754154	FSIS1702252	SRR5754154	KS	2017	1364	799	234	1068	Cattle	blaOXA-193, tet(O)	I	A	A	K	K
SRR5754155	FSIS1702261	SRR5754155	SD	2017	1365	663	234	1068	Cattle	blaOXA-193	I	A	A	K	K
SRR5754162	FSIS1702253	SRR5754162	SD	2017	1368	1163	234	1068	Cattle	aph(2'')-IIIa, aph(3')-IIIa, blaOXA-193, tet(O)	I	A	A	K	K
SRR5808788	FSIS1702396	SRR5808788	IA	2017	1372	764	234	1068	Cattle	aph(3')-IIIa, blaOXA-193, tet(O)	I	A	A	K	K
SRR5808791	FSIS1702373	SRR5808791	UT	2017	1373	1373	234	1068	Cattle	blaOXA-193, tet(O)	I	A	A	K	K
SRR5808841	FSIS1702374	SRR5808841	WI	2017	1377	1377	234	1068	Cattle	aph(3')-IIIa, blaOXA-193, tet(O)	T	A	A	K	K
SRR5808844	FSIS1702092	SRR5808844	PA	2017	1379	2571	352	-	Cattle	blaOXA-193	T	A	A	K	K
SRR5808845	FSIS1702381	SRR5808845	WI	2017	1380	1380	234	1068	Cattle	aph(3')-IIIa, blaOXA-193, tet(O)	T	A	A	K	K
SRR5815739	FSIS1702550	SRR5815739	WI	2017	1391	1163	234	1068	Cattle	aph(3')-IIIa, blaOXA-193, tet(O)	I	A	A	K	K
SRR5815741	FSIS1702552	SRR5815741	IL	2017	1393	1393	234	1068	Cattle	blaOXA-193, tet(O)	I	A	A	K	K
SRR5815745	FSIS1702551	SRR5815745	CO	2017	1394	1394	248	902	Cattle	aadE-Cc, blaOXA-193, tet(O)	I	A	A	K	K
SRR5821270	FSIS1702735	SRR5821270	CO	2017	1398	1398	248	902	Cattle	aadE-Cc, blaOXA-193, tet(O)	I	A	A	K	K
SRR5821274	FSIS1702729	SRR5821274	NE	2017	1401	1401	234	1068	Cattle	blaOXA-193, tet(O)	I	A	A	K	K
SRR5821277	FSIS1702714	SRR5821277	UT	2017	1402	1402	234	1068	Cattle	blaOXA-193, tet(O)	T	A	A	K	K
SRR5821341	FSIS1702710	SRR5821341	TX	2017	1405	1801	234	1068	Cattle	blaOXA-193, tet(O)	I	A	A	K	K
SRR5821342	FSIS1702719	SRR5821342	NE	2017	1406	764	234	1068	Cattle	aph(3')-IIIa, blaOXA-193, tet(O)	I	A	A	K	K
SRR5821343	FSIS1702725	SRR5821343	MI	2017	1407	1407	234	1068	Cattle	aph(3')-IIIa, blaOXA-193, tet(O)	I	A	A	K	K
SRR5821344	FSIS1702724	SRR5821344	CA	2017	1408	1408	234	1068	Cattle	aph(3')-IIIa, blaOXA-193, tet(O)	I	A	A	K	K
SRR5821415	FSIS1702718	SRR5821415	NE	2017	1409	1409	234	1068	Cattle	blaOXA-193, tet(O)	I	A	A	K	K
SRR5851307	FSIS1702866	SRR5851307	TX	2017	1411	1301	248	-	Cattle	aadE-Cc, blaOXA-193, tet(O)	I	A	A	K	K
SRR5851313	FSIS1702865	SRR5851313	TX	2017	1413	645	234	-	Cattle	blaOXA-193	I	A	A	K	K
SRR5851316	FSIS1702863	SRR5851316	IL	2017	662	1301	248	902	Cattle	aadE-Cc, aph(3')-IIIa, blaOXA-193, tet(O)	I	A	A	K	K
SRR5851319	FSIS1702870	SRR5851319	PA	2017	1415	1415	248	902	Cattle	aadE-Cc, aph(3')-IIIa, blaOXA-193, tet(O)	I	A	A	K	K
SRR5851320	FSIS1702855	SRR5851320	TX	2017	1416	2929	234	-	Cattle	blaOXA-193, blaOXA.	I	A	A	K	K
SRR5858134	FSIS1702894	SRR5858134	WI	2017	1419	1380	234	1068	Cattle	aph(3')-IIIa, blaOXA-193, tet(O)	I	A	A	K	K
SRR5858136	FSIS1702889	SRR5858136	IL	2017	1420	1420	234	1068	Cattle	blaOXA-193	I	A	A	K	K
SRR5858140	FSIS1702882	SRR5858140	CA	2017	1422	1407	234	1068	Cattle	aph(3')-IIIa, blaOXA-193, tet(O)	I	A	A	K	K
SRR5858781	FSIS1701642	SRR5858781	NE	2017	1427	1427	248	902	Cattle	aadE-Cc, blaOXA-193	I	A	A	K	K
SRR5858799	FSIS1701955	SRR5858799	NE	2017	1431	1431	248	902	Cattle	aadE-Cc, blaOXA-193, blaOXA., tet(O)	I	A	A	K	K
SRR5858806	FSIS1701942	SRR5858806	WI	2017	1434	1434	234	1068	Cattle	blaOXA-193, tet(O)	I	A	A	K	K
SRR5858809	FSIS1701954	SRR5858809	TX	2017	1436	1436	234	1068	Cattle	blaOXA-193, tet(O)	I	A	A	K	K
SRR5883436	FSIS1703036	SRR5883436	TX	2017	1439	1439	234	1068	Cattle	blaOXA-193	I	A	A	K	K
SRR5883440	FSIS1703043	SRR5883440	CA	2017	1441	1441	248	902	Cattle	aadE-Cc, blaOXA-193, blaOXA., tet(O)	T	A	A	K	K
SRR5883442	FSIS1703040	SRR5883442	WA	2017	1442	1442	234	1068	Cattle	blaOXA-193, tet(O)	T	A	A	K	K
SRR5883444	FSIS1703055	SRR5883444	NE	2017	1443	1443	248	902	Cattle	aadE-Cc, blaOXA-193, tet(O)	T	A	A	K	K
SRR5883452	FSIS1703039	SRR5883452	ID	2017	1447	1447	234	1068	Cattle	aph(3')-IIIa, blaOXA-193, tet(O)	T	A	A	K	K
SRR5883454	FSIS1703045	SRR5883454	UT	2017	1449	1449	234	1068	Cattle	blaOXA-193	I	A	A	K	K
SRR5890874	FSIS1703240	SRR5890874	WI	2017	1462	1462	1461	8064	Cattle	aph(3')-VIIa, blaOXA-594, tet(O)	T	A	A	K	K
SRR5890886	FSIS1703263	SRR5890886	NE	2017	1463	1463	234	1068	Cattle	aph(3')-IIIa, blaOXA-193, tet(O)	T	A	A	K	K
SRR5890893	FSIS1703256	SRR5890893	PA	2017	1465	1465	248	828	Cattle	aadE-Cc, blaOXA-193, tet(O)	T	A	A	K	K
SRR5925238	FSIS1703432	SRR5925238	KS	2017	1476	1393	234	1068	Cattle	blaOXA-193, tet(O)	I	A	A	K	K
SRR5925240	FSIS1703435	SRR5925240	NE	2017	1478	1407	234	1068	Cattle	aph(3')-IIIa, blaOXA-193, tet(O)	I	A	A	K	K
SRR5925246	FSIS1703241	SRR5925246	WI	2017	1479	1479	234	1068	Cattle	blaOXA-193, tet(O)	I	A	A	K	K
SRR5941983	FSIS1703601	SRR5941983	TX	2017	1487	1487	248	902	Cattle	aadE-Cc, blaOXA-193, tet(O)	I	A	A	K	K
SRR5941986	FSIS1703607	SRR5941986	WI	2017	1488	1275	234	1068	Cattle	blaOXA-193, tet(O)	I	A	A	K	K
SRR5941987	FSIS1703609	SRR5941987	KS	2017	1489	663	234	1068	Cattle	aph(3')-IIIa, blaOXA-193, tet(O)	I	A	A	K	K
SRR5941991	FSIS1703619	SRR5941991	KS	2017	1490	1490	248	902	Cattle	aadE-Cc, blaOXA-193	T	A	A	K	K
SRR5941995	FSIS1703621	SRR5941995	KS	2017	1492	1492	234	1068	Cattle	aph(3')-IIIa, blaOXA-193, tet(O)	I	A	A	K	K
SRR5942015	FSIS1703599	SRR5942015	UT	2017	1494	817	234	1068	Cattle	blaOXA-193	I	A	A	K	K
SRR5942049	FSIS1703597	SRR5942049	CO	2017	1495	649	234	1068	Cattle	ant(6)-Ia, aph(3')-IIIa, blaOXA-193 sat4, tet(O)	I	A	A	K	K
SRR5982099	FSIS1703798	SRR5982099	WI	2017	1499	1801	234	1068	Cattle	blaOXA-193, tet(O)	I	A	A	K	K
SRR5982329	FSIS1703802	SRR5982329	NE	2017	1502	1502	234	1068	Cattle	blaOXA-193, tet(O)	I	A	A	K	K
SRR5982335	FSIS1703807	SRR5982335	IA	2017	1503	1503	248	902	Cattle	aadE-Cc, blaOXA-193, tet(O)	I	A	A	K	K
SRR5982359	FSIS11703903	SRR5982359	MO	2017	1508	1508	601	1205	Cattle	aad9, ant(6)-Ia, aph(3')-IIIa, blaOXA-193 sat4, tet(O)	I	G	A	K	K
SRR5982361	FSIS11703897	SRR5982361	NE	2017	1509	1275	234	1068	Cattle	blaOXA-193, blaOXA., tet(O)	I	A	A	K	K
SRR5982362	FSIS1703805	SRR5982362	CO	2017	1510	1510	234	1068	Cattle	blaOXA-193, tet(O)	T	A	A	K	K
SRR6010144	FSIS11703915	SRR6010144	ME	2017	1516	1516	1516	1058	Cattle	blaOXA-489	T	A	A	K	K
SRR6010154	FSIS11704008	SRR6010154	AZ	2017	1518	1518	234	1068	Cattle	blaOXA., tet(O)	T	A	A	K	K
SRR6010156	FSIS11703911	SRR6010156	WA	2017	1519	1519	234	1068	Cattle	blaOXA-193, blaOXA., tet(O)	I	A	A	K	K
SRR6010206	FSIS11704009	SRR6010206	CA	2017	1521	1521	234	1068	Cattle	aph(3')-IIIa, blaOXA-193, tet(O)	T	A	A	K	K
SRR6010207	FSIS11704015	SRR6010207	KS	2017	1522	1522	248	902	Cattle	aadE-Cc, blaOXA-193, tet(O)	T	A	A	K	K
SRR6010312	FSIS11704007	SRR6010312	WI	2017	1527	1393	234	1068	Cattle	blaOXA-193, tet(O)	I	A	A	K	K
SRR6010318	FSIS1703825	SRR6010318	CA	2017	1528	1528	234	1068	Cattle	blaOXA-193	I	A	A	K	K
SRR6113948	FSIS11704174	SRR6113948	TX	2017	1535	1535	248	902	Cattle	aadE-Cc, blaOXA-193	I	A	A	K	K
SRR6113950	FSIS11704178	SRR6113950	UT	2017	1536	1536	234	1068	Cattle	blaOXA-193	T	A	A	K	K
SRR6113960	FSIS11704169	SRR6113960	KS	2017	1538	1538	234	1068	Cattle	aph(3')-IIIa, blaOXA-193, tet(O)	I	A	A	K	K
SRR6131657	FSIS11704020	SRR6131657	CO	2017	1539	656	234	1068	Cattle	blaOXA-193	I	A	A	K	K
SRR6131665	FSIS11704028	SRR6131665	MT	2017	1542	1542	1542	9520	Cattle	aph(3')-IIIa, blaOXA-193, lnu(C), tet(O)	I	A	A	K	K
SRR6131668	FSIS11704188	SRR6131668	MI	2017	1544	1544	234	1068	Cattle	aph(3')-IIIa, blaOXA-193, tet(O)	I	A	A	K	K
SRR6131676	FSIS11704021	SRR6131676	VT	2017	1547	1407	234	1068	Cattle	aph(3')-IIIa, blaOXA-193, tet(O)	T	A	A	K	K
SRR6131679	FSIS11704180	SRR6131679	KS	2017	1548	663	234	1068	Cattle	blaOXA-193, tet(O)	I	A	A	K	K
SRR6131682	FSIS11704183	SRR6131682	CO	2017	1549	1549	248	902	Cattle	aadE-Cc, aph(3')-IIIa, blaOXA-193, tet(O)	I	A	A	K	K
SRR6131683	FSIS11704190	SRR6131683	NE	2017	1550	1550	234	1068	Cattle	blaOXA., tet(O)	I	A	A	K	K
SRR6160531	FSIS11704197	SRR6160531	TX	2017	1557	1301	248	902	Cattle	aadE-Cc, aph(3')-IIIa, blaOXA-193, tet(O)	I	A	A	K	K
SRR6160539	FSIS11704338	SRR6160539	IL	2017	1561	1561	248	8064	Cattle	aadE-Cc, aph(3')-IIIa, blaOXA-193, blaOXA., tet(O)	I	A	A	K	K
SRR6160542	FSIS11704193	SRR6160542	WI	2017	1563	1163	234	1068	Cattle	aph(2'')-IIIa, aph(3')-IIIa, blaOXA-193, tet(O)	T	A	A	K	K
SRR6160544	FSIS11704321	SRR6160544	MN	2017	1564	1564	234	854	Cattle	aph(3')-IIIa, blaOXA-193, tet(O)	T	A	A	K	K
SRR6160545	FSIS11704326	SRR6160545	NE	2017	1565	1565	234	1096	Cattle	aph(3')-IIIa, blaOXA-193, tet(O)	I	A	A	K	K
SRR6160553	FSIS11704196	SRR6160553	KS	2017	1566	1566	234	7748	Cattle	blaOXA-193, tet(O)	T	A	A	K	K
SRR6160554	FSIS11704479	SRR6160554	NE	2017	1567	1567	234	1058	Cattle	blaOXA-193, tet(O)	I	A	A	K	K
SRR6160556	FSIS11704195	SRR6160556	KS	2017	1568	1568	234	1068	Cattle	blaOXA-193, tet(O)	I	A	A	K	K
SRR6160571	FSIS11704323	SRR6160571	PA	2017	1572	1572	5	854	Cattle	blaOXA-489, tet(O)	T	A	V	K	K
SRR6160589	FSIS11704335	SRR6160589	WI	2017	1574	1574	867	1108	Cattle	blaOXA-193, tet(O)	T	G	A	K	K
SRR6269730	FSIS11704507	SRR6269730	CA	2017	1585	1585	234	-	Cattle	blaOXA-193	T	A	A	K	K
SRR6269731	FSIS11704352	SRR6269731	NE	2017	1586	1586	258	2488	Cattle	aph(3')-VIIa, blaOXA-489, blaOXA., tet(O)	T	A	A	K	K
SRR6269732	FSIS11704519	SRR6269732	NE	2017	1587	663	234	1168	Cattle	blaOXA-193, tet(O)	I	A	A	K	K
SRR6269733	FSIS11704361	SRR6269733	ID	2017	1588	1588	234	1183	Cattle	blaOXA-193	T	A	A	K	K
SRR6269739	FSIS11704489	SRR6269739	UT	2017	1590	1590	234	1068	Cattle	blaOXA-193, tet(O)	I	A	A	K	K
SRR6269740	FSIS11704356	SRR6269740	CA	2017	1591	1591	1591	1127	Cattle	ant(6)-Ia, aph(3')-IIIa, blaOXA-193 sat4, tet(O)	T	A	A	K	K
SRR6269754	FSIS11704532	SRR6269754	CA	2017	1598	1447	234	1068	Cattle	blaOXA-193	T	A	A	K	K
SRR6269787	FSIS11704516	SRR6269787	KS	2017	1603	1603	234	1068	Cattle	aph(3')-IIIa, blaOXA-193, tet(O)	T	A	A	K	K
SRR6269802	FSIS11704533	SRR6269802	TX	2017	1609	1609	248	902	Cattle	aadE-Cc, blaOXA-193, tet(O)	I	A	A	K	K
SRR6313961	FSIS11705619	SRR6313961	PA	2017	1617	1617	342	829	Cattle	aadE-Cc,aadE-Cc, blaOXA-193	T	A	A	K	K
SRR6313965	FSIS11705777	SRR6313965	CO	2017	1619	1619	234	1068	Cattle	blaOXA-193	T	G	A	K	K
SRR6313966	FSIS11705782	SRR6313966	NE	2017	1620	1620	234	1068	Cattle	aph(2'')-IIIa, aph(3')-IIIa, blaOXA-193, tet(O)	I PARTIAL CONTIG	A	A	K	K
SRR6313976	FSIS11705608	SRR6313976	IA	2017	1625	1625	248	902	Cattle	aadE-Cc, blaOXA-193, tet(O)	T	A	A	K	K
SRR6313978	FSIS11705627	SRR6313978	NJ	2017	1627	1627	342	829	Cattle	aadE-Cc, blaOXA-193	T	A	A	K	K
SRR6313979	FSIS11705632	SRR6313979	MI	2017	1628	1628	234	1068	Cattle	aph(3')-IIIa, blaOXA-193, tet(O)	I	A	A	K	K
SRR6313985	FSIS11705610	SRR6313985	TX	2017	1632	1632	1632	829	Cattle	aph(3')-IIIa, blaOXA-489, lnu(C), tet(O)	T	A	A	K	K
SRR6313993	FSIS11705769	SRR6313993	MI	2017	1633	1633	234	1068	Cattle	aph(3')-IIIa, blaOXA-193, tet(O)	I	A	A	K	K
SRR6313994	FSIS11705774	SRR6313994	CO	2017	1634	2324	234	1068	Cattle	blaOXA-193, tet(O)	T	A	A	K	K
SRR6313996	FSIS11705784	SRR6313996	WA	2017	1635	1635	234	1068	Cattle	blaOXA-193	T	A	A	K	K
SRR6314232	FSIS11705609	SRR6314232	TX	2017	1638	1638	597	1050	Cattle	blaOXA-460	T	A	V	K	K
SRR6314245	FSIS11705594	SRR6314245	AZ	2017	1642	1642	234	1068	Cattle	blaOXA-193	T	A	A	K	K
SRR6314252	FSIS11705787	SRR6314252	IA	2017	1643	1643	234	1068	Cattle	aph(3')-IIIa, blaOXA-193, tet(O)	I	A	A	K	K
SRR6314286	FSIS11705624	SRR6314286	PA	2017	1646	1646	234	1068	Cattle	aph(3')-IIIa, blaOXA-193, tet(O)	I	A	A	K	K
SRR6314288	FSIS11705778	SRR6314288	KS	2017	1647	1647	234	1068	Cattle	blaOXA., tet(O)	I	A	A	K	K
SRR6314292	FSIS11705595	SRR6314292	UT	2017	1648	1648	234	1068	Cattle	blaOXA-193, tet(O)	I	A	A	K	K
SRR6314300	FSIS11705593	SRR6314300	CA	2017	1649	2929	234	1068	Cattle	blaOXA-193	T	A	A	K	K
SRR6356166	FSIS11704560	SRR6356166	TX	2017	1660	1660	234	1068	Cattle	blaOXA-193	I	A	A	K	K
SRR6356167	FSIS11704734	SRR6356167	GA	2017	1661	1661	234	1068	Cattle	aph(3')-IIIa, blaOXA-193, tet(O)	I	A	A	K	K
SRR6356199	FSIS11704740	SRR6356199	MI	2017	1669	1669	234	1068	Cattle	blaOXA-193	I	A	A	K	K
SRR6356200	FSIS11704556	SRR6356200	TX	2017	1670	1670	234	1068	Cattle	aph(3')-IIIa, blaOXA-193, tet(O)	I	A	A	K	K
SRR6356203	FSIS11704545	SRR6356203	ID	2017	1672	1672	234	1068	Cattle	blaOXA-193	T	A	A	K	K
SRR6356204	FSIS11704719	SRR6356204	AZ	2017	1673	1673	234	1068	Cattle	blaOXA-193	T	A	A	K	K
SRR6356206	FSIS11704744	SRR6356206	TX	2017	1674	1674	760	1167	Cattle	aph(3')-IIIa, blaOXA-193, tet(O)	I	A	A	K	K
SRR6356208	FSIS11704558	SRR6356208	CA	2017	1675	1801	234	1068	Cattle	blaOXA-193, blaOXA., tet(O)	I	A	A	K	K
SRR6356249	FSIS11705394	SRR6356249	AZ	2017	1677	1677	248	902	Cattle	aadE-Cc, blaOXA-193, tet(O)	I	A	A	K	K
SRR6356266	FSIS11704843	SRR6356266	TX	2017	1681	1681	234	1068	Cattle	blaOXA-193, tet(O)	I	A	A	K	K
SRR6356271	FSIS11705016	SRR6356271	KS	2017	1682	1682	234	1068	Cattle	aph(3')-IIIa, blaOXA-193, tet(O)	I	A	A	K	K
SRR6372056	FSIS11704982	SRR6372056	WI	2017	1684	1801	234	1068	Cattle	blaOXA-193, tet(O)	I	A	A	K	K
SRR6372070	FSIS11704984	SRR6372070	MI	2017	1687	1687	1687	1153	Cattle	aph(3')-IIIa, blaOXA-193, lnu(C), tet(O)	T	A	A	K	K
SRR6372086	FSIS11704986	SRR6372086	MI	2017	1690	1033	234	1068	Cattle	aph(3')-IIIa, blaOXA-193, blaOXA., tet(O)	I	A	A	K	K
SRR6372960	FSIS11705213	SRR6372960	CA	2017	1693	1224	234	1068	Cattle	blaOXA-193	T	A	A	K	K
SRR6372961	FSIS11705217	SRR6372961	TX	2017	1694	1393	234	1068	Cattle	blaOXA-193, tet(O)	I	A	A	K	K
SRR6372964	FSIS11705225	SRR6372964	PA	2017	1695	1695	234	1068	Cattle	blaOXA-193, tet(O)	T	A	A	K	K
SRR6373137	FSIS11705216	SRR6373137	NE	2017	1696	1380	234	1068	Cattle	aph(3')-IIIa, blaOXA-193, tet(O)	T	A	A	K	K
SRR6373150	FSIS11705219	SRR6373150	WI	2017	1697	1301	248	902	Cattle	aadE-Cc, aph(3')-IIIa, blaOXA-193, tet(O)	I	A	A	K	K
SRR6373153	FSIS11705204	SRR6373153	NE	2017	1699	1036	234	1068	Cattle	aadE-Cc, blaOXA-193	T	A	A	K	K
SRR6373399	FSIS11705215	SRR6373399	CA	2017	1700	1163	234	1068	Cattle	aad9, blaOXA-193, tet(O)	T	A	A	K	K
SRR6373477	FSIS11705221	SRR6373477	MI	2017	1701	1164	234	1068	Cattle	aph(3')-IIIa, blaOXA-193, tet(O)	I	A	A	K	K
SRR6373604	FSIS11705218	SRR6373604	CA	2017	1703	1703	1597	-	Cattle	blaOXA-489, tet(O)	T	G	A	K	K
SRR6410223	FSIS11705415	SRR6410223	KS	2017	1712	1712	558	1017	Cattle	aph(3')-VIIa	T	A	V	K	K
SRR6410243	FSIS11705409	SRR6410243	MI	2017	1716	1716	248	902	Cattle	aadE-Cc, blaOXA., tet(O)	I	A	A	K	K
SRR6410251	FSIS11705422	SRR6410251	NE	2017	1721	1721	248	828	Cattle	aadE-Cc,aadE-Cc, blaOXA-193, blaOXA.	T	A	A	K	K
SRR6410253	FSIS11705430	SRR6410253	CA	2017	1722	1722	234	1068	Cattle	blaOXA., blaOXA.,gyrA_T86I	I	A	A	K	K
SRR6410395	FSIS11705425	SRR6410395	CO	2017	1723	1723	234	1068	Cattle	blaOXA-193, tet(O)	T	A	A	K	K
SRR6427259	FSIS11705809	SRR6427259	PA	2017	1730	2929	234	1068	Cattle	blaOXA.	T	A	A	K	K
SRR6427264	FSIS11705800	SRR6427264	WA	2017	1731	1731	234	1068	Cattle	blaOXA-193, tet(O)	T	A	A	K	K
SRR6451411	FSIS11706087	SRR6451411	TX	2018	1742	1681	234	1068	Cattle	blaOXA-193, tet(O)	I	A	A	K	K
SRR6451437	FSIS11706075	SRR6451437	KS	2018	1744	1801	234	1068	Cattle	blaOXA-193	I	A	A	K	K
SRR6451485	FSIS11705919	SRR6451485	TX	2018	1746	663	234	1068	Cattle	blaOXA-193, tet(O)	I	A	A	K	K
SRR6451489	FSIS11706095	SRR6451489	NE	2018	1748	1801	234	1068	Cattle	blaOXA-193, tet(O)	I	A	A	K	K
SRR6451512	FSIS11705943	SRR6451512	KS	2018	1753	649	234	1068	Cattle	blaOXA-193	I	A	A	K	K
SRR6459113	FSIS11706238	SRR6459113	NE	2018	1754	1754	248	902	Cattle	aadE-Cc, blaOXA-193, tet(O)	I	A	A	K	K
SRR6459117	FSIS11706236	SRR6459117	TX	2018	1756	1756	248	902	Cattle	aadE-Cc, blaOXA-193, tet(O)	I	A	A	K	K
SRR6459135	FSIS11706241	SRR6459135	WA	2018	1759	1759	234	-	Cattle	blaOXA-193	T	G	A	K	K
SRR6493503	FSIS11706068	SRR6493503	WA	2018	1763	1763	248	902	Cattle	aadE-Cc, aph(3')-IIIa, blaOXA-193, tet(O)	I	A	A	K	K
SRR6493525	FSIS11706063	SRR6493525	KY	2018	1768	1768	234	1068	Cattle	aph(3')-IIIa, blaOXA-193, tet(O)	I	A	A	K	K
SRR6494790	FSIS11706083	SRR6494790	WI	2018	1771	764	234	1068	Cattle	aph(3')-IIIa, blaOXA-193, tet(O)	I	A	A	K	K
SRR6494810	FSIS11706081	SRR6494810	NE	2018	1774	950	248	902	Cattle	aadE-Cc, blaOXA-193, tet(O)	I	A	A	K	K
SRR6494821	FSIS11705935	SRR6494821	CO	2018	1775	1775	234	1068	Cattle	blaOXA-193, tet(O)	I	A	A	K	K
SRR6495052	FSIS11706249	SRR6495052	CO	2018	1777	950	248	902	Cattle	aadE-Cc, blaOXA-193, tet(O)	I	A	A	K	K
SRR6495259	FSIS11706246	SRR6495259	TX	2018	1783	663	234	1068	Cattle	aph(3')-IIIa, blaOXA-193,cfr (C), tet(O)	I	A	A	K	K
SRR6495262	FSIS11706247	SRR6495262	TX	2018	1784	1091	234	1068	Cattle	blaOXA-193	T	A	A	K	K
SRR6498509	FSIS11706570	SRR6498509	CO	2018	1787	1787	248	902	Cattle	aadE-Cc, blaOXA-193	I	A	A	K	K
SRR6498519	FSIS11706567	SRR6498519	KS	2018	1789	1789	234	1068	Cattle	blaOXA-193	I	A	A	K	K
SRR6498533	FSIS11706577	SRR6498533	PA	2018	1792	2324	234	1068	Cattle	blaOXA-193, tet(O)	T	A	A	K	K
SRR6498547	FSIS11706572	SRR6498547	NE	2018	1795	1795	234	1068	Cattle	aph(3')-IIIa, blaOXA-193, tet(O)	I	A	A	K	K
SRR6498577	FSIS11706571	SRR6498577	KS	2018	1799	1681	234	1068	Cattle	blaOXA-193, tet(O)	I	A	A	K	K
SRR6498581	FSIS11706586	SRR6498581	TX	2018	1800	1301	248	902	Cattle	aadE-Cc, blaOXA-193, tet(O)	I	A	A	K	K
SRR6498584	FSIS11706584	SRR6498584	TX	2018	1801	1801	234	1068	Cattle	blaOXA-193	I	A	A	K	K
SRR6498598	FSIS11706411	SRR6498598	IL	2018	1802	1802	248	902	Cattle	aadE-Cc, tet(O)	T	A	A	K	K
SRR6498630	FSIS11706410	SRR6498630	TX	2018	1811	1811	252	1148	Cattle	aph(3')-IIIa, blaOXA-193, tet(O)	I	A	A	K	K
SRR6498634	FSIS11706409	SRR6498634	OR	2018	1813	1813	234	1068	Cattle	blaOXA-193, blaOXA., tet(O)	I	A	A	K	K
SRR6498669	FSIS11706423	SRR6498669	WA	2018	1816	1447	234	1068	Cattle	blaOXA-193	T	A	A	K	K
SRR6498670	FSIS11706428	SRR6498670	NH	2018	1817	1447	234	1068	Cattle	blaOXA-193	T	A	A	K	K
SRR6498674	FSIS11706433	SRR6498674	NY	2018	1819	1814	654	1119	Cattle	aph(3')-VIIa, blaOXA-594	T	A	A	K	K
SRR6498911	FSIS11706598	SRR6498911	MD	2018	1826	1826	234	1068	Cattle	aph(3')-IIIa, blaOXA-193, tet(O)	T	A	A	K	K
SRR6498926	FSIS11706453	SRR6498926	KS	2018	1828	1828	234	1068	Cattle	blaOXA-193, tet(O)	I	A	A	K	K
SRR6498935	FSIS11706471	SRR6498935	PA	2018	1832	1832	333	825	Cattle	aph(3')-VIIa, blaOXA-577, tet(O)	T	A	A	K	K
SRR6504970	FSIS11705815	SRR6504970	NC	2018	1840	663	234	1068	Cattle	blaOXA-193, tet(O)	I	A	A	K	K
SRR6652815	FSIS11704543	SRR6652815	CA	2018	1843	1843	1843	806	Cattle	aph(3')-IIIa, blaOXA-193, tet(O)	T	A	A	K	K
SRR6652816	FSIS11705596	SRR6652816	WA	2018	1844	1844	1843	806	Cattle	blaOXA-193	T	A	A	K	K
SRR6652820	FSIS11704542	SRR6652820	KS	2018	1845	1845	234	1068	Cattle	blaOXA-193	T	A	A	K	K
SRR6652913	FSIS11706890	SRR6652913	UT	2018	1847	1847	234	1068	Cattle	blaOXA-193, tet(O)	T	A	A	K	K
SRR6652916	FSIS11706899	SRR6652916	KS	2018	1850	1850	234	1068	Cattle	blaOXA., tet(O)	I	A	A	K	K
SRR6652917	FSIS11706902	SRR6652917	TX	2018	1851	649	234	1068	Cattle	blaOXA-193	I	A	A	K	K
SRR6652926	FSIS11706907	SRR6652926	TX	2018	1854	1854	1352	1119	Cattle	blaOXA-193, tet(O)	T	A	V	K	K
SRR6652935	FSIS11706901	SRR6652935	CO	2018	1856	1856	234	1068	Cattle	blaOXA., tet(O)	I	A	A	K	K
SRR6652937	FSIS11706889	SRR6652937	TX	2018	1857	1857	248	828	Cattle	aadE-Cc, aph(3')-IIIa, blaOXA-193, blaOXA., tet(O)	T	A	A	K	K
SRR6654148	FSIS11807187	SRR6654148	OR	2018	1861	1861	608	3753	Cattle	blaOXA., blaOXA.	T	A	V	K	K
SRR6654160	FSIS11807096	SRR6654160	KS	2018	1862	1862	234	1068	Cattle	blaOXA-193, tet(O)	I	A	A	K	K
SRR6654172	FSIS11807097	SRR6654172	WA	2018	1864	1864	234	1068	Cattle	blaOXA-193, tet(O)	I	A	A	K	K
SRR6654177	FSIS11807194	SRR6654177	AZ	2018	1866	1866	2478	8064	Cattle	aph(3')-VIIa, blaOXA., tet(O)	T	A	A	K	K
SRR6654202	FSIS11807192	SRR6654202	MI	2018	1874	1874	608	3753	Cattle	blaOXA-193	T	A	V	K	K
SRR6654218	FSIS11807085	SRR6654218	ID	2018	1881	1881	234	1068	Cattle	blaOXA-193, tet(O)	I	A	A	K	K
SRR6654226	FSIS11807180	SRR6654226	CA	2018	1883	1883	234	1068	Cattle	blaOXA-193	T	A	A	K	K
SRR6654234	FSIS11807245	SRR6654234	PA	2018	1885	1885	341	-	Cattle	gyrA_T86I, tet(O)	I	A	A	K	K
SRR6659165	FSIS11706443	SRR6659165	AZ	2018	1887	1447	234	1068	Cattle	blaOXA-193	T	A	A	K	K
SRR6659190	FSIS11807046	SRR6659190	NE	2018	1890	1163	234	1068	Cattle	aph(3')-IIIa, blaOXA-193, tet(O)	I	A	A	K	K
SRR6659227	FSIS11706884	SRR6659227	TX	2018	1893	1893	234	1068	Cattle	blaOXA-193	I	A	A	K	K
SRR6659231	FSIS11807070	SRR6659231	ID	2018	1061	1407	234	1068	Cattle	aph(3')-IIIa, blaOXA-193, tet(O)	I	A	A	K	K
SRR6659234	FSIS11807073	SRR6659234	FL	2018	1897	1291	248	902	Cattle	aadE-Cc, aph(3')-IIIa, blaOXA-193, tet(O)	I	A	A	K	K
SRR6659238	FSIS11807057	SRR6659238	CA	2018	1898	1205	234	1068	Cattle	blaOXA-193	I	A	A	K	K
SRR6659239	FSIS11706758	SRR6659239	ID	2018	1899	1301	248	902	Cattle	aadE-Cc, aph(3')-IIIa, blaOXA-193, tet(O)	I	A	A	K	K
SRR6659297	FSIS11706881	SRR6659297	CO	2018	1908	1908	234	1068	Cattle	blaOXA-193, tet(O)	I	A	A	K	K
SRR6659304	FSIS11807043	SRR6659304	GA	2018	1911	1407	234	1068	Cattle	aph(3')-IIIa, blaOXA-193, tet(O)	I	A	A	K	K
SRR6659315	FSIS11706877	SRR6659315	NE	2018	1917	1917	234	1068	Cattle	aph(3')-IIIa, blaOXA-193, tet(O)	I	A	A	K	K
SRR6659316	FSIS11706878	SRR6659316	NE	2018	1918	1918	248	902	Cattle	aadE-Cc, blaOXA-193	I	A	A	K	K
SRR6659324	FSIS11706741	SRR6659324	CA	2018	1922	1275	234	1068	Cattle	blaOXA-193, tet(O)	I	A	A	K	K
SRR6659630	FSIS11807076	SRR6659630	AZ	2018	1924	795	428	1181	Cattle	blaOXA-193	T	A	A	K	K
SRR6659632	FSIS11807058	SRR6659632	CA	2018	1925	1447	234	1068	Cattle	blaOXA-193	T	A	A	K	K
SRR6659634	FSIS11706869	SRR6659634	TX	2018	1926	1926	248	902	Cattle	aadE-Cc, blaOXA-193, blaOXA.	I	A	A	K	K
SRR6659675	FSIS11706883	SRR6659675	WI	2018	1929	2324	234	1068	Cattle	aph(3')-IIIa, blaOXA-193, tet(O)	I	A	A	K	K
SRR6667978	FSIS11807321	SRR6667978	TX	2018	1931	1931	234	1068	Cattle	blaOXA-193, tet(O)	I	A	A	K	K
SRR6667987	FSIS11807333	SRR6667987	NE	2018	1933	1933	1933	1114	Cattle	blaOXA-193, lnu(C), tet(O)	T	A	A	K	K
SRR6667999	FSIS11807328	SRR6667999	TX	2018	1938	1393	234	1068	Cattle	blaOXA-193, tet(O)	I	A	A	K	K
SRR6668000	FSIS11807318	SRR6668000	WI	2018	1939	1939	248	902	Cattle	aadE-Cc, aph(3')-IIIa, blaOXA-193, tet(O)	I	A	A	K	K
SRR6668014	FSIS11807335	SRR6668014	NE	2018	1942	1942	248	902	Cattle	aadE-Cc, blaOXA-193, tet(O)	T	A	A	K	K
SRR6696851	FSIS11706217	SRR6696851	CO	2018	1949	2929	234	-	Cattle	blaOXA-193	I	A	A	K	K
SRR6740122	FSIS11807475	SRR6740122	NE	2018	1957	1801	234	1068	Cattle	blaOXA-193	I	A	A	K	K
SRR6740123	FSIS11705822	SRR6740123	PA	2018	1958	1958	1958	887	Cattle	blaOXA-193, lnu(C), tet(O)	T	A	A	K	K
SRR6740128	FSIS11807468	SRR6740128	TX	2018	1960	1801	234	1068	Cattle	blaOXA-193, tet(O)	I	A	A	K	K
SRR6740133	FSIS11807344	SRR6740133	KS	2018	1963	1963	248	902	Cattle	aadE-Cc, blaOXA-193, tet(O)	I	A	A	K	K
SRR6740135	FSIS11807354	SRR6740135	CO	2018	1964	1393	234	1068	Cattle	blaOXA-193, tet(O)	I	A	A	K	K
SRR6743207	FSIS11807514	SRR6743207	KS	2018	1967	1789	234	1068	Cattle	blaOXA-193	I	A	A	K	K
SRR6743219	FSIS11807493	SRR6743219	MI	2018	1971	1407	234	1068	Cattle	aph(3')-IIIa, blaOXA-193, tet(O)	I	A	A	K	K
SRR6743228	FSIS11807479	SRR6743228	WA	2018	1973	1759	234	1068	Cattle	blaOXA-193, tet(O)	I	G	A	K	K
SRR6743237	FSIS11807483	SRR6743237	NE	2018	1976	649	234	1068	Cattle	aph(3')-IIIa, blaOXA-193,cfr (C), tet(O)	I	A	A	K	K
SRR6743245	FSIS11807640	SRR6743245	MD	2018	1981	1981	977	-	Cattle	aadE-Cc, aph(3')-IIIa, blaOXA-193, tet(O)	I	A	A	K	K
SRR6743263	FSIS11807643	SRR6743263	WI	2018	1985	1801	234	1068	Cattle	blaOXA., tet(O)	I	A	A	K	K
SRR6743270	FSIS11807639	SRR6743270	CO	2018	1986	1060	234	1068	Cattle	blaOXA-193	T	A	A	K	K
SRR6743282	FSIS11807495	SRR6743282	NE	2018	832	764	234	1068	Cattle	aph(3')-IIIa, blaOXA-193, tet(O)	I	A	A	K	K
SRR6764238	FSIS11807668	SRR6764238	TX	2018	1992	1224	234	1068	Cattle	blaOXA-193	I	A	A	K	K
SRR6764245	FSIS11807658	SRR6764245	CA	2018	1994	2929	234	1068	Cattle	blaOXA-193	T	A	A	K	K
SRR6764247	FSIS11807664	SRR6764247	NE	2018	1995	1995	234	1068	Cattle	aph(3')-IIIa, blaOXA-193, tet(O)	I	A	A	K	K
SRR6764253	FSIS11807660	SRR6764253	WA	2018	1998	1998	234	1068	Cattle	aph(3')-IIIa, blaOXA-193, tet(O)	T	A	A	K	K
SRR6764264	FSIS11807669	SRR6764264	NE	2018	2002	1801	234	1068	Cattle	blaOXA-193	I	A	A	K	K
SRR6767561	FSIS11807681	SRR6767561	CA	2018	2003	2003	248	902	Cattle	aadE-Cc, blaOXA-193, tet(O)	I	A	A	K	K
SRR6767574	FSIS11807800	SRR6767574	MI	2018	2004	1163	234	1068	Cattle	aph(2'')-IIIa, aph(3')-IIIa, blaOXA-193, tet(O)	I	A	A	K	K
SRR6767612	FSIS11807795	SRR6767612	MI	2018	2007	663	234	1068	Cattle	blaOXA-193	I	A	A	K	K
SRR6767615	FSIS11807798	SRR6767615	CA	2018	2010	1801	234	1068	Cattle	blaOXA-193, tet(O)	I	A	A	K	K
SRR6793418	FSIS11807830	SRR6793418	CO	2018	2013	2013	234	1068	Cattle	aph(3')-IIIa, blaOXA-193, tet(O)	I	A	A	K	K
SRR6793420	FSIS11807836	SRR6793420	NE	2018	2014	1801	234	1068	Cattle	blaOXA-193, tet(O)	I	A	A	K	K
SRR6793426	FSIS11807819	SRR6793426	NC	2018	2016	572	347	828	Cattle	blaOXA-193	T	A	A	K	K
SRR6793430	FSIS11807840	SRR6793430	KY	2018	2019	2019	2019	1055	Cattle	blaOXA-489	T	A	A	K	K
SRR6793528	FSIS11807808	SRR6793528	SD	2018	2023	1407	234	1068	Cattle	aph(3')-IIIa, blaOXA-193, tet(O)	T	A	A	K	K
SRR6793530	FSIS11807812	SRR6793530	IL	2018	2024	663	234	1068	Cattle	blaOXA-193, tet(O)	I	A	A	K	K
SRR6793654	FSIS11807678	SRR6793654	WA	2018	2026	838	234	1068	Cattle	blaOXA-193	T	A	A	K	K
SRR6793655	FSIS11807845	SRR6793655	ID	2018	2027	2027	234	1068	Cattle	blaOXA-193	T	A	A	K	K
SRR6793672	FSIS11706094	SRR6793672	TX	2018	2032	1261	248	-	Cattle	aadE-Cc, blaOXA-193,	I	A	A	K	K
SRR6793673	FSIS11706248	SRR6793673	WI	2018	2033	1163	234	1068	Cattle	aph(2'')-IIIa, aph(3')-IIIa, blaOXA-193, tet(O)	I	A	A	K	K
SRR6798667	FSIS11807992	SRR6798667	TX	2018	2039	2324	234	1068	Cattle	aph(3')-IIIa, blaOXA-193, tet(O)	T	A	A	K	K
SRR6798669	FSIS11807980	SRR6798669	ME	2018	2040	764	234	1068	Cattle	aph(3')-IIIa, blaOXA-193, tet(O)	I	A	A	K	K
SRR6798688	FSIS11807987	SRR6798688	NJ	2018	2042	2042	2042	854	Cattle	aad9, ant(6)-Ia, aph(3')-IIIa sat4, tet(O)	T	A	A	K	K
SRR6819633	FSIS11808019	SRR6819633	TX	2018	2043	2043	234	1068	Cattle	blaOXA-193, tet(O)	T	A	A	K	K
SRR6819648	FSIS11808011	SRR6819648	KS	2018	2047	950	248	902	Cattle	aadE-Cc, blaOXA-193, tet(O)	I	A	A	K	K
SRR6843207	FSIS11808239	SRR6843207	CO	2018	2057	2057	2057	828	Cattle	aph(3')-IIIa, blaOXA-193, tet(O)	T	G	A	K	R
SRR6843300	FSIS11808242	SRR6843300	VT	2018	2059	2059	252	1148	Cattle	aph(3')-IIIa, blaOXA-193, tet(O)	I	A	A	K	K
SRR6843315	FSIS11808244	SRR6843315	KS	2018	2061	1789	234	1068	Cattle	blaOXA-193	I	A	A	K	K
SRR6844226	FSIS11808234	SRR6844226	MN	2018	2063	2063	2063	1058	Cattle	aph(3')-IIIa, blaOXA-193, lnu(C), tet(O)	T	A	A	K	K
SRR6844228	FSIS11808212	SRR6844228	WI	2018	2065	2065	234	1068	Cattle	aph(2'')-IIIa, aph(3')-IIIa, blaOXA-193, tet(O)	T	A	A	K	K
SRR6844232	FSIS11808202	SRR6844232	TX	2018	2067	2067	248	902	Cattle	aadE-Cc, blaOXA-193, blaOXA., tet(O)	I	A	A	K	K
SRR6844246	FSIS11808199	SRR6844246	MI	2018	2068	2068	234	1068	Cattle	aph(3')-IIIa, blaOXA-193, tet(O)	T	A	A	K	K
SRR6844257	FSIS11808178	SRR6844257	TX	2018	2069	764	234	1068	Cattle	aph(3')-IIIa, blaOXA-193, tet(O)	I	A	A	K	K
SRR6844258	FSIS11808200	SRR6844258	SD	2018	2070	2070	234	1068	Cattle	aph(2'')-IIIa, aph(3')-IIIa, blaOXA-193, tet(O)	I	A	A	K	K
SRR6844259	FSIS11808217	SRR6844259	NE	2018	2071	2071	234	1068	Cattle	blaOXA-193, tet(O)	I	A	A	K	K
SRR6876870	FSIS11808411	SRR6876870	IA	2018	2082	2082	234	1068	Cattle	blaOXA-193, tet(O)	I	A	A	K	K
SRR6876873	FSIS11808420	SRR6876873	ID	2018	2084	2081	1158	1096	Cattle	tet(O)	T	A	A	K	K
SRR6876890	FSIS11808417	SRR6876890	WI	2018	2092	764	234	1068	Cattle	aph(3')-IIIa, blaOXA-193, tet(O)	I	A	A	K	K
SRR6904923	FSIS11808597	SRR6904923	NY	2018	2098	2098	2098	-	Cattle	aph(3')-IIIa, blaOXA-489, tet(O)	T	A	A	K	K
SRR6904926	FSIS11808439	SRR6904926	WI	2018	2099	2099	234	1068	Cattle	blaOXA-193, blaOXA., tet(O)	I	A	A	K	K
SRR6904927	FSIS11808443	SRR6904927	KS	2018	2100	2100	2100	1119	Cattle	aph(3')-VIIa, blaOXA-193, tet(O)	T	A	A	K	K
SRR6904933	FSIS11808442	SRR6904933	IL	2018	2102	2102	2100	1119	Cattle	aph(3')-VIIa, blaOXA-193, tet(O)	T	A	A	K	K
SRR6904939	FSIS11808598	SRR6904939	VA	2018	2105	2105	234	1068	Cattle	aph(2'')-IIIa, aph(3')-IIIa, blaOXA-193, tet(O)	I	A	A	K	K
SRR6904942	FSIS11808599	SRR6904942	IL	2018	2107	2107	234	1068	Cattle	aph(2'')-IIIa, aph(3')-IIIa, blaOXA-193, tet(O)	I	A	A	K	K
SRR6916744	FSIS11808602	SRR6916744	TX	2018	2108	645	234	-	Cattle	blaOXA-193	I	A	A	K	K
SRR6916754	FSIS11808213	SRR6916754	TX	2018	2110	2110	248	902	Cattle	aadE-Cc, blaOXA-193, tet(O)	I	A	A	K	K
SRR6916760	FSIS11808617	SRR6916760	KS	2018	2113	2113	234	1068	Cattle	blaOXA-193, tet(O)	I	A	A	K	K
SRR6916764	FSIS11808221	SRR6916764	CO	2018	2116	1104	234	1068	Cattle	blaOXA-193, tet(O)	I	A	A	K	K
SRR6916768	FSIS11808435	SRR6916768	KS	2018	2118	649	234	1068	Cattle	blaOXA-193	I	A	A	K	K
SRR6916774	FSIS11808618	SRR6916774	CA	2018	2122	1301	248	902	Cattle	aadE-Cc, blaOXA-193	I	A	A	K	K
SRR6950081	FSIS11808754	SRR6950081	NC	2018	2127	2127	1417	-	Cattle	aadE-Cc,aadE-Cc, blaOXA-193	T	A	A	K	K
SRR6950084	FSIS11808753	SRR6950084	PA	2018	2128	1301	248	902	Cattle	aadE-Cc, aph(3')-IIIa, blaOXA-193, tet(O)	I	A	A	K	K
SRR6950085	FSIS11808757	SRR6950085	NJ	2018	2129	2129	2129	1464	Cattle	aadE-Cc, blaOXA-193, lnu(C), tet(O)	T	A	A	K	K
SRR6950114	FSIS11808746	SRR6950114	KS	2018	2132	2132	234	1068	Cattle	aph(3')-IIIa, blaOXA-193, tet(O)	T	A	A	K	K
SRR6950226	FSIS11808752	SRR6950226	PA	2018	2133	1301	248	902	Cattle	aadE-Cc, blaOXA-193	I	A	A	K	K
SRR6950241	FSIS11808744	SRR6950241	TX	2018	2134	1801	234	1068	Cattle	blaOXA-193, blaOXA., tet(O)	I	A	A	K	K
SRR6973044	FSIS11808884	SRR6973044	MD	2018	2136	1447	234	1068	Cattle	blaOXA-193	T	A	A	K	K
SRR6973060	FSIS11808879	SRR6973060	NE	2018	2138	1163	234	1068	Cattle	aph(2'')-IIIa, aph(3')-IIIa, blaOXA-193, tet(O)	I	A	A	K	K
SRR6973067	FSIS11808882	SRR6973067	CA	2018	2139	764	234	1068	Cattle	aph(3')-IIIa, blaOXA-193, tet(O)	I	A	A	K	K
SRR6973085	FSIS11808883	SRR6973085	IA	2018	2140	2140	234	1068	Cattle	blaOXA-193, tet(O)	I	A	A	K	K
SRR6973089	FSIS11808877	SRR6973089	WI	2018	2141	1801	234	1068	Cattle	blaOXA-193, tet(O)	I	A	A	K	K
SRR6973090	FSIS11808886	SRR6973090	TX	2018	2142	1447	234	1068	Cattle	blaOXA-193	T	A	A	K	K
SRR7001996	FSIS11808891	SRR7001996	NE	2018	2146	2146	234	1068	Cattle	blaOXA-193, tet(O)	I	A	A	K	K
SRR7001998	FSIS11808897	SRR7001998	NE	2018	2147	2324	234	1068	Cattle	blaOXA-193, tet(O)	I	A	A	K	K
SRR7002000	FSIS11808901	SRR7002000	CA	2018	2148	2148	2148	832	Cattle	ant(6)-Ia, ant(6)-Ia, aph(3')-IIIa, blaOXA. sat4, tet(O)	I	A	A	K	K
SRR7002009	FSIS11808895	SRR7002009	NE	2018	2151	2324	234	1068	Cattle	aph(3')-IIIa, blaOXA-193, tet(O)	T	A	A	K	K
SRR7002011	FSIS11808898	SRR7002011	SD	2018	2152	1801	234	1068	Cattle	blaOXA-193, tet(O)	I	A	A	K	K
SRR7002014	FSIS11809039	SRR7002014	MN	2018	2154	2154	234	1068	Cattle	aph(3')-IIIa, blaOXA-193, tet(O)	T	A	A	K	K
SRR7002017	FSIS11808022	SRR7002017	CO	2018	2156	2929	234	1068	Cattle	blaOXA-193	T	A	A	K	K
SRR7009041	FSIS11809006	SRR7009041	WI	2018	2159	2159	248	902	Cattle	aadE-Cc, blaOXA-193, tet(O)	I	A	A	K	K
SRR7009046	FSIS11809009	SRR7009046	UT	2018	2160	2160	234	1068	Cattle	blaOXA-193, blaOXA.	T	A	A	K	K
SRR7009055	FSIS11809027	SRR7009055	IL	2018	2161	663	234	1068	Cattle	blaOXA-193, tet(O)	I	A	A	K	K
SRR7009056	FSIS11809031	SRR7009056	CA	2018	2162	2162	234	1068	Cattle	blaOXA-193, tet(O)	I	A	A	K	K
SRR7009058	FSIS11809017	SRR7009058	OR	2018	2163	2929	234	1068	Cattle	blaOXA-193	T	A	A	K	K
SRR7009059	FSIS11809020	SRR7009059	WI	2018	2164	2164	234	1068	Cattle	blaOXA-193, tet(O)	I	A	A	K	K
SRR7009071	FSIS11809034	SRR7009071	CA	2018	2168	1447	234	1068	Cattle	blaOXA-193	T	A	A	K	K
SRR7009077	FSIS11809025	SRR7009077	CA	2018	2169	2169	248	902	Cattle	aadE-Cc, aph(3')-IIIa, blaOXA-193, tet(O)	I	A	A	K	K
SRR7030950	FSIS11809155	SRR7030950	TX	2018	2173	649	234	1068	Cattle	blaOXA-193	I	A	A	K	K
SRR7030961	FSIS11809160	SRR7030961	WA	2018	2175	2175	234	1068	Cattle	blaOXA-193, tet(O)	T	A	A	K	K
SRR7030962	FSIS11809047	SRR7030962	KS	2018	2176	764	234	1068	Cattle	aph(3')-IIIa, blaOXA-193, tet(O)	I	A	A	K	K
SRR7051338	FSIS11809180	SRR7051338	MI	2018	2179	2179	654	1119	Cattle	aph(3')-VIIa, blaOXA-594, blaOXA.	T	A	A	K	K
SRR7051346	FSIS11809171	SRR7051346	PA	2018	2180	2180	234	1068	Cattle	aph(3')-IIIa, blaOXA-193, tet(O)	T	A	A	K	K
SRR7051347	FSIS11809172	SRR7051347	PA	2018	2181	1447	234	1068	Cattle	blaOXA-193	T	A	A	K	K
SRR7051496	FSIS11809177	SRR7051496	NE	2018	2187	2187	221	3262	Cattle	tet(O)	T	A	A	K	K
SRR7051501	FSIS11809184	SRR7051501	IA	2018	2189	663	234	1068	Cattle	blaOXA-193, tet(O)	I	A	A	K	K
SRR7063191	FSIS11809325	SRR7063191	CA	2018	2197	1801	234	1068	Cattle	blaOXA-193, tet(O)	I	A	A	K	K
SRR7063204	FSIS11809335	SRR7063204	CA	2018	2199	802	234	1068	Cattle	blaOXA-193, tet(O)	I	A	A	K	K
SRR7074985	FSIS11809198	SRR7074985	KS	2018	2202	1801	234	1068	Cattle	blaOXA-193, tet(O)	I	A	A	K	K
SRR7084840	FSIS11809356	SRR7084840	FL	2018	2213	2213	2213	1563	Cattle	blaOXA-193, tet(O), tet(O)	T	A	A	K	K
SRR7084861	FSIS11809524	SRR7084861	KS	2018	2218	663	234	1068	Cattle	blaOXA-193, tet(O)	I	A	A	K	K
SRR7084864	FSIS11809315	SRR7084864	CA	2018	2220	2220	887	7748	Cattle	aph(3')-IIIa, blaOXA-193, lnu(C), tet(O)	T	A	A	K	K
SRR7084866	FSIS11809495	SRR7084866	NE	2018	2221	2221	248	902	Cattle	blaOXA-193, blaOXA., tet(O)	I	A	A	K	K
SRR7084877	FSIS11809194	SRR7084877	CA	2018	2225	1681	234	1068	Cattle	blaOXA-193	I	A	A	K	K
SRR7084881	FSIS11809521	SRR7084881	WA	2018	2227	955	234	1068	Cattle	aph(3')-IIIa, blaOXA-193, tet(O)	T	A	A	K	K
SRR7084885	FSIS11809305	SRR7084885	UT	2018	2228	1447	234	1068	Cattle	blaOXA-193	T	A	A	K	K
SRR7084904	FSIS11809513	SRR7084904	TX	2018	2233	2233	248	902	Cattle	aadE-Cc, blaOXA-193	I	A	A	K	K
SRR7132680	FSIS11809670	SRR7132680	IL	2018	2236	1407	234	1068	Cattle	aph(3')-IIIa, blaOXA-193, tet(O)	I	A	A	K	K
SRR7132697	FSIS11809676	SRR7132697	OH	2018	2243	1611	1611	1436	Cattle	blaOXA-489, tet(O)	T	A	A	K	K
SRR7132698	FSIS11809527	SRR7132698	KS	2018	2244	2244	234	1068	Cattle	blaOXA-193	I	A	A	K	K
SRR7132701	FSIS11809543	SRR7132701	ID	2018	2246	2246	248	902	Cattle	aadE-Cc, aph(3')-IIIa, blaOXA-193, blaOXA., tet(O)	T	A	A	K	K
SRR7132705	FSIS11809530	SRR7132705	ID	2018	2247	1060	234	1068	Cattle	blaOXA-193	T	A	A	K	K
SRR7132711	FSIS11809534	SRR7132711	TX	2018	2249	2249	248	-	Cattle	aadE-Cc, blaOXA-193, blaOXA.	I	A	A	K	K
SRR7138677	FSIS11807655	SRR7138677	TX	2018	2252	2324	234	1068	Cattle	aph(3')-IIIa, blaOXA-193, tet(O)	T	A	A	K	K
SRR7138686	FSIS11809649	SRR7138686	KS	2018	2256	1407	234	1068	Cattle	aph(3')-IIIa, blaOXA-193, tet(O)	I	A	A	K	K
SRR7138738	FSIS11809644	SRR7138738	TX	2018	2260	2260	234	1068	Cattle	blaOXA-193, tet(O)	I	A	A	K	K
SRR7146380	FSIS11706737	SRR7146380	CA	2018	2261	2261	248	828	Cattle	aadE-Cc, blaOXA-193	I	A	A	K	K
SRR7146385	FSIS11706734	SRR7146385	CA	2018	2262	1447	234	1068	Cattle	blaOXA-193	T	A	A	K	K
SRR7163752	FSIS11809815	SRR7163752	UT	2018	2265	1301	248	902	Cattle	aadE-Cc, aph(3')-IIIa, blaOXA-193, tet(O)	I	A	A	K	K
SRR7163759	FSIS11809829	SRR7163759	TX	2018	2267	1995	234	1068	Cattle	aph(3')-IIIa, blaOXA-193, tet(O)	I	A	A	K	K
SRR7163760	FSIS11809839	SRR7163760	IL	2018	2268	2268	248	902	Cattle	aadE-Cc, aph(3')-IIIa, blaOXA-193, tet(O)	I	A	A	K	K
SRR7174052	FSIS11809813	SRR7174052	MI	2018	2280	2587	5	827	Cattle	blaOXA-489, tet(O)	T	A	V	K	K
SRR7174061	FSIS11809684	SRR7174061	KS	2018	2284	1393	234	1068	Cattle	blaOXA-193, tet(O)	I	A	A	K	K
SRR7174063	FSIS11809810	SRR7174063	MI	2018	2286	2324	234	1068	Cattle	blaOXA-193, tet(O)	I	A	A	K	K
SRR7192416	FSIS11809971	SRR7192416	CO	2018	2292	802	234	1068	Cattle	blaOXA-193, tet(O)	I	A	A	K	K
SRR7192421	FSIS11809974	SRR7192421	TX	2018	2294	2294	234	1068	Cattle	blaOXA-193, tet(O)	I	A	A	K	K
SRR7192425	FSIS11809976	SRR7192425	TX	2018	2296	649	234	1068	Cattle	blaOXA-193	I	A	A	K	K
SRR7192426	FSIS11809977	SRR7192426	TX	2018	2297	2297	234	1068	Cattle	blaOXA-193	I	A	A	K	K
SRR7192428	FSIS11809981	SRR7192428	KS	2018	2299	2299	342	829	Cattle	aadE-Cc, blaOXA-193	T	A	A	K	K
SRR7192429	FSIS11809983	SRR7192429	IL	2018	2300	2300	234	1068	Cattle	aph(3')-IIIa, blaOXA-193, tet(O)	I	A	A	K	K
SRR7192430	FSIS11809985	SRR7192430	ID	2018	2301	2301	2301	459	Cattle	tet(O)	T	A	A	K	K
SRR7192431	FSIS11809994	SRR7192431	SD	2018	2302	2302	234	1068	Cattle	blaOXA-193, tet(O)	I	A	A	K	K
SRR7257285	FSIS11810145	SRR7257285	NE	2018	2308	1801	234	1068	Cattle	blaOXA-193, tet(O)	I	A	A	K	K
SRR7267836	FSIS11810104	SRR7267836	NE	2018	2312	1801	234	1068	Cattle	blaOXA-193, tet(O)	I	A	A	K	K
SRR7267848	FSIS11809993	SRR7267848	KS	2018	2314	1393	234	1068	Cattle	blaOXA-193, tet(O)	I	A	A	K	K
SRR7267857	FSIS11810107	SRR7267857	CA	2018	2316	1447	234	1068	Cattle	blaOXA-193	T	A	A	K	K
SRR7267861	FSIS11810114	SRR7267861	CA	2018	2318	1447	234	1068	Cattle	blaOXA-193	T	A	A	K	K
SRR7295823	FSIS11810374	SRR7295823	PA	2018	2323	1393	234	1068	Cattle	blaOXA-193, tet(O)	I	A	A	K	K
SRR7295824	FSIS11810361	SRR7295824	NE	2018	2324	2324	234	1068	Cattle	blaOXA-193, tet(O)	T	A	A	K	K
SRR7295827	FSIS11810370	SRR7295827	CA	2018	2325	663	234	1068	Cattle	blaOXA-193, tet(O)	I	A	A	K	K
SRR7295833	FSIS11810369	SRR7295833	KS	2018	2329	2329	234	1068	Cattle	blaOXA-193, tet(O)	I	A	A	K	K
SRR7295834	FSIS11810373	SRR7295834	IL	2018	2330	1393	234	1068	Cattle	blaOXA-193, tet(O)	I	A	A	K	K
SRR7295835	FSIS11810375	SRR7295835	IL	2018	2331	2331	248	828	Cattle	aadE-Cc, blaOXA-193, tet(O)	I	A	A	K	K
SRR7295836	FSIS11810383	SRR7295836	WI	2018	2332	1380	234	1068	Cattle	aph(3')-IIIa, blaOXA-193, tet(O)	T	A	A	K	K
SRR7348677	FSIS11810585	SRR7348677	VT	2018	2342	2929	234	-	Cattle	blaOXA-193	I	A	A	K	K
SRR7348686	FSIS11810583	SRR7348686	NE	2018	2344	2929	234	-	Cattle	blaOXA-193	I	A	A	K	K
SRR7348699	FSIS11810571	SRR7348699	WI	2018	2345	764	234	1068	Cattle	aph(3')-IIIa, blaOXA-193, tet(O)	I	A	A	K	K
SRR7348704	FSIS11810582	SRR7348704	CO	2018	2347	2169	248	902	Cattle	aadE-Cc, aph(3')-IIIa, blaOXA-193, tet(O)	I	A	A	K	K
SRR7358399	FSIS11810401	SRR7358399	NE	2018	2353	2353	234	1068	Cattle	blaOXA-193, tet(O)	T	A	A	K	K
SRR7358401	FSIS11810400	SRR7358401	WI	2018	2354	764	234	1068	Cattle	aph(3')-IIIa, blaOXA-193, tet(O)	I	A	A	K	K
SRR7358405	FSIS11810398	SRR7358405	CO	2018	2356	2356	234	1068	Cattle	aph(3')-IIIa, blaOXA-193, tet(O)	I	A	A	K	K
SRR7367142	FSIS11810551	SRR7367142	WI	2018	2361	2361	234	1068	Cattle	aph(3')-IIIa, blaOXA-193, tet(O)	T	A	A	K	K
SRR7367166	FSIS11810543	SRR7367166	WI	2018	2364	1484	248	902	Cattle	aadE-Cc, blaOXA-193, tet(O)	I	A	A	K	K
SRR7367167	FSIS11810544	SRR7367167	TX	2018	2365	764	234	1068	Cattle	aph(3')-IIIa, blaOXA-193, tet(O)	I	A	A	K	K
SRR7367175	FSIS11810558	SRR7367175	GA	2018	2366	2366	234	1068	Cattle	blaOXA.	T	A	A	K	K
SRR7367185	FSIS11810541	SRR7367185	NE	2018	2368	2368	234	1068	Cattle	aph(3')-IIIa, blaOXA-193, tet(O)	I	A	A	K	K
SRR7367189	FSIS11810560	SRR7367189	VA	2018	2370	2772	4	825	Cattle	No AMR gene detected	I	A	A	K	K
SRR7406298	FSIS11810760	SRR7406298	ID	2018	2372	2372	234	1068	Cattle	blaOXA., blaOXA.	T	A	A	K	K
SRR7406324	FSIS11810790	SRR7406324	SD	2018	2379	1380	234	1068	Cattle	aph(3')-IIIa, blaOXA-193, tet(O)	T	A	A	K	K
SRR7406325	FSIS11810791	SRR7406325	SD	2018	2380	1163	234	1068	Cattle	aph(2'')-IIIa, aph(3')-IIIa, blaOXA-193, tet(O)	I	A	A	K	K
SRR7458019	FSIS11811268	SRR7458019	PA	2018	2384	2384	221	3262	Cattle	No AMR gene detected	I	A	A	K	K
SRR7458024	FSIS11811293	SRR7458024	CA	2018	2385	2385	234	1068	Cattle	blaOXA-193, blaOXA.	T	A	A	K	K
SRR7458028	FSIS11811292	SRR7458028	KS	2018	2386	1393	234	1068	Cattle	blaOXA-193, tet(O)	I	A	A	K	K
SRR7458033	FSIS11811278	SRR7458033	UT	2018	2387	1801	234	1068	Cattle	blaOXA-193	I	A	A	K	K
SRR7465510	FSIS11811006	SRR7465510	NE	2018	2397	2397	248	902	Cattle	aadE-Cc, blaOXA-193, blaOXA., tet(O)	I	A	A	K	K
SRR7465512	FSIS11811014	SRR7465512	CO	2018	2398	2324	234	1068	Cattle	blaOXA-193, tet(O)	T	A	A	K	K
SRR7465513	FSIS11811001	SRR7465513	CA	2018	2399	2399	234	1068	Cattle	blaOXA.	T	A	A	K	K
SRR7465515	FSIS11810987	SRR7465515	TX	2018	2400	2400	414	8064	Cattle	aph(3')-VIIa, tet(O)	T	A	A	K	K
SRR7465519	FSIS11811002	SRR7465519	TX	2018	2401	2401	234	1068	Cattle	blaOXA-193, tet(O)	I	A	A	K	K
SRR7465527	FSIS11811005	SRR7465527	IA	2018	2403	2403	234	1068	Cattle	aph(3')-IIIa, blaOXA., tet(O)	T	A	A	K	K
SRR7465529	FSIS11810989	SRR7465529	TX	2018	2404	2404	2404	1114	Cattle	aph(3')-IIIa, blaOXA., blaOXA., tet(O)	T	A	A	K	K
SRR7465536	FSIS11810993	SRR7465536	NE	2018	2405	2405	234	1068	Cattle	aph(3')-IIIa, blaOXA-193, tet(O)	T	A	A	K	K
SRR7521569	FSIS11811543	SRR7521569	TX	2018	2421	2421	234	1068	Cattle	blaOXA-193, tet(O)	I	A	A	K	K
SRR7521574	FSIS11811565	SRR7521574	MI	2018	2422	2422	773	2869	Cattle	tet(O)	I	A	V	K	K
SRR7521614	FSIS11811560	SRR7521614	NE	2018	2424	2424	234	1068	Cattle	blaOXA-193, tet(O)	T	A	A	K	K
SRR7521635	FSIS11811557	SRR7521635	NE	2018	2427	2427	234	1068	Cattle	aph(3')-IIIa, blaOXA-193, tet(O)	I	A	A	K	K
SRR7521695	FSIS11811531	SRR7521695	UT	2018	2432	2432	248	902	Cattle	aadE-Cc,aadE-Cc, aph(3')-IIIa, blaOXA-193, tet(O)	I	A	A	K	K
SRR7543339	FSIS11811888	SRR7543339	AZ	2018	2444	2444	234	1068	Cattle	aph(3')-IIIa, blaOXA., blaOXA., tet(O)	T	A	A	K	K
SRR7615030	FSIS11812082	SRR7615030	ID	2018	2454	2454	234	1068	Cattle	blaOXA-193	T	A	A	K	K
SRR7615034	FSIS11812102	SRR7615034	OH	2018	2456	2456	558	1017	Cattle	aph(3')-VIIa, blaOXA-594, tet(O)	T	A	V	K	K
SRR7615036	FSIS11812085	SRR7615036	NE	2018	2458	2458	347	828	Cattle	blaOXA., blaOXA.	T	A	A	K	K
SRR7615037	FSIS11812087	SRR7615037	MN	2018	2459	2459	347	828	Cattle	blaOXA., blaOXA.	T	A	A	K	K
SRR7615077	FSIS11812060	SRR7615077	ME	2018	2466	2466	2466	-	Cattle	aph(3')-VIIa, tet(O)	T	A	A	K	K
SRR7615087	FSIS11812062	SRR7615087	CA	2018	2467	1447	234	1068	Cattle	blaOXA-193, blaOXA.	T	A	A	K	K
SRR7615090	FSIS11812078	SRR7615090	TX	2018	2469	2469	597	1050	Cattle	blaOXA.	T	A	V	K	K
SRR7624128	FSIS11811904	SRR7624128	KS	2018	2473	663	234	1068	Cattle	aph(3')-IIIa, blaOXA-193,cfr (C), tet(O)	I	A	A	K	K
SRR7624194	FSIS11811913	SRR7624194	KS	2018	2480	663	234	1068	Cattle	blaOXA-193, tet(O)	I	A	A	K	K
SRR7624280	FSIS11810754	SRR7624280	NC	2018	2482	2482	461	829	Cattle	ant(6)-Ia, ant(6)-Ia, aph(3')-IIIa, blaOXA-460 sat4, tet(O)	I	A	A	K	K
SRR7624305	FSIS11812328	SRR7624305	UT	2018	2487	764	234	1068	Cattle	blaOXA-193	T	A	A	K	K
SRR7624313	FSIS11812317	SRR7624313	TX	2018	2488	2488	558	-	Cattle	blaOXA-489, tet(O)	T	A	V	K	K
SRR7624334	FSIS11812318	SRR7624334	WA	2018	2493	2493	2493	1063	Cattle	aph(3')-VIIa, blaOXA-193, tet(O)	T	A	A	K	K
SRR7650088	FSIS11812603	SRR7650088	TX	2018	2497	826	234	1068	Cattle	blaOXA-193	I	A	A	K	K
SRR7650101	FSIS11812583	SRR7650101	PA	2018	2500	663	234	1068	Cattle	blaOXA-193, tet(O)	I	A	A	K	K
SRR7650106	FSIS11812579	SRR7650106	CO	2018	2501	2501	2501	-	Cattle	aph(3')-IIIa, blaOXA-489 tet(O)	I	A	A	K	K
SRR7650113	FSIS11812580	SRR7650113	PA	2018	2504	1301	248	902	Cattle	aadE-Cc, aph(3')-IIIa, blaOXA-193, tet(O)	I	A	A	K	K
SRR7650114	FSIS11812594	SRR7650114	NE	2018	2505	764	234	1068	Cattle	aph(3')-IIIa, blaOXA., tet(O)	I	A	A	K	K
SRR7661060	FSIS11812613	SRR7661060	NE	2018	2513	2513	2478	8064	Cattle	blaOXA-577	T	A	A	K	K
SRR7661081	FSIS11812618	SRR7661081	MI	2018	2515	2515	2515	1067	Cattle	aph(3')-VIIa, tet(O)	T	A	A	K	K
SRR7661086	FSIS11812615	SRR7661086	CA	2018	2516	966	221	-	Cattle	aph(3')-IIIa, tet(O)	I	A	A	K	K
SRR7703995	FSIS11810992	SRR7703995	NE	2018	2531	2531	1177	829	Cattle	blaOXA-193	I	A	A	K	K
SRR7708088	FSIS11812936	SRR7708088	WI	2018	2535	2535	2984	854	Cattle	aadE-Cc,aadE-Cc, tet(O)	I	A	A	K	K
SRR7708093	FSIS11812951	SRR7708093	MI	2018	2537	2537	234	1068	Cattle	blaOXA-193	T	A	A	K	K
SRR7708113	FSIS11812935	SRR7708113	WI	2018	2541	2541	2541	-	Cattle	aadE-Cc, blaOXA-489, tet(O)	I	A	A	K	K
SRR7739698	FSIS11813169	SRR7739698	TX	2018	2546	2546	234	1068	Cattle	blaOXA-193	I	A	A	K	K
SRR7739705	FSIS11813180	SRR7739705	CO	2018	2547	2547	248	902	Cattle	aadE-Cc, blaOXA-193, tet(O)	I	A	A	K	K
SRR7767544	FSIS11813370	SRR7767544	PA	2018	2558	2558	452	1064	Cattle	aph(3')-IIIa, blaOXA-489, tet(O)	T	A	V	K	K
SRR7767548	FSIS11813388	SRR7767548	CA	2018	2559	2559	234	1068	Cattle	blaOXA-193, tet(O)	I	A	A	K	K
SRR7767560	FSIS11813373	SRR7767560	TX	2018	2565	2565	452	1064	Cattle	aph(3')-IIIa, blaOXA-489, blaOXA., tet(O)	T	A	V	K	K
SRR7820292	FSIS11813551	SRR7820292	FL	2018	2579	2579	2579	828	Cattle	aadE-Cc, blaOXA-193, tet(O)	T	A	A	K	K
SRR7820293	FSIS11813552	SRR7820293	NE	2018	2580	2580	234	1068	Cattle	aph(2'')-IIIa, aph(3')-IIIa, blaOXA., tet(O)	I	A	A	K	K
SRR7820294	FSIS11813554	SRR7820294	NJ	2018	2581	2581	1579	1119	Cattle	aph(3')-VIIa, blaOXA-594, blaOXA., tet(O)	T	A	A	K	K
SRR7820309	FSIS11813830	SRR7820309	NE	2018	2584	1393	234	1068	Cattle	blaOXA-193, tet(O)	I	A	A	K	K
SRR7820320	FSIS11813821	SRR7820320	WI	2018	2587	2587	5	827	Cattle	aph(3')-IIIa, blaOXA-489, tet(O)	T	A	V	K	K
SRR7820567	FSIS11813573	SRR7820567	MI	2018	2592	1163	234	1068	Cattle	aph(2'')-IIIa, aph(3')-IIIa, blaOXA-193, tet(O)	I	A	A	K	K
SRR7829359	FSIS11813835	SRR7829359	KS	2018	2598	764	234	1068	Cattle	aph(3')-IIIa, blaOXA-193, tet(O)	I	A	A	K	K
SRR7829370	FSIS11813843	SRR7829370	KS	2018	2603	2603	3116	1082	Cattle	blaOXA-193	T	A	A	K	K
SRR7879687	FSIS11813578	SRR7879687	KY	2018	2609	2609	234	1068	Cattle	blaOXA-193, tet(O)	I	A	A	K	K
SRR7879690	FSIS11813590	SRR7879690	TX	2018	2610	649	234	1068	Cattle	blaOXA., blaOXA.,gyrA_T86I	I	A	A	K	K
SRR7879694	FSIS11813575	SRR7879694	MI	2018	2612	2612	2612	-	Cattle	aph(2'')-Ig, aph(3')-IIIa, blaOXA., tet(O)	T	A	A	K	K
SRR7879697	FSIS11813588	SRR7879697	WA	2018	2614	2614	234	1068	Cattle	blaOXA-193, blaOXA.	T	G	A	K	K
SRR7879700	FSIS11813596	SRR7879700	PA	2018	2616	2616	234	1068	Cattle	aph(3')-IIIa, blaOXA., tet(O)	T	A	A	K	K
SRR7903397	FSIS11814270	SRR7903397	NE	2018	2625	2625	234	1068	Cattle	aph(3')-IIIa, blaOXA-193, tet(O)	T	A	A	K	K
SRR7903408	FSIS11814268	SRR7903408	TX	2018	2630	2630	248	902	Cattle	blaOXA-193	I	A	A	K	K
SRR7903410	FSIS11814261	SRR7903410	KS	2018	2631	2631	2449	1119	Cattle	aph(2'')-Ig, aph(3')-VIIa, blaOXA-594, blaOXA., tet(O)	T	A	A	K	K
SRR7903578	FSIS11814028	SRR7903578	CO	2018	2634	2634	248	902	Cattle	blaOXA-193, tet(O)	T	A	A	K	K
SRR7903582	FSIS11814022	SRR7903582	WA	2018	2637	2637	234	1068	Cattle	blaOXA-193	T	A	A	K	K
SRR7903583	FSIS11814007	SRR7903583	TX	2018	826	826	234	1068	Cattle	blaOXA-193	I	A	A	K	K
SRR7903587	FSIS11814021	SRR7903587	PA	2018	2640	901	608	3753	Cattle	blaOXA-193	T	A	V	K	K
SRR7903588	FSIS11814004	SRR7903588	PA	2018	2641	1301	248	902	Cattle	aadE-Cc, blaOXA-193, tet(O)	I	A	A	K	K
SRR7903589	FSIS11814014	SRR7903589	MI	2018	2642	2642	234	1068	Cattle	blaOXA-193	T	A	A	K	K
SRR7965923	FSIS11814424	SRR7965923	KY	2018	1045	1393	234	1068	Cattle	blaOXA-193, tet(O)	I	A	A	K	K
SRR7965931	FSIS11814276	SRR7965931	CA	2018	2651	2651	654	1063	Cattle	aph(3')-VIIa, blaOXA-594	T	A	A	K	K
SRR7965934	FSIS11814430	SRR7965934	TX	2018	2652	2652	248	902	Cattle	aadE-Cc, blaOXA-193, tet(O)	I	A	A	K	K
SRR8050368	FSIS11814600	SRR8050368	WI	2018	2654	2587	5	827	Cattle	blaOXA-489, tet(O)	T	A	V	K	K
SRR8050377	FSIS11814585	SRR8050377	PA	2018	2656	764	234	1068	Cattle	aph(3')-IIIa, blaOXA-193, tet(O)	I	A	A	K	K
SRR8050387	FSIS11814587	SRR8050387	MI	2018	662	1301	248	902	Cattle	aadE-Cc, aph(3')-IIIa, blaOXA-193, tet(O)	I	A	A	K	K
SRR8050389	FSIS11814601	SRR8050389	NE	2018	2661	2324	234	1068	Cattle	blaOXA-193, tet(O)	T	A	A	K	K
SRR8050390	FSIS11814253	SRR8050390	KS	2018	2662	1301	248	902	Cattle	aadE-Cc, aph(3')-IIIa, blaOXA-193, tet(O)	I	A	A	K	K
SRR8058281	FSIS11814607	SRR8058281	KS	2018	2665	764	234	1068	Cattle	aph(3')-IIIa, blaOXA-193, tet(O)	I	A	A	K	K
SRR8064980	FSIS11814759	SRR8064980	WA	2018	2672	2672	234	1068	Cattle	blaOXA-193, tet(O)	T	A	A	K	K
SRR8064982	FSIS11814763	SRR8064982	NE	2018	2673	1801	234	1068	Cattle	blaOXA-193, tet(O)	I	A	A	K	K
SRR8064990	FSIS11814754	SRR8064990	WI	2018	2678	2668	2668	2626	Cattle	ant(6)-Ia, ant(6)-Ia, aph(3')-IIIa sat4, tet(O)	T	A	A	K	K
SRR8065041	FSIS11814782	SRR8065041	CA	2018	2680	1205	234	1068	Cattle	blaOXA-193	I	A	A	K	K
SRR8099175	FSIS11815003	SRR8099175	TX	2018	2687	2687	234	1068	Cattle	blaOXA., tet(O)	I	A	A	K	K
SRR8099177	FSIS11815005	SRR8099177	MN	2018	2688	1091	234	1068	Cattle	blaOXA-193	T	A	A	K	K
SRR8110700	FSIS11814739	SRR8110700	CA	2018	2691	2691	2691	1545	Cattle	blaOXA-489, lnu(C)	I	A	A	K	K
SRR8110704	FSIS11814743	SRR8110704	WA	2018	2693	2693	234	1068	Cattle	blaOXA-193, tet(O)	I	A	A	K	K
SRR8110721	FSIS11814613	SRR8110721	WA	2018	2695	2695	2695	-	Cattle	blaOXA-578, tet(O)	I	A	A	K	K
SRR8110725	FSIS11814627	SRR8110725	CA	2018	2697	2697	289	1119	Cattle	aph(3')-IIIa, aph(3')-VIIa, tet(O)	I	A	A	K	K
SRR8110736	FSIS11814735	SRR8110736	WI	2018	2700	2700	2700	1142	Cattle	ant(6)-Ia, ant(6)-Ia, aph(2'')-Ih, aph(3')-IIIa, aph(3')-IIIa sat4, tet(O)	I	G	V	K	K
SRR8110737	FSIS11814737	SRR8110737	VT	2018	2701	2701	2701	1750	Cattle	blaOXA-193, tet(O)	T	A	A	K	K
SRR8110747	FSIS11815039	SRR8110747	KS	2018	2704	1301	248	902	Cattle	aadE-Cc, blaOXA-193, tet(O)	I	A	A	K	K
SRR8110790	FSIS11815027	SRR8110790	KS	2018	2710	799	234	1068	Cattle	blaOXA-193	I	A	A	K	K
SRR8110909	FSIS11815016	SRR8110909	CO	2018	2713	1282	234	1068	Cattle	blaOXA-193	T	A	A	K	K
SRR8110918	FSIS11815018	SRR8110918	KS	2018	2714	1801	234	1068	Cattle	blaOXA-193	I	A	A	K	K
SRR8136311	FSIS11815251	SRR8136311	AZ	2018	2718	2718	234	1068	Cattle	blaOXA-193, blaOXA., tet(O)	I	A	A	K	K
SRR8136354	FSIS11815049	SRR8136354	CA	2018	2723	1447	234	1068	Cattle	blaOXA-193	T	A	A	K	K
SRR8172917	FSIS11815255	SRR8172917	NE	2018	2733	1801	234	1068	Cattle	blaOXA-193, tet(O)	I	A	A	K	K
SRR8173098	FSIS11815262	SRR8173098	PA	2018	2736	1301	248	902	Cattle	aadE-Cc, aph(3')-IIIa, blaOXA-193, tet(O)	I	A	A	K	K
SRR8181004	FSIS11815474	SRR8181004	CO	2018	2737	2737	234	1068	Cattle	blaOXA-193, tet(O)	I	A	A	K	K
SRR8181020	FSIS11815476	SRR8181020	WI	2018	2745	1801	234	1068	Cattle	blaOXA-193, tet(O)	I	A	A	K	K
SRR8181021	FSIS11815479	SRR8181021	SD	2018	2746	764	234	1068	Cattle	aph(3')-IIIa, blaOXA-193, tet(O)	I	A	A	K	K
SRR8181022	FSIS11815484	SRR8181022	WI	2018	2747	2747	2747	-	Cattle	ant(6)-Ia, aph(3')-IIIa, blaOXA-193 sat4, tet(O)	T	A	A	K	K
SRR8188942	FSIS11815469	SRR8188942	WI	2018	2759	663	234	1068	Cattle	blaOXA-193	I	A	A	K	K
SRR8208258	FSIS11815674	SRR8208258	MO	2018	2762	2762	5	827	Cattle	blaOXA-489, tet(O)	T	A	V	K	K
SRR8208260	FSIS11815679	SRR8208260	CA	2018	2763	2017	3116	1082	Cattle	blaOXA-193	T	A	A	K	K
SRR8208261	FSIS11815682	SRR8208261	NE	2018	1960	1801	234	1068	Cattle	blaOXA-193	I	A	A	K	K
SRR8208276	FSIS11815664	SRR8208276	CA	2018	2767	2767	2767	829	Cattle	blaOXA-460, tet(O)	T	A	A	K	K
SRR8252755	FSIS11815879	SRR8252755	MN	2018	2776	2776	1445	1068	Cattle	blaOXA., tet(O)	T	A	A	K	K
SRR8252759	FSIS11815859	SRR8252759	TX	2018	2779	2779	248	902	Cattle	aadE-Cc, blaOXA-193	I	A	A	K	K
SRR8252763	FSIS11815869	SRR8252763	TX	2018	2781	2781	248	-	Cattle	aadE-Cc, blaOXA-193	I	A	A	K	K
SRR8252788	FSIS11815902	SRR8252788	IL	2018	2788	1407	234	1068	Cattle	aph(3')-IIIa, blaOXA-193, tet(O)	T	A	A	K	K
SRR8256657	FSIS11816042	SRR8256657	KS	2018	2794	649	234	1068	Cattle	blaOXA-193, tet(O)	I	A	A	K	K
SRR8256667	FSIS11816036	SRR8256667	CA	2018	2798	1447	234	1068	Cattle	blaOXA-193	T	A	A	K	K
SRR8256679	FSIS11816052	SRR8256679	NE	2018	2800	2800	234	1068	Cattle	blaOXA-193, tet(O)	I	A	A	K	K
SRR8256682	FSIS11816055	SRR8256682	PA	2018	2802	2802	2802	-	Cattle	ant(6)-Ia, aph(3')-IIIa, blaOXA. sat4, tet(O)	T	A	A	K	K
SRR8256765	FSIS11816039	SRR8256765	ID	2018	2804	2804	1757	5177	Cattle	aadE-Cc, aph(3')-IIIa, blaOXA-193, tet(O)	T	A	V	K	K
SRR8280833	FSIS11815695	SRR8280833	TX	2018	2809	1789	234	1068	Cattle	blaOXA-193	I	A	A	K	K
SRR8356805	FSIS11816291	SRR8356805	KS	2018	2823	663	234	1068	Cattle	blaOXA-193	I	A	A	K	K
SRR8356814	FSIS11816304	SRR8356814	WI	2018	2826	1060	234	1068	Cattle	aph(3')-IIIa, blaOXA-193, tet(O)	T	A	A	K	K
SRR8356816	FSIS11816293	SRR8356816	CA	2018	2827	663	234	1068	Cattle	blaOXA-193	I	A	A	K	K
SRR8356819	FSIS11816292	SRR8356819	ID	2018	2829	2829	234	1068	Cattle	blaOXA-193	T	A	A	K	K
SRR8356830	FSIS11816299	SRR8356830	WA	2018	2832	2929	234	1068	Cattle	blaOXA-193, tet(O)	T	A	A	K	K
SRR8356874	FSIS11816439	SRR8356874	MO	2018	2834	2834	2833	6687	Cattle	aph(3')-IIIa, blaOXA-193, tet(O)	I	A	V	K	R
SRR8356875	FSIS11816441	SRR8356875	PA	2018	2835	966	221	3262	Cattle	tet(O)	T	A	A	K	K
SRR8364993	FSIS11816668	SRR8364993	KS	2018	2838	2838	234	1068	Cattle	blaOXA-193	I	A	A	K	K
SRR8365007	FSIS11816659	SRR8365007	PA	2018	2842	2842	2984	854	Cattle	aadE-Cc, tet(O)	T	A	A	K	K
SRR8381422	FSIS11816279	SRR8381422	NE	2018	2849	2849	234	1068	Cattle	blaOXA-193, blaOXA., tet(O)	I	A	A	K	K
SRR8381489	FSIS11816443	SRR8381489	NE	2018	2854	1625	248	902	Cattle	aadE-Cc, blaOXA-193, tet(O)	T	A	A	K	K
SRR8381567	FSIS11816474	SRR8381567	MO	2018	2859	2859	2859	1068	Cattle	blaOXA-193, tet(O)	T	A	A	K	K
SRR8381577	FSIS11816472	SRR8381577	IL	2018	2861	2861	341	7818	Cattle	tet(O)	T	A	A	K	K
SRR8381578	FSIS11816494	SRR8381578	TX	2018	2862	1224	234	1068	Cattle	blaOXA-193	I	A	A	K	K
SRR8420062	FSIS11816449	SRR8420062	CA	2019	2865	802	234	1068	Cattle	blaOXA-193, tet(O)	I	A	A	K	K
SRR8488926	FSIS11816432	SRR8488926	UT	2019	2878	1801	234	1068	Cattle	blaOXA-193	I	A	A	K	K
SRR8488929	FSIS11816314	SRR8488929	KS	2019	2879	1407	234	1068	Cattle	aph(3')-IIIa, blaOXA-193, tet(O)	I	A	A	K	K
SRR8514949	FSIS11816881	SRR8514949	TX	2019	2881	2881	234	-	Cattle	blaOXA-193	I	A	A	K	K
SRR8514955	FSIS11816873	SRR8514955	FL	2019	2884	2884	234	1068	Cattle	blaOXA-193	T	A	A	K	K
SRR8514969	FSIS11816882	SRR8514969	TX	2019	2890	649	234	1068	Cattle	blaOXA-193	I	A	A	K	K
SRR8514975	FSIS11816884	SRR8514975	NE	2019	2892	2892	234	1068	Cattle	blaOXA-193, tet(O)	I	A	A	K	K
SRR8526746	FSIS11816865	SRR8526746	CO	2019	2898	764	234	1068	Cattle	aph(3')-IIIa, blaOXA-193, tet(O)	I	A	A	K	K
SRR8543220	FSIS11816672	SRR8543220	KS	2019	2901	2901	5	827	Cattle	blaOXA-489, tet(O)	T	A	V	K	K
SRR8543272	FSIS11816908	SRR8543272	KS	2019	2910	1801	234	1068	Cattle	blaOXA-193	I	A	A	K	K
SRR8592636	FSIS11917173	SRR8592636	CO	2019	2912	1801	234	1068	Cattle	blaOXA-193	I	A	A	K	K
SRR8592647	FSIS11917193	SRR8592647	UT	2019	2915	2324	234	1068	Cattle	blaOXA-193, tet(O)	T	A	A	K	K
SRR8592655	FSIS11917181	SRR8592655	CO	2019	2916	1393	234	1068	Cattle	blaOXA-193, tet(O)	I	A	A	K	K
SRR8592656	FSIS11917187	SRR8592656	CA	2019	2917	2917	248	902	Cattle	aadE-Cc, aph(3')-IIIa, blaOXA-193, tet(O)	I	A	A	K	K
SRR8592674	FSIS11917192	SRR8592674	CA	2019	2920	1380	234	1068	Cattle	blaOXA-193	T	A	A	K	K
SRR8595519	FSIS11917158	SRR8595519	NE	2019	2922	2587	5	827	Cattle	blaOXA-489, tet(O)	T	A	V	K	K
SRR8595525	FSIS11917154	SRR8595525	IA	2019	2924	1393	234	1068	Cattle	blaOXA-193, tet(O)	I	A	A	K	K
SRR8595527	FSIS11917160	SRR8595527	TX	2019	2925	1681	234	1068	Cattle	blaOXA-193, tet(O)	I	A	A	K	K
SRR8595530	FSIS11917153	SRR8595530	AZ	2019	2926	2772	4	825	Cattle	No AMR gene detected	I	A	A	K	K
SRR8595531	FSIS11917162	SRR8595531	TX	2019	2927	1801	234	1068	Cattle	blaOXA-193	I	A	A	K	K
SRR8606585	FSIS11917200	SRR8606585	WA	2019	2929	2929	234	1068	Cattle	aph(3')-IIIa, blaOXA-193, tet(O)	T	A	A	K	K
SRR8609038	FSIS11917483	SRR8609038	CA	2019	2932	1447	234	1068	Cattle	blaOXA-193	T	A	A	K	K
SRR8609045	FSIS11917481	SRR8609045	PA	2019	2933	1033	234	1068	Cattle	blaOXA-193, tet(O)	T	A	A	K	K
SRR8609053	FSIS11917489	SRR8609053	KS	2019	2935	799	234	1068	Cattle	blaOXA-193	I	A	A	K	K
SRR8635349	FSIS11917503	SRR8635349	NE	2019	2942	2942	5	827	Cattle	blaOXA-489, tet(O)	T	A	V	K	K
SRR8636153	FSIS11917511	SRR8636153	NE	2019	2945	663	234	1068	Cattle	blaOXA-193, tet(O)	I	A	A	K	K
SRR8636165	FSIS11917507	SRR8636165	CA	2019	2946	2829	234	1068	Cattle	blaOXA-193	T	A	A	K	K
SRR8696157	FSIS11917936	SRR8696157	KS	2019	2949	2949	234	1068	Cattle	blaOXA-193, tet(O)	I	A	A	K	K
SRR8696198	FSIS11917924	SRR8696198	KS	2019	2953	1801	234	1068	Cattle	blaOXA-193	I	A	A	K	K
SRR8696732	FSIS11917657	SRR8696732	CA	2019	2957	1447	234	1068	Cattle	blaOXA-193	T	A	A	K	K
SRR8696748	FSIS11917655	SRR8696748	NE	2019	2960	2960	248	902	Cattle	blaOXA-193, tet(O)	T	A	A	K	K
SRR8696760	FSIS11917668	SRR8696760	CA	2019	2965	2965	248	-	Cattle	aadE-Cc,aadE-Cc, blaOXA-193	I	A	A	K	K
SRR8697004	FSIS11917659	SRR8697004	TX	2019	2980	2980	234	1068	Cattle	blaOXA-193, tet(O)	I	A	A	K	K
SRR8699364	FSIS11917963	SRR8699364	WA	2019	2982	2982	234	1068	Cattle	aph(3')-IIIa, blaOXA-193, tet(O)	I	A	A	K	K
SRR8699411	FSIS11917958	SRR8699411	KS	2019	2987	2929	234	-	Cattle	blaOXA-193	I	A	A	K	K
SRR8699499	FSIS11917964	SRR8699499	MD	2019	2991	2991	248	902	Cattle	aadE-Cc, blaOXA-193, blaOXA., tet(O)	I	A	A	K	K
SRR8699576	FSIS11917947	SRR8699576	NE	2019	2996	2996	654	1119	Cattle	aph(3')-VIIa, blaOXA-193, tet(O)	T	A	A	K	K
SRR8699582	FSIS11917970	SRR8699582	WI	2019	2998	2998	248	902	Cattle	aadE-Cc, aph(3')-IIIa, blaOXA-193, tet(O)	I	A	A	K	K
SRR8721823	FSIS11917978	SRR8721823	NE	2019	2999	2999	445	-	Cattle	aph(3')-VIIa, blaOXA-489, tet(O)	T	G	A	K	K
SRR8721832	FSIS11917981	SRR8721832	VT	2019	3000	3000	445	-	Cattle	aph(3')-VIIa, blaOXA-489, tet(O)	T	G	A	K	K
SRR8723098	FSIS11917979	SRR8723098	TX	2019	3006	3000	445	-	Cattle	aph(3')-VIIa, blaOXA-489, tet(O)	T	G	A	K	K
SRR8723146	FSIS11918218	SRR8723146	CA	2019	3010	1275	234	1068	Cattle	blaOXA-193, tet(O)	I	A	A	K	K
SRR8723179	FSIS11917945	SRR8723179	WI	2019	3014	2587	5	827	Cattle	blaOXA-489, tet(O)	T	A	V	K	K
SRR8723188	FSIS11918786	SRR8723188	FL	2019	3017	3017	234	1068	Cattle	blaOXA-193	T	A	A	K	K
SRR8723189	FSIS11918777	SRR8723189	MI	2019	3018	663	234	1068	Cattle	blaOXA-193, tet(O)	I	A	A	K	K
SRR8723203	FSIS11918787	SRR8723203	OR	2019	3020	1447	234	1068	Cattle	blaOXA-193	T	A	A	K	K
SRR8723208	FSIS11918791	SRR8723208	TX	2019	3021	656	234	1068	Cattle	aph(3')-IIIa, blaOXA-193,cfr (C), tet(O)	I	A	A	K	K
SRR8723313	FSIS11918180	SRR8723313	CO	2019	662	1301	248	902	Cattle	aadE-Cc, aph(3')-IIIa, blaOXA-193, tet(O)	I	A	A	K	K
SRR8723329	FSIS11918199	SRR8723329	NE	2019	3031	2324	234	1068	Cattle	blaOXA-193, tet(O)	T	A	A	K	K
SRR8752188	FSIS11918434	SRR8752188	WI	2019	3033	3033	234	1068	Cattle	aph(3')-IIIa, blaOXA-193, tet(O)	I	A	A	K	K
SRR8754434	FSIS11814610	SRR8754434	PA	2019	3037	2694	2694	828	Cattle	blaOXA-193, tet(O)	I	A	A	K	K
SRR8754438	FSIS11918207	SRR8754438	WA	2019	3040	1301	248	902	Cattle	aadE-Cc, blaOXA-193	I	A	A	K	K
SRR8754445	FSIS11918201	SRR8754445	MI	2019	3043	1301	248	902	Cattle	aadE-Cc, aph(3')-IIIa, blaOXA-193, tet(O)	I	A	A	K	K
SRR8754474	FSIS11918216	SRR8754474	ID	2019	3047	1205	234	1068	Cattle	blaOXA-193	I	A	A	K	K
SRR8795556	FSIS11918454	SRR8795556	CA	2019	3059	1801	234	1068	Cattle	blaOXA-193	I	A	A	K	K
SRR8795563	FSIS11918444	SRR8795563	AZ	2019	3061	3061	234	1068	Cattle	blaOXA-193, tet(O)	I	A	A	K	K
SRR8795567	FSIS11918438	SRR8795567	CA	2019	3063	1275	234	1068	Cattle	blaOXA-193, tet(O)	I	A	A	K	K
SRR8795568	FSIS11918439	SRR8795568	KS	2019	3064	3064	234	1068	Cattle	blaOXA-193, tet(O)	T	A	A	K	K
SRR8816042	FSIS11918468	SRR8816042	SD	2019	3069	1447	234	1068	Cattle	aph(3')-IIIa, blaOXA-193, tet(O)	T	A	A	K	K
SRR8816049	FSIS11918482	SRR8816049	GA	2019	3071	764	234	1068	Cattle	aph(3')-IIIa, blaOXA-193, tet(O)	I	A	A	K	K
SRR8816053	FSIS11918470	SRR8816053	CA	2019	3072	3072	234	1068	Cattle	aph(3')-IIIa, blaOXA-193, tet(O)	I	A	A	K	K
SRR8832609	FSIS11918834	SRR8832609	CA	2019	3076	3076	234	1068	Cattle	blaOXA-193, tet(O)	I	A	A	K	K
SRR8832627	FSIS11918842	SRR8832627	CA	2019	3081	2829	234	1068	Cattle	aph(3')-IIIa, blaOXA-193, tet(O)	I	A	A	K	K
SRR8832652	FSIS11918597	SRR8832652	ID	2019	3083	3083	234	1068	Cattle	blaOXA-193	I	A	A	K	K
SRR8832659	FSIS11918618	SRR8832659	MI	2019	3086	764	234	1068	Cattle	aph(3')-IIIa, blaOXA-193, tet(O)	I	A	A	K	K
SRR8832662	FSIS11918608	SRR8832662	IL	2019	3087	1407	234	1068	Cattle	aph(3')-IIIa, blaOXA-193, tet(O)	T	A	A	K	K
SRR8832663	FSIS11918612	SRR8832663	NE	2019	3088	1801	234	1068	Cattle	blaOXA-193, tet(O)	I	A	A	K	K
SRR8838787	FSIS11919098	SRR8838787	IL	2019	3095	3095	234	1068	Cattle	aph(2'')-IIIa, aph(3')-IIIa, blaOXA-193, tet(O)	T	A	A	K	K
SRR8838798	FSIS11919099	SRR8838798	IA	2019	3098	3098	234	1068	Cattle	aph(3')-IIIa, blaOXA-193, tet(O)	I	A	A	K	K
SRR8838805	FSIS11919090	SRR8838805	NE	2019	3100	663	234	1068	Cattle	blaOXA-193	I	A	A	K	K
SRR8838808	FSIS11919126	SRR8838808	NE	2019	3101	1373	234	1068	Cattle	blaOXA-193, tet(O)	I	A	A	K	K
SRR8838836	FSIS11919122	SRR8838836	NE	2019	3107	1801	234	1068	Cattle	blaOXA-193	I	A	A	K	K
SRR8839752	FSIS11918803	SRR8839752	KS	2019	3114	2881	234	-	Cattle	blaOXA-193	I	A	A	K	K
SRR8839760	FSIS11815261	SRR8839760	WI	2019	3117	3117	248	902	Cattle	aadE-Cc, aph(3')-IIIa, blaOXA-193, tet(O)	I	A	A	K	K
SRR8839762	FSIS11918804	SRR8839762	TX	2019	3119	1393	234	1068	Cattle	blaOXA-193, tet(O)	I	A	A	K	K
SRR8839793	FSIS11919344	SRR8839793	PA	2019	3121	3121	248	902	Cattle	aadE-Cc, blaOXA-193, tet(O)	I	A	A	K	K
SRR8839807	FSIS11919345	SRR8839807	NE	2019	3123	3123	248	902	Cattle	aadE-Cc, blaOXA-193, tet(O)	I	A	A	K	K
SRR8839818	FSIS11919342	SRR8839818	MI	2019	3126	3126	234	1068	Cattle	blaOXA-193	T	A	A	K	K
SRR8839821	FSIS11919353	SRR8839821	KS	2019	3129	3129	234	1068	Cattle	blaOXA-193, tet(O)	I	A	A	K	K
SRR8839823	FSIS11919354	SRR8839823	NE	2019	3130	2324	234	1068	Cattle	blaOXA-193, tet(O)	T	A	A	K	K
SRR8844628	FSIS11919594	SRR8844628	OR	2019	3142	2324	234	1068	Cattle	blaOXA-193, tet(O)	I	A	A	K	K
SRR8857498	FSIS11919553	SRR8857498	NE	2019	3145	2324	234	1068	Cattle	blaOXA-193, tet(O)	T	A	A	K	K
SRR8857503	FSIS11919549	SRR8857503	NJ	2019	3146	3146	3146	9238	Cattle	aadE-Cc, blaOXA-193, tet(O)	T	A	A	K	K
SRR8857518	FSIS11919538	SRR8857518	KS	2019	3150	1801	234	1068	Cattle	blaOXA-193	I	A	A	K	K
SRR8879052	FSIS11706076	SRR8879052	MI	2019	3157	3157	287	1614	Cattle	No Resistance Gene	T	G	A	K	K
SRR8910205	FSIS11919573	SRR8910205	TX	2019	3161	1681	234	1068	Cattle	blaOXA-193, tet(O)	I	A	A	K	K
SRR8910216	FSIS11918629	SRR8910216	KS	2019	3162	3162	248	902	Cattle	aadE-Cc, blaOXA., tet(O)	I	A	A	K	K
SRR8910223	FSIS11919750	SRR8910223	OH	2019	3164	1407	234	1068	Cattle	aph(3')-IIIa, blaOXA-193, tet(O)	T	A	A	K	K
SRR8910232	FSIS11919575	SRR8910232	ID	2019	3165	1275	234	1068	Cattle	blaOXA-193, tet(O)	I	A	A	K	K
SRR8910466	FSIS11918623	SRR8910466	KS	2019	3168	1789	234	1068	Cattle	blaOXA-193	I	A	A	K	K
SRR8910930	FSIS11919580	SRR8910930	WA	2019	3169	3169	248	902	Cattle	aadE-Cc, blaOXA-193, tet(O)	I	A	A	K	K
SRR8923372	FSIS11919751	SRR8923372	MD	2019	3178	3178	234	1068	Cattle	aph(3')-IIIa, blaOXA-193,cfr (C), tet(O)	I	A	A	K	K
SRR8923375	FSIS11919752	SRR8923375	NE	2019	3179	950	248	902	Cattle	aadE-Cc, blaOXA-193, tet(O)	I	A	A	K	K
SRR8923378	FSIS11919773	SRR8923378	IL	2019	3181	3181	3181	-	Cattle	aph(3')-IIIa, blaOXA-193, tet(O)	T	A	V	K	K
SRR8923489	FSIS11919795	SRR8923489	KS	2019	3185	799	234	1068	Cattle	blaOXA-193, blaOXA.	I	A	A	K	K
SRR8942341	FSIS11919992	SRR8942341	NE	2019	3191	3191	234	1068	Cattle	blaOXA-193, tet(O)	I	A	A	K	K
SRR8942437	FSIS11919788	SRR8942437	IL	2019	3192	663	234	1068	Cattle	blaOXA-193, tet(O)	I	A	A	K	K
SRR8942575	FSIS11919799	SRR8942575	WA	2019	3194	2353	234	1068	Cattle	blaOXA-193	T	A	A	K	K
SRR8942584	FSIS11919806	SRR8942584	MN	2019	3197	2324	234	1068	Cattle	blaOXA-193, tet(O)	I	A	A	K	K
SRR8942605	FSIS11919783	SRR8942605	TX	2019	3205	1801	234	1068	Cattle	blaOXA-193	I	A	A	K	K
SRR8942608	FSIS11919791	SRR8942608	CO	2019	842	1447	234	1068	Cattle	blaOXA-193	T	A	A	K	K
SRR8942620	FSIS11919784	SRR8942620	CA	2019	3208	3208	234	1068	Cattle	blaOXA-193, tet(O)	I	A	A	K	K
SRR8942626	FSIS11919793	SRR8942626	CA	2019	3210	3210	234	1068	Cattle	blaOXA-193	T	A	A	K	K
SRR8950476	FSIS11920044	SRR8950476	WI	2019	3215	3215	234	1068	Cattle	blaOXA-193, tet(O)	I	A	A	K	K
SRR8950495	FSIS11920043	SRR8950495	WI	2019	3217	335	248	902	Cattle	aadE-Cc, aph(3')-IIIa, blaOXA-193, blaOXA., tet(O)	I	A	A	K	K
SRR8951391	FSIS11920210	SRR8951391	WI	2019	3222	1380	234	1068	Cattle	blaOXA-193	T	A	A	K	K
SRR8951398	FSIS11920221	SRR8951398	MT	2019	3224	764	234	1068	Cattle	aph(3')-IIIa, blaOXA-193	I	A	A	K	K
SRR8951408	FSIS11920226	SRR8951408	UT	2019	842	1447	234	1068	Cattle	blaOXA-193	T	A	A	K	K
SRR8951409	FSIS11920200	SRR8951409	CO	2019	3227	663	234	1068	Cattle	blaOXA-193, tet(O)	I	A	A	K	K
SRR8951424	FSIS11920236	SRR8951424	NE	2019	3230	1801	234	1068	Cattle	blaOXA-193	I	A	A	K	K
SRR8951426	FSIS11920222	SRR8951426	TX	2019	3231	764	234	1068	Cattle	aph(3')-IIIa, blaOXA-193, tet(O)	I	A	A	K	K
SRR8951435	FSIS11920229	SRR8951435	NE	2019	3234	1801	234	1068	Cattle	blaOXA-193	I	A	A	K	K
SRR8951440	FSIS11920248	SRR8951440	TX	2019	3235	3235	234	1068	Cattle	blaOXA-193	T	A	A	K	K
SRR8951598	FSIS11920208	SRR8951598	WA	2019	3240	1447	234	1068	Cattle	blaOXA-193	T	A	A	K	K
SRR8951600	FSIS11920228	SRR8951600	NE	2019	3242	764	234	1068	Cattle	aph(3')-IIIa, blaOXA-193, tet(O)	I	A	A	K	K
SRR8951722	FSIS11920021	SRR8951722	CO	2019	3251	3251	327	1183	Cattle	tet(O)	T	A	A	K	K
SRR8951723	FSIS11920011	SRR8951723	NE	2019	3252	3252	248	902	Cattle	aadE-Cc, blaOXA-193, tet(O)	T	A	A	K	K
SRR8951727	FSIS11920032	SRR8951727	CO	2019	3254	1775	234	1068	Cattle	blaOXA-193	I	A	A	K	K
SRR8951730	FSIS11920019	SRR8951730	KY	2019	3255	3255	654	-	Cattle	aph(3')-VIIa, blaOXA-594	T	A	A	K	K
SRR8995825	FSIS11919805	SRR8995825	IL	2019	3259	1224	234	1068	Cattle	blaOXA-193, tet(O)	I	A	A	K	K
SRR9007388	FSIS11920435	SRR9007388	ID	2019	3269	1275	234	1068	Cattle	blaOXA-193, tet(O)	I	A	A	K	K
SRR9007402	FSIS11920447	SRR9007402	NE	2019	3271	1393	234	1068	Cattle	blaOXA., tet(O)	I	A	A	K	K
SRR9007456	FSIS11920465	SRR9007456	WA	2019	3276	2169	248	902	Cattle	aadE-Cc, aph(3')-IIIa, blaOXA-193, tet(O)	I	A	A	K	K
SRR9007509	FSIS11920456	SRR9007509	TX	2019	3277	3277	3277	-	Cattle	blaOXA-193, blaOXA., tet(O)	I	G	A	K	K
SRR9007521	FSIS11920467	SRR9007521	WA	2019	3281	1275	234	1068	Cattle	blaOXA-193, blaOXA.	I	A	A	K	K
SRR9007577	FSIS11920439	SRR9007577	ID	2019	3284	3284	234	1068	Cattle	aph(3')-IIIa, blaOXA., blaOXA., tet(O)	T	A	A	K	K
SRR9010128	FSIS11920641	SRR9010128	PA	2019	3291	3291	248	902	Cattle	aadE-Cc, aph(3')-IIIa, blaOXA., tet(O)	I	A	A	K	K
SRR9010144	FSIS11920683	SRR9010144	IL	2019	3294	1224	234	1068	Cattle	blaOXA-193, tet(O)	I	A	A	K	K
SRR9010157	FSIS11920679	SRR9010157	WI	2019	3299	663	234	1068	Cattle	blaOXA-193, tet(O)	I	A	A	K	K
SRR9010160	FSIS11920703	SRR9010160	CO	2019	3302	1447	234	1068	Cattle	blaOXA-193	T	A	A	K	K
SRR9010183	FSIS11920707	SRR9010183	KS	2019	3303	950	248	902	Cattle	aadE-Cc, blaOXA-193, tet(O)	I	A	A	K	K
SRR9045725	FSIS11920880	SRR9045725	IL	2019	3309	764	234	1068	Cattle	aph(3')-IIIa, blaOXA-193, tet(O)	I	A	A	K	K
SRR9045726	FSIS11920887	SRR9045726	UT	2019	3310	3310	234	1068	Cattle	blaOXA-193	T	A	A	K	K
SRR9045753	FSIS11920755	SRR9045753	KS	2019	3311	663	234	1068	Cattle	blaOXA-193, tet(O)	I	A	A	K	K
SRR9066784	FSIS11920938	SRR9066784	CO	2019	3224	764	234	1068	Cattle	aph(2'')-IIIa, aph(3')-IIIa, blaOXA-193, tet(O)	I	A	A	K	K
SRR9066789	FSIS11920944	SRR9066789	KS	2019	3319	3319	3319	8064	Cattle	aph(3')-VIIa, blaOXA-594, tet(O)	T	A	A	K	K
SRR9066790	FSIS11920922	SRR9066790	PA	2019	3313	3313	341	7818	Cattle	tet(O)	I	A	A	K	K
SRR9095939	FSIS11921107	SRR9095939	CA	2019	1131	1801	234	1068	Cattle	blaOXA-193, tet(O)	I	A	A	K	K
SRR9095941	FSIS11921069	SRR9095941	CO	2019	3325	3325	234	1068	Cattle	blaOXA-193, blaOXA., tet(O)	I	A	A	K	K
SRR9095943	FSIS11921090	SRR9095943	NE	2019	3326	1801	234	1068	Cattle	blaOXA-193	I	A	A	K	K
SRR9095950	FSIS11921101	SRR9095950	CA	2019	3328	1801	234	1068	Cattle	blaOXA-193, tet(O)	I	A	A	K	K
SRR9095951	FSIS11921104	SRR9095951	KS	2019	3329	2324	234	1068	Cattle	aph(3')-IIIa, blaOXA-193, tet(O)	T	A	A	K	K
SRR9095953	FSIS11921077	SRR9095953	UT	2019	3331	3331	248	902	Cattle	aadE-Cc, aph(3')-IIIa, blaOXA-193, tet(O)	I	A	A	K	K
SRR9095959	FSIS11921068	SRR9095959	ID	2019	3332	3332	234	1068	Cattle	blaOXA-193, tet(O)	T	A	A	K	K
SRR9095977	FSIS11921067	SRR9095977	SD	2019	3338	3338	234	1068	Cattle	aph(2'')-IIIa, aph(3')-IIIa, blaOXA-193, tet(O)	I	A	A	K	K
SRR9095979	FSIS11921094	SRR9095979	MS	2019	3340	663	234	1068	Cattle	blaOXA-193, tet(O)	I	A	A	K	K
SRR9095998	FSIS11920909	SRR9095998	CO	2019	3347	3347	234	1068	Cattle	blaOXA-193, tet(O)	I	A	A	K	K
SRR9096000	FSIS11920905	SRR9096000	ID	2019	3348	810	248	902	Cattle	aadE-Cc, blaOXA-193	I	A	A	K	K
SRR9096005	FSIS11920900	SRR9096005	IL	2019	3350	764	234	1068	Cattle	aph(3')-IIIa, blaOXA-193, tet(O)	I	A	A	K	K
SRR9096007	FSIS11920915	SRR9096007	MI	2019	3351	2324	234	1068	Cattle	aph(3')-IIIa, blaOXA-193, tet(O)	T	A	A	K	K
SRR9096009	FSIS11920897	SRR9096009	CA	2019	3352	3352	234	1068	Cattle	aadE-Cc, aph(2'')-IIIa, aph(3')-IIIa, blaOXA-193, tet(O)	I	A	A	K	K
SRR9096017	FSIS11920917	SRR9096017	WI	2019	3354	1163	234	1068	Cattle	aph(2'')-IIIa, aph(3')-IIIa, blaOXA-193, tet(O)	T	A	A	K	K
SRR9127645	FSIS11921116	SRR9127645	KS	2019	3356	1801	234	1068	Cattle	blaOXA-193	I	A	A	K	K
SRR9139787	FSIS11921279	SRR9139787	PA	2019	3357	3357	277	1063	Cattle	blaOXA-460	T	A	V	K	K
SRR9139789	FSIS11921265	SRR9139789	TX	2019	3358	1407	234	1068	Cattle	aph(3')-IIIa, blaOXA-193, tet(O)	I	A	A	K	K
SRR9139828	FSIS11921070	SRR9139828	CO	2019	3363	3363	3363	-	Cattle	blaOXA., tet(O)	I	A	A	K	K
SRR9201993	FSIS11921530	SRR9201993	NE	2019	3364	3364	234	1068	Cattle	blaOXA-193, tet(O)	I	A	A	K	K
SRR9228685	FSIS11921529	SRR9228685	NE	2019	2953	1801	234	1068	Cattle	blaOXA-193	I	A	A	K	K
SRR9228688	FSIS11921527	SRR9228688	KS	2019	3367	1801	234	1068	Cattle	blaOXA-193, tet(O)	I	A	A	K	K
SRR9228708	FSIS11921504	SRR9228708	SD	2019	3371	1301	248	902	Cattle	aadE-Cc, aph(3')-IIIa, blaOXA-193, tet(O)	I	A	A	K	K
SRR9228709	FSIS11921516	SRR9228709	CA	2019	3372	1313	248	-	Cattle	aadE-Cc, blaOXA-193	I	A	A	K	K
SRR9289354	FSIS11921493	SRR9289354	CA	2019	3358	1407	234	1068	Cattle	aph(3')-IIIa, blaOXA-193, tet(O)	I	A	A	K	K
SRR9289364	FSIS11921491	SRR9289364	NE	2019	3380	3380	234	1068	Cattle	aadE-Cc, aph(3')-IIIa, blaOXA-193, tet(O)	I	A	A	K	K
SRR9289367	FSIS11921499	SRR9289367	WI	2019	3382	1301	248	902	Cattle	aadE-Cc, aph(3')-IIIa, blaOXA-193, tet(O)	I	A	A	K	K
SRR9289382	FSIS11921455	SRR9289382	CA	2019	3385	2324	234	-	Cattle	blaOXA-193, tet(O)	T	A	A	K	K
SRR9289383	FSIS11921457	SRR9289383	WI	2019	3386	966	221	3262	Cattle	No AMR gene detected	I	A	A	K	K
SRR9289389	FSIS11921462	SRR9289389	NE	2019	3388	3388	601	830	Cattle	aad9, ant(6)-Ia, aph(3')-IIIa, blaOXA-193,gyrA_T86I sat4, tet(O)	I	A	A	K	K
SRR9289393	FSIS11921467	SRR9289393	NM	2019	3389	1658	248	902	Cattle	aadE-Cc, blaOXA-193,	I	A	A	K	K
SRR9289394	FSIS11921468	SRR9289394	CA	2019	3390	3390	3039	2639	Cattle	aph(3')-IIIa, blaOXA-193, tet(O)	I	A	A	K	K
SRR9289395	FSIS11921471	SRR9289395	TX	2019	3391	1380	234	1068	Cattle	blaOXA-193, tet(O)	T	A	A	K	K
SRR9289452	FSIS11921498	SRR9289452	NE	2019	3392	1380	234	1068	Cattle	blaOXA-193, tet(O)	T	A	A	K	K
SRR9289497	FSIS11921761	SRR9289497	KS	2019	3401	1104	234	1068	Cattle	blaOXA-193, tet(O)	I	A	A	K	K
SRR9289505	FSIS11921760	SRR9289505	MI	2019	3405	3405	558	1017	Cattle	aph(3')-VIIa	T	A	V	K	K
SRR9295951	FSIS11921734	SRR9295951	ID	2019	3408	1275	234	1068	Cattle	blaOXA-193, tet(O)	I	A	A	K	K
SRR9297261	FSIS11921726	SRR9297261	MI	2019	3413	764	234	1068	Cattle	aph(3')-IIIa, blaOXA-193, tet(O)	I	A	A	K	K
SRR9297272	FSIS11921741	SRR9297272	WI	2019	3415	3415	234	1068	Cattle	blaOXA-193	T	A	A	K	K
SRR9297276	FSIS11921744	SRR9297276	WA	2019	3416	3416	3416	828	Cattle	blaOXA-193, tet(O)	T	A	A	K	K
SRR9297277	FSIS11921747	SRR9297277	WI	2019	3417	3417	3417	9453	Cattle	aph(3')-VIIa, blaOXA-489	T	A	A	K	K
SRR9298863	FSIS11921470	SRR9298863	CA	2019	3418	1407	234	1068	Cattle	aph(3')-IIIa, blaOXA-193, tet(O)	I	A	A	K	K
SRR9417515	FSIS11921953	SRR9417515	IL	2019	3424	3424	248	902	Cattle	aadE-Cc, blaOXA-193, tet(O)	I	A	A	K	K
SRR9417533	FSIS11921937	SRR9417533	OR	2019	3428	802	234	1068	Cattle	blaOXA-193, tet(O)	I	A	A	K	K
SRR9417535	FSIS11921940	SRR9417535	WA	2019	3430	2929	234	1068	Cattle	blaOXA-193, tet(O)	T	A	A	K	K
SRR9417603	FSIS11921979	SRR9417603	CO	2019	3447	2324	234	1068	Cattle	blaOXA-193, tet(O)	T	A	A	K	K
SRR9417604	FSIS11921983	SRR9417604	AZ	2019	898	1407	234	1068	Cattle	aph(3')-IIIa, blaOXA-193, tet(O)	I	A	A	K	K
SRR9602782	FSIS11922148	SRR9602782	CA	2019	3449	3449	3449	1585	Cattle	blaOXA-193	T	A	A	K	K
SRR9602785	FSIS11922129	SRR9602785	KS	2019	3450	764	234	1068	Cattle	aph(3')-IIIa, blaOXA-193, tet(O)	I	A	A	K	K
SRR9602791	FSIS11922125	SRR9602791	CA	2019	3453	3453	1177	829	Cattle	blaOXA-193	I	A	A	K	K
SRR9602792	FSIS11922141	SRR9602792	TX	2019	3454	3454	5	827	Cattle	blaOXA-489	T	A	V	K	K
SRR9602839	FSIS11922134	SRR9602839	CA	2019	3461	1275	234	1068	Cattle	blaOXA-193, tet(O)	I	A	A	K	K
SRR9602979	FSIS11922119	SRR9602979	TX	2019	3463	3463	234	-	Cattle	blaOXA-193	I	A	A	K	K
SRR9602983	FSIS11922153	SRR9602983	MI	2019	3465	1163	234	1068	Cattle	aph(3')-IIIa, blaOXA-193, tet(O)	T	A	A	K	K
SRR9602988	FSIS11922140	SRR9602988	UT	2019	3466	1447	234	1068	Cattle	blaOXA-193	T	A	A	K	K
SRR9602989	FSIS11922144	SRR9602989	ID	2019	3467	3449	3449	1585	Cattle	blaOXA-193	T	A	A	K	K
SRR9602992	FSIS11922146	SRR9602992	CA	2019	3468	3449	3449	1585	Cattle	blaOXA-193	T	A	A	K	K
SRR9602993	FSIS11922147	SRR9602993	MT	2019	3449	3449	3449	1585	Cattle	blaOXA-193	T	A	A	K	K
SRR9643042	FSIS11922361	SRR9643042	IA	2019	3475	1380	234	1068	Cattle	blaOXA-193	T	A	A	K	K
SRR9643054	FSIS11922345	SRR9643054	WI	2019	3477	1163	234	1068	Cattle	aph(3')-IIIa, blaOXA-193, tet(O)	I	A	A	K	K
SRR9643059	FSIS11922358	SRR9643059	KS	2019	3479	3479	234	1068	Cattle	blaOXA-193	I	A	A	K	K
SRR9643401	FSIS11922369	SRR9643401	NE	2019	3482	2929	234	1068	Cattle	blaOXA-193	T	A	A	K	K
SRR9643419	FSIS11922392	SRR9643419	TX	2019	3486	663	234	1068	Cattle	blaOXA-193, tet(O)	I	A	A	K	K
SRR9643420	FSIS11922395	SRR9643420	CO	2019	3487	649	234	1068	Cattle	blaOXA-193	I	A	A	K	K
SRR9648224	FSIS11922388	SRR9648224	TX	2019	3489	1163	234	1068	Cattle	aph(3')-IIIa, blaOXA-193, tet(O)	I	A	A	K	K
SRR9648236	FSIS11922384	SRR9648236	NE	2019	3490	3490	248	902	Cattle	aadE-Cc, blaOXA-193, tet(O)	I	A	A	K	K
SRR9648259	FSIS11922381	SRR9648259	CO	2019	3491	3491	248	902	Cattle	aadE-Cc, aph(3')-IIIa, blaOXA-193, tet(O)	I	A	A	K	K
SRR9648265	FSIS11922385	SRR9648265	TX	2019	3492	3490	248	902	Cattle	aadE-Cc, blaOXA-193, tet(O)	I	A	A	K	K
SRR9668762	FSIS11922604	SRR9668762	NE	2019	2314	1393	234	1068	Cattle	blaOXA-193, tet(O)	I	A	A	K	K
SRR9668767	FSIS11922587	SRR9668767	IL	2019	3494	764	234	1068	Cattle	aph(3')-IIIa, blaOXA-193, tet(O)	I	A	A	K	K
SRR9668769	FSIS11922596	SRR9668769	TX	2019	3495	3495	234	1068	Cattle	aph(2'')-IIIa, aph(3')-IIIa, blaOXA-193, tet(O)	I	A	A	K	K
SRR9668786	FSIS11922599	SRR9668786	MI	2019	3499	2587	5	827	Cattle	blaOXA-489, tet(O)	T	A	V	K	K
SRR9668806	FSIS11922558	SRR9668806	PA	2019	3503	3503	234	1068	Cattle	blaOXA-193	T	A	A	K	K
SRR9821803	FSIS11923021	SRR9821803	NE	2019	1396	1396	256	899	Cattle	No gene	T	A	V	K	K
SRR9821815	FSIS11923009	SRR9821815	TX	2019	1045	1393	234	1068	Cattle	blaOXA-193, tet(O)	I	A	A	K	K
SRR9821817	FSIS11923026	SRR9821817	MD	2019	1924	795	428	1181	Cattle	blaOXA-193	T	A	A	K	K
SRR9822756	FSIS11922769	SRR9822756	KS	2019	3522	3522	3522	1140	Cattle	aadE-Cc, aph(3')-IIIa, blaOXA-489, tet(O)	T	A	A	K	K
SRR9822866	FSIS11922764	SRR9822866	KS	2019	3524	1484	248	902	Cattle	aadE-Cc,aadE-Cc, blaOXA-193, tet(O)	I	A	A	K	K
SRR9855696	FSIS11923235	SRR9855696	NE	2019	3535	2324	234	1068	Cattle	blaOXA-193, tet(O)	T	A	A	K	K
SRR9856023	FSIS11923219	SRR9856023	WI	2019	3537	2587	5	827	Cattle	blaOXA-489, tet(O)	T	A	V	K	K
SRR9856024	FSIS11923222	SRR9856024	NE	2019	3538	2929	234	-	Cattle	blaOXA-193	I	A	A	K	K
SRR9875896	FSIS11923242	SRR9875896	NE	2019	3543	3543	234	1068	Cattle	blaOXA-193, tet(O)	T	A	A	K	K
SRR9875900	FSIS11923244	SRR9875900	CO	2019	3545	1775	234	1068	Cattle	blaOXA-193, tet(O)	I	A	A	K	K
SRR9875906	FSIS11923246	SRR9875906	ID	2019	3546	1447	234	1068	Cattle	blaOXA-193	T	A	A	K	K
SRR9875936	FSIS11923241	SRR9875936	IA	2019	3547	1801	234	1068	Cattle	blaOXA-193, tet(O)	I	A	A	K	K
SRR9894783	FSIS11923413	SRR9894783	WI	2019	3551	764	234	1068	Cattle	aph(3')-IIIa, blaOXA-193, tet(O)	I	A	A	K	K
SRR9894887	FSIS11923395	SRR9894887	TX	2019	3554	3554	248	902	Cattle	aadE-Cc, blaOXA-193	T	A	A	K	K
SRR9962651	FSIS11923423	SRR9962651	KS	2019	3556	1801	234	1068	Cattle	blaOXA-193	I	A	A	K	K
SRR9962652	FSIS11923446	SRR9962652	KS	2019	3557	1801	234	1068	Cattle	blaOXA-193	I	A	A	K	K
SRR10039265	FSIS11923663	SRR10039265	IA	2019	636	633	633	902	Swine	aadE-Cc, blaOXA-193	T	A	A	K	K
SRR10045171	FSIS11923448	SRR10045171	IA	2019	640	640	640	1668	Swine	aadE-Cc, blaOXA-193, tet(O)	T	A	A	K	K
SRR10082203	FSIS11923719	SRR10082203	PA	2019	647	647	647	-	Swine	blaOXA-193, tet(O)	T	A	A	K	K
SRR10082204	FSIS11923723	SRR10082204	IL	2019	648	648	1088	2732	Swine	aadE-Cc, blaOXA-193, tet(O)	T	A	A	K	K
SRR10097004	FSIS11924067	SRR10097004	OR	2019	658	658	658	-	Swine	aadE-Cc, blaOXA-489	T	A	A	K	K
SRR10097016	FSIS11924083	SRR10097016	MT	2019	661	661	601	1205	Swine	aad9, ant(6)-Ia, aph(3')-IIIa, aph(3')-IIIa, blaOXA-193 sat4, tet(O)	T	A	A	K	K
SRR10097022	FSIS11924098	SRR10097022	MT	2019	664	664	664	1205	Swine	aph(3')-IIIa, blaOXA-193, tet(O)	T	A	A	K	K
SRR10097031	FSIS11924064	SRR10097031	MI	2019	668	668	668	-	Swine	aadE-Cc, blaOXA-193	T	A	V	K	K
SRR10097034	FSIS11924082	SRR10097034	SD	2019	670	670	670	1127	Swine	blaOXA-578, tet(O)	I	G	A	K	K
SRR10138259	FSIS11923420	SRR10138259	PA	2019	672	672	672	1114	Swine	blaOXA-193, tet(O)	T	G	A	K	K
SRR10138261	FSIS11923432	SRR10138261	MI	2019	673	673	673	1432	Swine	aadE-Cc, aph(3')-IIIa, blaOXA-578, tet(O)	T	A	V	K	K
SRR10138264	FSIS11923421	SRR10138264	MD	2019	676	676	676	-	Swine	blaOXA., tet(32), tet(O)	T	A	A	K	K
SRR10138274	FSIS11923422	SRR10138274	ID	2019	678	678	678	-	Swine	blaOXA-193, tet(O)	T	G	V	K	K
SRR10164111	FSIS11923683	SRR10164111	NE	2019	686	686	686	5844	Swine	aph(3')-IIIa, blaOXA-489, tet(O)	T	A	A	K	K
SRR10164139	FSIS11923699	SRR10164139	NC	2019	692	692	692	5248	Swine	aadE-Cc, aph(3')-IIIa, blaOXA-578, tet(O)	I	A	A	K	K
SRR10166445	FSIS11924765	SRR10166445	IL	2019	695	695	695	-	Swine	aadE-Cc, blaOXA-193, tet(O), tet(O)	T	A	A	K	K
SRR10186868	FSIS11924234	SRR10186868	PA	2019	706	706	706	1142	Swine	No AR gene detected	I	A	V	K	K
SRR10186871	FSIS11924235	SRR10186871	NC	2019	708	708	708	899	Swine	blaOXA-578, tet(O)	T	A	A	K	K
SRR10186873	FSIS11924247	SRR10186873	MN	2019	709	709	2984	1624	Swine	aph(2'')-Ih, aph(3')-IIIa, tet(O), tet(O)	I	G	A	K	K
SRR10186886	FSIS11923704	SRR10186886	MO	2019	714	1407	234	1068	Swine	aph(3')-IIIa, blaOXA-193, tet(O)	T	A	A	K	K
SRR10186954	FSIS11924420	SRR10186954	PA	2019	722	722	722	827	Swine	aadE-Cc, blaOXA-193, tet(O)	T	A	A	K	K
SRR10186962	FSIS11924269	SRR10186962	NC	2019	726	726	708	899	Swine	aadE-Cc, blaOXA-578, tet(O)	T	A	A	K	K
SRR10192578	FSIS11924102	SRR10192578	IL	2019	743	743	1280	-	Swine	blaOXA-193, lnu(C), tet(O)	T	G	A	K	K
SRR10198968	FSIS11924928	SRR10198968	MI	2019	748	748	748	-	Swine	aadE-Cc, blaOXA-193	T	A	A	K	K
SRR10210208	FSIS11924811	SRR10210208	NC	2019	751	751	751	828	Swine	aadE-Cc, blaOXA-193, tet(O)	T	A	A	K	K
SRR10218517	FSIS11924590	SRR10218517	KS	2019	756	756	756	1058	Swine	blaOXA-193, tet(O)	T	G	A	K	K
SRR10218518	FSIS11924655	SRR10218518	OK	2019	757	757	757	-	Swine	aadE-Cc, blaOXA-193, lnu(C), tet(O)	T	A	V	K	K
SRR10218561	FSIS11924933	SRR10218561	MN	2019	761	761	761	-	Swine	aadE-Cc, aph(3')-IIIa, tet(O)	T	G	A	K	K
SRR10218592	FSIS11924599	SRR10218592	IN	2019	767	767	767	9841	Swine	aadE-Cc, aph(3')-IIIa, blaOXA-193, tet(O)	T	A	A	K	K
SRR10218626	FSIS11924225	SRR10218626	WI	2019	768	768	768	1142	Swine	aadE-Cc, blaOXA-193	T	G	A	K	K
SRR10218631	FSIS11924424	SRR10218631	CA	2019	770	770	770	2508	Swine	aadE-Cc, tet(O)	T	A	A	K	K
SRR10218634	FSIS11924448	SRR10218634	IA	2019	772	772	1757	1125	Swine	aadE-Cc, blaOXA-193, tet(O)	T	A	V	K	K
SRR10218635	FSIS11924585	SRR10218635	KS	2019	773	773	773	1579	Swine	tet(O)	T	A	V	K	K
SRR10218656	FSIS11924435	SRR10218656	PA	2019	780	780	780	-	Swine	blaOXA-193	T	A	A	K	K
SRR10218673	FSIS11924450	SRR10218673	TN	2019	782	782	154	887	Swine	aad9, ant(6)-Ia, aph(3')-IIIa, blaOXA-193 sat4, tet(O)	T	A	A	K	K
SRR10218674	FSIS11924589	SRR10218674	IL	2019	783	783	783	1059	Swine	blaOXA-489, tet(O)	T	A	A	K	K
SRR10222540	FSIS11924451	SRR10222540	IA	2019	785	785	785	4753	Swine	blaOXA-193, tet(O)	I	A	A	K	K
SRR10287008	FSIS11925340	SRR10287008	TN	2019	815	815	815	1168	Swine	aadE-Cc,aadE-Cc, blaOXA-489, blaOXA., tet(O)	T	A	A	K	K
SRR10350798	FSIS11925726	SRR10350798	PA	2019	836	836	836	-	Swine	aph(3')-IIIa, blaOXA-193, tet(O)	T	A	A	K	K
SRR10386731	FSIS11925846	SRR10386731	MI	2019	839	839	839	1068	Swine	blaOXA-193, tet(O)	T	A	A	K	K
SRR10386745	FSIS11925841	SRR10386745	NC	2019	843	857	342	829	Swine	aadE-Cc, blaOXA-193, tet(O)	T	A	A	K	K
SRR10386747	FSIS11925732	SRR10386747	OH	2019	845	845	845	-	Swine	aadE-Cc, blaOXA-489, tet(O)	I	G	A	K	K
SRR10399254	FSIS11925862	SRR10399254	VA	2019	848	848	848	854	Swine	aadE-Cc, blaOXA-578, tet(O)	T	A	A	K	K
SRR10399257	FSIS11925852	SRR10399257	IA	2019	849	849	849	-	Swine	blaOXA., tet(O)	T	A	A	K	K
SRR10399270	FSIS11925855	SRR10399270	NC	2019	853	853	853	1142	Swine	blaOXA-578	T	G	A	K	K
SRR10423326	FSIS11925983	SRR10423326	WI	2019	855	855	1757	1125	Swine	aadE-Cc, blaOXA-193, tet(O)	T	A	V	K	K
SRR10423341	FSIS11925985	SRR10423341	MO	2019	858	858	858	899	Swine	aadE-Cc, blaOXA-193, blaOXA., tet(O)	T	A	A	K	K
SRR10423343	FSIS11925995	SRR10423343	MN	2019	859	859	859	1096	Swine	aadE-Cc, blaOXA-193, tet(O)	T	A	V	K	K
SRR10423356	FSIS11925848	SRR10423356	OK	2019	863	863	863	4605	Swine	blaOXA-489, lnu(C), tet(O)	I	A	A	K	K
SRR10423359	FSIS11925850	SRR10423359	NC	2019	864	864	864	-	Swine	aadE-Cc, aph(2'')-If, blaOXA-193, tet(O)	T	A	A	K	K
SRR10423363	FSIS11926000	SRR10423363	IA	2019	866	866	866	1059	Swine	blaOXA-489, tet(O)	T	A	A	K	K
SRR10423364	FSIS11926005	SRR10423364	NC	2019	867	867	867	825	Swine	blaOXA-193, tet(O)	T	A	A	K	K
SRR10447348	FSIS11926006	SRR10447348	NE	2019	872	872	872	-	Swine	aadE-Cc, blaOXA-193, tet(O)	T	A	A	K	K
SRR10574724	FSIS11926471	SRR10574724	IA	2019	876	876	876	1114	Swine	blaOXA-193, lnu(C), tet(O)	T	A	A	K	K
SRR10574802	FSIS11926399	SRR10574802	ME	2019	877	877	877	855	Swine	blaOXA-489	T	A	A	K	K
SRR10574804	FSIS11926403	SRR10574804	NJ	2019	878	878	680	1168	Swine	aadE-Cc, blaOXA-489, tet(O)	T	A	A	K	K
SRR10574807	FSIS11926409	SRR10574807	CA	2019	880	880	880	828	Swine	aadE-Cc, blaOXA-193, tet(O)	T	A	A	K	K
SRR10574813	FSIS11926408	SRR10574813	WI	2019	881	881	881	1166	Swine	aadE-Cc, blaOXA-489	T	A	A	K	K
SRR10574827	FSIS11926417	SRR10574827	MD	2019	884	884	884	1055	Swine	blaOXA-489, tet(O)	I	G	A	K	K
SRR10574981	FSIS11926424	SRR10574981	MI	2019	887	887	887	7879	Swine	aph(3')-IIIa, blaOXA-193, lnu(C), tet(O)	T	A	A	K	K
SRR10575017	FSIS11926429	SRR10575017	IA	2019	888	888	888	1104	Swine	aph(3')-IIIa, blaOXA-193, lnu(C), tet(O)	T	G	A	K	K
SRR10575031	FSIS11926422	SRR10575031	IA	2019	893	893	893	1134	Swine	blaOXA-193	T	A	A	K	K
SRR5139817	FSIS1609296	SRR5139817	AL	2017	981	981	981	1173	Swine	blaOXA., blaOXA., tet(O)	T	A	A	K	K
SRR5139824	FSIS1609467	SRR5139824	VT	2017	984	984	984	829	Swine	aadE-Cc, blaOXA-193, tet(O)	T	A	A	K	K
SRR5139841	FSIS1609472	SRR5139841	SC	2017	986	986	986	-	Swine	aadE-Cc, blaOXA-489, tet(O)	T	A	A	K	K
SRR5139842	FSIS1609465	SRR5139842	IA	2017	987	987	987	9520	Swine	blaOXA., tet(O)	T	A	A	K	K
SRR5139863	FSIS1609473	SRR5139863	NE	2017	989	989	989	1058	Swine	blaOXA.	T	A	A	K	K
SRR5139867	FSIS1609466	SRR5139867	MI	2017	990	990	748	-	Swine	aadE-Cc, blaOXA-193	T	A	A	K	K
SRR5139873	FSIS1609294	SRR5139873	SD	2017	992	992	992	5248	Swine	aadE-Cc, aph(3')-IIIa, blaOXA-489, tet(O)	T	A	A	K	K
SRR5139874	FSIS1609464	SRR5139874	TN	2017	993	993	993	1143	Swine	aadE-Cc, tet(O)	T	G	A	K	K
SRR5139997	FSIS1609475	SRR5139997	PA	2017	994	994	994	1145	Swine	aad9, ant(6)-Ia, aph(3')-IIIa, aph(3')-IIIa, blaOXA-193 sat4, tet(O)	T	G	A	K	K
SRR5152178	FSIS1609642	SRR5152178	CO	2017	996	996	996	830	Swine	aad9, ant(6)-Ia, aph(3')-IIIa, aph(3')-IIIa, blaOXA-193 sat4, tet(O)	T	A	A	K	K
SRR5152184	FSIS1609627	SRR5152184	TN	2017	997	997	997	1104	Swine	tet(O)	T	A	A	K	K
SRR5152186	FSIS1609625	SRR5152186	MO	2017	998	998	998	-	Swine	blaOXA-489,	I	G	A	K	K
SRR5152188	FSIS1609628	SRR5152188	KS	2017	999	999	999	-	Swine	aph(3')-IIIa, blaOXA-193, lnu(C), tet(O)	T	A	A	K	K
SRR5152194	FSIS1609635	SRR5152194	NY	2017	1000	1000	887	7748	Swine	aph(3')-IIIa, blaOXA-489, lnu(C), tet(O)	T	A	A	K	K
SRR5152203	FSIS1609622	SRR5152203	NE	2017	1003	1003	1003	1068	Swine	blaOXA-193,	I	G	A	K	K
SRR5152206	FSIS1609632	SRR5152206	TN	2017	1004	1004	1004	1464	Swine	blaOXA-489	T	A	A	K	K
SRR5152208	FSIS1609638	SRR5152208	MT	2017	1005	1005	1005	1096	Swine	aadE-Cc, blaOXA-193, blaOXA.	T	A	A	K	K
SRR5152214	FSIS1609623	SRR5152214	TN	2017	1007	1007	708	899	Swine	aadE-Cc, blaOXA-578, tet(O)	T	A	A	K	K
SRR5152314	FSIS1609636	SRR5152314	SC	2017	1011	1011	1011	-	Swine	aph(3')-IIIa, blaOXA-193, tet(O)	T	A	A	K	K
SRR5164529	FSIS1609768	SRR5164529	NY	2017	1012	1012	234	1068	Swine	blaOXA-193	T	A	A	K	K
SRR5164532	FSIS1609645	SRR5164532	KY	2017	1013	1013	154	887	Swine	blaOXA-193, tet(O)	T	A	A	K	K
SRR5164533	FSIS1609654	SRR5164533	MO	2017	1014	1014	601	1205	Swine	aad9, ant(6)-Ia, aph(3')-IIIa, aph(3')-IIIa, blaOXA-193 sat4, tet(O)	I	G	A	K	K
SRR5164536	FSIS1609653	SRR5164536	VA	2017	1016	1016	751	828	Swine	aadE-Cc, blaOXA-193, tet(O)	T	A	A	K	K
SRR5164545	FSIS1609772	SRR5164545	NC	2017	1020	1020	2984	854	Swine	aadE-Cc, tet(O)	T	G	A	K	K
SRR5164559	FSIS1609663	SRR5164559	TN	2017	1026	1026	1026	4949	Swine	blaOXA-193,	I	A	A	R	K
SRR5170909	FSIS1609789	SRR5170909	TN	2017	1031	1031	1031	1444	Swine	blaOXA-489	T	A	A	K	K
SRR5170916	FSIS1609796	SRR5170916	MI	2017	1035	1407	234	1068	Swine	aph(3')-IIIa, blaOXA-193, tet(O)	I	A	A	K	K
SRR5195803	FSIS1710038	SRR5195803	MO	2017	1042	1042	756	1058	Swine	blaOXA-193	T	A	A	K	K
SRR5195807	FSIS1710035	SRR5195807	IA	2017	1044	1044	1044	-	Swine	aadE-Cc, blaOXA-193, tet(O)	T	A	A	K	K
SRR5195811	FSIS1710020	SRR5195811	KY	2017	1046	1046	154	887	Swine	blaOXA-193, tet(O)	T	A	A	K	K
SRR5195815	FSIS1710025	SRR5195815	IL	2017	1049	1049	1049	1445	Swine	aadE-Cc, blaOXA-193	T	A	A	K	K
SRR5195817	FSIS1710019	SRR5195817	PA	2017	1050	1050	1050	1068	Swine	aph(3')-IIIa, blaOXA-193, tet(O)	T	A	A	K	K
SRR5195863	FSIS1710017	SRR5195863	PA	2017	1054	1054	880	828	Swine	aadE-Cc, blaOXA-193, tet(O)	T	A	A	K	K
SRR5209897	FSIS1710055	SRR5209897	IL	2017	1057	1057	1057	1114	Swine	blaOXA-193, lnu(C), tet(O)	I	G	A	K	K
SRR5209909	FSIS1710053	SRR5209909	PA	2017	1062	1062	1062	1142	Swine	aph(3')-IIIa, tet(O)	T	G	A	K	K
SRR5221898	FSIS1710152	SRR5221898	WI	2017	1065	1065	1065	-	Swine	blaOXA.	T	G	A	K	K
SRR5241728	FSIS1609132	SRR5241728	NE	2017	1073	1073	766	1112	Swine	aad9, ant(6)-Ia, aph(3')-IIIa, blaOXA-578 sat4, tet(O)	I	G	A	K	K
SRR5241729	FSIS1609137	SRR5241729	FL	2017	1074	1074	342	829	Swine	aadE-Cc, blaOXA-193	T	A	A	K	K
SRR5241732	FSIS1609028	SRR5241732	KS	2017	1077	1077	1093	1016	Swine	blaOXA-489	T	A	A	K	K
SRR5241737	FSIS1609141	SRR5241737	OH	2017	1079	1079	1079	829	Swine	blaOXA-193, tet(O)	T	A	A	K	K
SRR5241740	FSIS1609130	SRR5241740	PA	2017	1082	1082	154	887	Swine	blaOXA-193, blaOXA., tet(O)	T	A	A	K	K
SRR5241746	FSIS1609127	SRR5241746	SC	2017	1085	1085	1085	-	Swine	blaOXA-489, tet(O)	T	A	A	K	K
SRR5241756	FSIS1609131	SRR5241756	PA	2017	1089	1089	722	827	Swine	aadE-Cc, blaOXA-193, tet(O)	T	A	A	K	K
SRR5251600	FSIS1710273	SRR5251600	KS	2017	1093	1093	1093	1016	Swine	blaOXA-489	T	A	A	K	K
SRR5271437	FSIS1710467	SRR5271437	WI	2017	1097	1097	1097	1127	Swine	blaOXA-489	T	A	A	K	K
SRR5271462	FSIS1710288	SRR5271462	NC	2017	1099	1099	154	887	Swine	blaOXA-193, blaOXA., tet(O)	T	A	A	K	K
SRR5271488	FSIS1710465	SRR5271488	MD	2017	1101	1101	1101	2733	Swine	aadE-Cc, blaOXA-489	T	A	A	K	K
SRR5278121	FSIS1710612	SRR5278121	OR	2017	1106	1106	1106	2508	Swine	aadE-Cc, blaOXA-193, lnu(C), tet(O)	T	A	A	K	K
SRR5278123	FSIS1710615	SRR5278123	IL	2017	1108	1108	1108	-	Swine	blaOXA-489, tet(O)	T	A	A	K	K
SRR5278126	FSIS1710626	SRR5278126	OH	2017	1109	1109	1109	1068	Swine	aadE-Cc, blaOXA-193, tet(O)	T	A	A	K	K
SRR5278128	FSIS1710606	SRR5278128	MD	2017	1110	1110	154	887	Swine	blaOXA-193, tet(O)	T	A	A	K	K
SRR5278131	FSIS1710613	SRR5278131	KY	2017	1112	1112	859	1096	Swine	aadE-Cc, blaOXA-193	T	A	A	K	K
SRR5278134	FSIS1710620	SRR5278134	KS	2017	1114	1114	1101	2733	Swine	aadE-Cc, blaOXA-489	T	A	A	K	K
SRR5297340	FSIS1710617	SRR5297340	MO	2017	1122	1122	1122	-	Swine	aadE-Cc, aph(3')-IIIa, blaOXA-193, tet(O)	I	A	A	K	K
SRR5297341	FSIS1710486	SRR5297341	PA	2017	1123	1123	1123	9517	Swine	aadE-Cc, blaOXA-193	T	G	A	K	K
SRR5297357	FSIS1710490	SRR5297357	TN	2017	1124	1124	414	8064	Swine	aph(3')-VIIa, tet(O)	T	A	A	K	K
SRR5297365	FSIS1710758	SRR5297365	IL	2017	1125	1125	1125	828	Swine	aadE-Cc, blaOXA-193, lnu(C), tet(O)	T	G	A	K	K
SRR5297377	FSIS1710764	SRR5297377	MD	2017	1127	1127	154	887	Swine	blaOXA-193, tet(O)	T	A	A	K	K
SRR5336372	FSIS1710768	SRR5336372	GA	2017	1130	1130	1130	1156	Swine	blaOXA-579	T	A	A	K	K
SRR5336387	FSIS1710899	SRR5336387	PA	2017	1132	1132	1132	829	Swine	aph(3')-IIIa, blaOXA-489, lnu(C), tet(O)	T	A	A	K	K
SRR5336550	FSIS1710902	SRR5336550	CO	2017	1134	1134	154	887	Swine	blaOXA-193	T	A	A	K	K
SRR5336553	FSIS1710892	SRR5336553	PA	2017	1136	1136	1970	890	Swine	50S_L22_A103V	T	A	V	K	K
SRR5336555	FSIS1710893	SRR5336555	NC	2017	1137	1137	1137	1096	Swine	aadE-Cc, tet(O)	I	A	V	K	K
SRR5336562	FSIS1710897	SRR5336562	OH	2017	1138	1138	1138	4605	Swine	blaOXA-489, tet(O)	T	A	A	K	K
SRR5336605	FSIS1710903	SRR5336605	NC	2017	1140	1140	1140	1113	Swine	aadE-Cc, blaOXA-193, tet(O)	T	A	A	K	K
SRR5336608	FSIS1710898	SRR5336608	VT	2017	1141	1132	1132	829	Swine	aph(3')-IIIa, blaOXA-489, lnu(C), tet(O)	T	A	A	K	K
SRR5423612	FSIS1711076	SRR5423612	IA	2017	1149	1149	1757	-	Swine	aadE-Cc, blaOXA-193, lnu(C), tet(O)	T	A	V	K	K
SRR5423615	FSIS1710912	SRR5423615	KS	2017	1150	1150	1150	899	Swine	aadE-Cc, blaOXA-193	T	A	A	K	K
SRR5423617	FSIS1710914	SRR5423617	TX	2017	1151	1151	1151	-	Swine	aadE-Cc, blaOXA-193, lnu(C), tet(O)	T	A	A	K	K
SRR5423620	FSIS1710904	SRR5423620	WI	2017	1154	1154	1154	-	Swine	aadE-Cc, blaOXA-193, tet(O)	I	A	A	K	K
SRR5423624	FSIS1710906	SRR5423624	GA	2017	1156	1156	1156	-	Swine	blaOXA.	T	A	A	K	K
SRR5423629	FSIS1711078	SRR5423629	VT	2017	1158	1158	1158	1096	Swine	tet(O)	T	A	A	K	K
SRR5423633	FSIS1711103	SRR5423633	NC	2017	1161	1161	1161	1108	Swine	blaOXA-193, tet(O)	T	A	A	K	K
SRR5423640	FSIS1711081	SRR5423640	UT	2017	1162	1162	1162	1058	Swine	blaOXA., tet(O)	T	A	A	K	K
SRR5423648	FSIS1711091	SRR5423648	PA	2017	1165	1165	1101	2733	Swine	aadE-Cc, blaOXA-489	T	A	A	K	K
SRR5423649	FSIS1711098	SRR5423649	TN	2017	1166	1166	751	828	Swine	aadE-Cc, blaOXA-193, tet(O)	T	A	A	K	K
SRR5424831	FSIS1700122	SRR5424831	OH	2017	1167	1167	1167	1068	Swine	ant(6)-Ia, aph(3')-IIIa, blaOXA-489 sat4, tet(O)	T	G	A	K	K
SRR5424842	FSIS1700126	SRR5424842	OH	2017	1169	3578	2984	854	Swine	aadE-Cc, tet(O)	T	A	A	K	K
SRR5424843	FSIS1700130	SRR5424843	MO	2017	1170	1170	1088	854	Swine	aadE-Cc, aph(3')-IIIa, blaOXA-193, tet(O)	T	A	A	K	K
SRR5424845	FSIS1700110	SRR5424845	MT	2017	1171	1171	1171	1464	Swine	aph(3')-IIIa, blaOXA-489, tet(O)	T	A	A	K	K
SRR5427897	FSIS1700291	SRR5427897	KY	2017	1174	1174	1174	5305	Swine	blaOXA-193, tet(O)	T	A	A	K	K
SRR5427899	FSIS1700292	SRR5427899	MI	2017	1175	1175	880	828	Swine	aadE-Cc, blaOXA-193, tet(O)	T	A	A	K	K
SRR5427944	FSIS1700143	SRR5427944	NC	2017	1181	1181	1181	4949	Swine	aadE-Cc, blaOXA-193, tet(O)	T	A	A	K	K
SRR5427951	FSIS1700139	SRR5427951	GA	2017	1182	1182	1182	5844	Swine	blaOXA-489, tet(O)	T	A	A	K	K
SRR5427952	FSIS1700152	SRR5427952	PA	2017	1183	1183	859	7426	Swine	aph(3')-IIIa, blaOXA-193, tet(O)	T	A	A	K	K
SRR5427955	FSIS1700133	SRR5427955	CA	2017	1184	1184	1184	1202	Swine	blaOXA-193, tet(O)	T	A	A	K	K
SRR5427966	FSIS1700111	SRR5427966	MO	2017	1185	1185	1185	1112	Swine	blaOXA-193, tet(O)	T	A	A	K	K
SRR5427968	FSIS1700138	SRR5427968	IL	2017	1186	1186	1093	1016	Swine	blaOXA-489, tet(O)	T	A	A	K	K
SRR5427977	FSIS1700132	SRR5427977	NY	2017	1190	1190	1190	828	Swine	blaOXA-578, tet(O)	T	A	A	K	K
SRR5427981	FSIS1700142	SRR5427981	MO	2017	1191	1191	751	828	Swine	aadE-Cc, blaOXA-489, tet(O)	T	A	A	K	K
SRR5427985	FSIS1700314	SRR5427985	LA	2017	1192	1192	1192	1058	Swine	aph(3')-IIIa, blaOXA-193, lnu(C), tet(O)	T	A	A	K	K
SRR5440706	FSIS1700301	SRR5440706	MI	2017	1197	1197	1197	890	Swine	aph(3')-IIIa, blaOXA-193, tet(O)	T	G	V	K	K
SRR5440710	FSIS1700316	SRR5440710	KS	2017	1199	1199	1199	-	Swine	aad9,aad9, blaOXA-578, tet(O)	T	A	V	K	K
SRR5441873	FSIS1700480	SRR5441873	NC	2017	1201	997	997	1104	Swine	tet(O)	T	A	A	K	K
SRR5441887	FSIS1700325	SRR5441887	TN	2017	1203	1203	154	887	Swine	blaOXA-193, tet(O)	T	A	A	K	K
SRR5441889	FSIS1700330	SRR5441889	IN	2017	1204	1204	1204	1103	Swine	aadE-Cc, ant(6)-Ia, aph(3')-IIIa, blaOXA-489 sat4, tet(O)	T	A	A	K	K
SRR5441905	FSIS1700302	SRR5441905	NC	2017	1207	1207	1207	1055	Swine	blaOXA-193, blaOXA., tet(O)	T	A	A	K	K
SRR5448237	FSIS1700482	SRR5448237	NY	2017	1209	1209	1209	825	Swine	blaOXA-193	T	A	A	K	K
SRR5448245	FSIS1700481	SRR5448245	OR	2017	1212	1212	1212	8165	Swine	aad9, ant(6)-Ia, aph(3')-IIIa, blaOXA-489 sat4, tet(O)	T	G	A	K	K
SRR5448246	FSIS1700487	SRR5448246	IA	2017	1213	1213	1213	854	Swine	aadE-Cc, blaOXA-489, tet(O)	T	A	A	K	K
SRR5448251	FSIS1700501	SRR5448251	VT	2017	1215	1215	1215	1117	Swine	aadE-Cc, aph(3')-IIIa, blaOXA-193, tet(O)	T	A	A	K	K
SRR5448260	FSIS1700496	SRR5448260	PA	2017	1218	1218	1218	1104	Swine	aph(3')-IIIa, tet(O)	T	A	A	K	K
SRR5448575	FSIS1700656	SRR5448575	TN	2017	1219	1219	1219	828	Swine	aadE-Cc, blaOXA.	T	A	A	K	K
SRR5448579	FSIS1700640	SRR5448579	OR	2017	1220	1220	1220	-	Swine	blaOXA-193	T	A	A	K	K
SRR5448584	FSIS1700655	SRR5448584	TN	2017	1223	1223	1223	1531	Swine	aadE-Cc, blaOXA-193, blaOXA., tet(O)	T	A	A	K	K
SRR5448589	FSIS1700631	SRR5448589	NC	2017	1225	1225	154	887	Swine	blaOXA-193, tet(O)	T	A	A	K	K
SRR5448594	FSIS1700653	SRR5448594	IA	2017	1227	1227	1227	1068	Swine	blaOXA-193, tet(O)	T	A	A	K	K
SRR5448604	FSIS1700654	SRR5448604	CA	2017	1228	1228	1338	1439	Swine	blaOXA-193, tet(O)	T	A	A	K	K
SRR5461545	FSIS1700666	SRR5461545	PA	2017	1232	1232	1232	1058	Swine	blaOXA-489, tet(O)	T	A	A	K	K
SRR5461550	FSIS1700663	SRR5461550	NE	2017	1233	1233	1233	-	Swine	aadE-Cc, blaOXA-489, tet(O)	T	G	A	K	K
SRR5461551	FSIS1700671	SRR5461551	IA	2017	1234	1234	1234	-	Swine	aadE-Cc, blaOXA-193, tet(O)	I	A	A	K	K
SRR5461553	FSIS1700674	SRR5461553	PA	2017	1236	1236	1236	1103	Swine	blaOXA-193, tet(O)	T	A	A	K	K
SRR5461554	FSIS1700668	SRR5461554	FL	2017	1237	1237	1237	899	Swine	blaOXA-489, tet(O)	T	G	A	K	K
SRR5484599	FSIS1700816	SRR5484599	ID	2017	1239	1239	1239	-	Swine	blaOXA-193	T	G	A	K	K
SRR5484601	FSIS1700817	SRR5484601	ME	2017	1240	1240	1240	-	Swine	aph(3')-IIIa, blaOXA-193, tet(O)	I	G	A	K	K
SRR5484619	FSIS1700810	SRR5484619	ME	2017	1242	1242	154	887	Swine	blaOXA-193, tet(O)	T	A	A	K	K
SRR5484625	FSIS1700833	SRR5484625	CA	2017	1245	1245	1245	-	Swine	blaOXA-489	T	A	A	K	K
SRR5484628	FSIS1700815	SRR5484628	MI	2017	1247	1247	1247	1068	Swine	aph(3')-IIIa, blaOXA-193, tet(O)	T	A	A	K	K
SRR5484632	FSIS1700819	SRR5484632	NC	2017	1249	1249	1338	1134	Swine	aadE-Cc, blaOXA-193, tet(O)	T	A	A	K	K
SRR5494483	FSIS1700969	SRR5494483	AL	2017	1250	1250	1250	1108	Swine	blaOXA-193, tet(O)	T	A	A	K	K
SRR5494499	FSIS1700843	SRR5494499	IA	2017	1253	1253	1253	1112	Swine	aad9,aad9,aad9, ant(6)-Ia, ant(6)-Ia, aph(3')-IIIa, blaOXA-578 sat4, tet(O)	T	A	A	K	K
SRR5494506	FSIS1700851	SRR5494506	IL	2017	1255	1255	1757	1125	Swine	aadE-Cc, blaOXA-193, tet(O)	T	A	V	K	K
SRR5501362	FSIS1700970	SRR5501362	PA	2017	1260	1260	680	1168	Swine	aadE-Cc, blaOXA-489, tet(O)	T	A	A	K	K
SRR5501451	FSIS1700985	SRR5501451	OR	2017	1262	1262	1262	1465	Swine	aad9, ant(6)-Ia, aph(3')-IIIa, blaOXA-489 sat4, tet(O)	T	A	A	K	K
SRR5501472	FSIS1700984	SRR5501472	MO	2017	1264	1264	1264	-	Swine	aadE-Cc, blaOXA-489, tet(O)	T	A	A	K	K
SRR5517171	FSIS1701161	SRR5517171	MO	2017	1267	1267	1267	-	Swine	blaOXA-489, tet(O)	I	A	A	K	K
SRR5517172	FSIS1701177	SRR5517172	PA	2017	1268	1268	1268	1058	Swine	aph(3')-IIIa, blaOXA-193, tet(O)	T	G	A	K	K
SRR5517178	FSIS1700993	SRR5517178	NY	2017	1270	1270	1270	-	Swine	aadE-Cc, blaOXA-489, tet(O)	T	A	A	K	K
SRR5517179	FSIS1701160	SRR5517179	PA	2017	1271	1271	1218	1104	Swine	aph(3')-IIIa, tet(O)	T	A	A	K	K
SRR5526298	FSIS1701189	SRR5526298	NC	2017	1279	1279	1279	1114	Swine	aph(3')-IIIa, blaOXA-193, lnu(C), tet(O)	T	A	A	K	K
SRR5526299	FSIS1701183	SRR5526299	IA	2017	1280	1280	1280	1114	Swine	blaOXA-193, lnu(C), tet(O)	T	A	A	K	K
SRR5534620	FSIS1701339	SRR5534620	MN	2017	1285	1285	1285	1058	Swine	aadE-Cc, blaOXA., tet(O)	T	A	A	K	K
SRR5534636	FSIS1701343	SRR5534636	VT	2017	1288	1288	1288	890	Swine	aph(3')-IIIa, blaOXA-193, tet(O)	T	A	V	K	K
SRR5575690	FSIS1701349	SRR5575690	OR	2017	1289	1289	1289	1103	Swine	aadE-Cc, blaOXA-489, tet(O)	T	G	A	K	K
SRR5575692	FSIS1701496	SRR5575692	NC	2017	1290	1290	1290	1444	Swine	blaOXA., tet(O)	T	A	A	K	K
SRR5575695	FSIS1701325	SRR5575695	TX	2017	1292	1292	1292	1635	Swine	aadE-Cc, blaOXA-193	T	A	A	K	K
SRR5575705	FSIS1701484	SRR5575705	TN	2017	1294	1294	1294	1068	Swine	ant(6)-Ia, ant(6)-Ia, aph(3')-IIIa, blaOXA-193 sat4	I	A	A	K	K
SRR5582444	FSIS1701520	SRR5582444	NY	2017	1304	1304	154	887	Swine	blaOXA-193, tet(O)	T	A	A	K	K
SRR5582447	FSIS1701502	SRR5582447	PA	2017	1306	1306	680	1168	Swine	aadE-Cc, blaOXA-489, tet(O)	T	A	A	K	K
SRR5605546	FSIS1701656	SRR5605546	MO	2017	1312	1312	2984	1624	Swine	aadE-Cc, tet(O)	T	A	A	K	K
SRR5605553	FSIS1701663	SRR5605553	NC	2017	1315	1315	1185	1104	Swine	blaOXA-193, tet(O)	T	A	A	K	K
SRR5646880	FSIS1701764	SRR5646880	CA	2017	1321	1321	1321	1058	Swine	aph(3')-IIIa, blaOXA-489, tet(O)	T	A	A	K	K
SRR5646881	FSIS1701768	SRR5646881	PA	2017	1322	1322	1322	7289	Swine	tet(O)	T	A	A	K	K
SRR5646890	FSIS1701784	SRR5646890	NE	2017	1324	1324	1324	828	Swine	aadE-Cc, blaOXA-489	T	G	A	K	K
SRR5646893	FSIS1701789	SRR5646893	NY	2017	1326	1326	1097	1127	Swine	aph(3')-IIIa, blaOXA-489, blaOXA., tet(O)	T	A	A	K	K
SRR5685203	FSIS1701963	SRR5685203	PA	2017	1335	1260	680	1168	Swine	aadE-Cc, blaOXA-489, tet(O)	T	A	A	K	K
SRR5685205	FSIS1702060	SRR5685205	WI	2017	1336	1336	1336	1096	Swine	blaOXA-578,rpsL_K43R	T	A	A	K	R
SRR5685207	FSIS1702072	SRR5685207	MI	2017	1338	1338	1338	1134	Swine	aadE-Cc, blaOXA-193, tet(O)	T	A	A	K	K
SRR5685219	FSIS1702068	SRR5685219	IA	2017	1343	1343	1343	5844	Swine	blaOXA., tet(O)	T	A	A	K	K
SRR5711486	FSIS1702076	SRR5711486	MO	2017	1344	1344	1344	830	Swine	aph(3')-IIIa, blaOXA-193, tet(O)	T	A	A	K	K
SRR5711487	FSIS1702077	SRR5711487	TX	2017	1345	1345	757	-	Swine	aadE-Cc, blaOXA-193, blaOXA., tet(O)	I	A	V	K	K
SRR5711493	FSIS1702083	SRR5711493	NC	2017	1348	1348	1158	1096	Swine	tet(O)	T	A	A	K	K
SRR5711500	FSIS1702094	SRR5711500	CA	2017	1351	1351	1351	-	Swine	aadE-Cc, blaOXA-193, tet(O)	T	A	A	K	K
SRR5754143	FSIS1702269	SRR5754143	MO	2017	1359	1359	1359	1134	Swine	aadE-Cc, blaOXA-193, tet(O)	T	G	A	K	K
SRR5754147	FSIS1702270	SRR5754147	KS	2017	1361	1361	1361	1444	Swine	blaOXA-489, tet(O)	T	A	A	K	K
SRR5754152	FSIS1702271	SRR5754152	IN	2017	1362	1362	887	7748	Swine	aph(3')-IIIa, blaOXA-489, lnu(C), tet(O)	T	A	A	K	K
SRR5754158	FSIS1702275	SRR5754158	CA	2017	1367	1367	1367	900	Swine	aad9, ant(6)-Ia, aph(3')-IIIa, blaOXA. sat4, tet(O)	T	A	A	K	K
SRR5808780	FSIS1702380	SRR5808780	OH	2017	1371	1371	1371	1465	Swine	aph(3')-IIIa, blaOXA-193, lnu(C), tet(O)	I	A	A	K	K
SRR5808842	FSIS1702377	SRR5808842	OK	2017	1378	1378	1378	1107	Swine	ant(6)-Ia, ant(6)-Ia, aph(3')-IIIa, blaOXA-489, lnu(C) sat4, tet(O)	I	A	V	K	K
SRR5808846	FSIS1702088	SRR5808846	MO	2017	1381	1381	1381	2710	Swine	aadE-Cc, blaOXA-193, tet(O)	T	A	A	K	K
SRR5815725	FSIS1702398	SRR5815725	TN	2017	1382	1382	1382	1151	Swine	aadE-Cc, blaOXA-193, tet(O)	T	A	A	K	K
SRR5815727	FSIS1702400	SRR5815727	TN	2017	1383	1383	1383	1055	Swine	aadE-Cc, blaOXA-193, lnu(C), tet(O)	T	A	A	K	K
SRR5815729	FSIS1702402	SRR5815729	NC	2017	1384	1384	1384	-	Swine	blaOXA-193, lnu(C), tet(O)	T	A	A	K	K
SRR5815730	FSIS1702403	SRR5815730	IN	2017	1385	1385	1385	828	Swine	blaOXA-489, tet(O)	T	G	A	K	K
SRR5815732	FSIS1702405	SRR5815732	VA	2017	1387	1387	1387	-	Swine	aadE-Cc, blaOXA-193, tet(O)	I	A	A	K	K
SRR5815733	FSIS1702406	SRR5815733	OH	2017	1388	1388	708	899	Swine	aadE-Cc, blaOXA-578, tet(O)	T	A	A	K	K
SRR5815736	FSIS1702547	SRR5815736	IA	2017	1389	1389	1389	1095	Swine	aadE-Cc, tet(O)	I	A	V	K	K
SRR5815740	FSIS1702553	SRR5815740	MI	2017	1392	1392	887	7748	Swine	aph(3')-IIIa, blaOXA-193, lnu(C), tet(O)	T	A	A	K	K
SRR5821271	FSIS1702738	SRR5821271	IL	2017	1399	1399	1399	-	Swine	aadE-Cc, blaOXA-489, lnu(C), tet(O)	I	G	A	K	K
SRR5821273	FSIS1702727	SRR5821273	PA	2017	1400	1400	1400	9519	Swine	aadE-Cc, blaOXA-193	T	A	A	K	K
SRR5821281	FSIS1702739	SRR5821281	KY	2017	1403	1403	1757	1125	Swine	aadE-Cc, blaOXA-193	T	A	V	K	K
SRR5851310	FSIS1702868	SRR5851310	IL	2017	1412	1412	1412	1058	Swine	blaOXA-489, blaOXA., tet(O)	T	G	A	K	K
SRR5851329	FSIS1702861	SRR5851329	PA	2017	1417	1417	1417	1117	Swine	aadE-Cc, blaOXA-193, tet(O)	T	G	A	K	K
SRR5858138	FSIS1702892	SRR5858138	PA	2017	1421	1421	722	827	Swine	aadE-Cc, blaOXA-193, tet(O)	T	A	A	K	K
SRR5858141	FSIS1702895	SRR5858141	ID	2017	1423	1423	1423	1464	Swine	aph(3')-IIIa, blaOXA-489, tet(O)	T	G	A	K	K
SRR5858148	FSIS1702887	SRR5858148	TN	2017	1425	1425	708	899	Swine	aadE-Cc, blaOXA-578, tet(O)	T	G	A	K	K
SRR5858149	FSIS1702891	SRR5858149	VA	2017	1426	1426	1426	-	Swine	aph(3')-IIIa, blaOXA-193, lnu(C), tet(O)	T	A	A	K	K
SRR5858787	FSIS1701932	SRR5858787	NY	2017	1428	1428	1428	9520	Swine	aadE-Cc, blaOXA-489, lnu(C), tet(O)	T	A	A	K	K
SRR5858790	FSIS1701935	SRR5858790	PA	2017	1429	1429	1429	1055	Swine	blaOXA-489	T	A	A	K	K
SRR5858796	FSIS1701950	SRR5858796	NY	2017	1430	1430	1430	1058	Swine	blaOXA., lnu(C)	T	G	A	K	K
SRR5858801	FSIS1701951	SRR5858801	IA	2017	1432	1432	1432	-	Swine	lnu(C), tet(O)	I	A	V	K	K
SRR5858802	FSIS1701931	SRR5858802	ID	2017	1433	1433	1433	900	Swine	aph(3')-IIIa, blaOXA., tet(O), tet(O)	T	A	A	K	K
SRR5858808	FSIS1701948	SRR5858808	TN	2017	1435	1435	1435	829	Swine	blaOXA-489, blaOXA., lnu(C), tet(O)	T	A	A	K	K
SRR5883438	FSIS1703050	SRR5883438	NE	2017	1440	1440	1440	-	Swine	blaOXA-193, lnu(C), tet(O)	T	A	A	K	K
SRR5883450	FSIS1703060	SRR5883450	NC	2017	1445	1445	1445	1068	Swine	aadE-Cc, blaOXA-193	T	A	A	K	K
SRR5883451	FSIS1703054	SRR5883451	KY	2017	1446	1446	4	829	Swine	tet(O)	T	A	A	K	K
SRR5883456	FSIS1703057	SRR5883456	IA	2017	1450	1450	1450	-	Swine	aph(3')-IIIa, blaOXA-489, lnu(C), tet(O)	I	A	A	K	K
SRR5883457	FSIS1703056	SRR5883457	MO	2017	1451	1451	1451	829	Swine	blaOXA-193, tet(O)	T	A	A	K	K
SRR5883458	FSIS1703061	SRR5883458	IL	2017	1452	1452	1452	-	Swine	aph(3')-IIIa, tet(O)	I	G	A	K	K
SRR5890864	FSIS1703258	SRR5890864	IA	2017	1455	1455	1455	828	Swine	aadE-Cc, blaOXA-193	T	G	V	K	K
SRR5890867	FSIS1703238	SRR5890867	OH	2017	1457	1457	1457	-	Swine	aadE-Cc, blaOXA-193	T	G	A	K	K
SRR5890868	FSIS1703257	SRR5890868	NE	2017	1458	1458	1458	828	Swine	aph(3')-IIIa, blaOXA-193, lnu(C), tet(O)	T	A	A	K	K
SRR5890871	FSIS1703248	SRR5890871	IN	2017	1460	1460	1400	9519	Swine	aadE-Cc, aph(3')-IIIa, blaOXA-193, tet(O)	T	G	A	K	K
SRR5890891	FSIS1703261	SRR5890891	IA	2017	1464	1464	1464	899	Swine	blaOXA-193	T	A	A	K	K
SRR5941982	FSIS1703612	SRR5941982	MI	2017	1486	1486	1486	1058	Swine	aph(3')-IIIa, blaOXA-193, lnu(C), tet(O)	I	A	A	K	K
SRR5941993	FSIS1703622	SRR5941993	IL	2017	1491	1491	1338	1134	Swine	aadE-Cc, blaOXA.	T	A	V	K	K
SRR5942014	FSIS1703596	SRR5942014	IL	2017	1493	1493	1493	1068	Swine	aph(3')-IIIa, blaOXA-489, tet(O)	T	A	A	K	K
SRR5982121	FSIS1703795	SRR5982121	CO	2017	1500	1500	1500	825	Swine	blaOXA-489, tet(O)	I	G	A	K	K
SRR5982328	FSIS1703806	SRR5982328	TN	2017	1501	1501	1501	1056	Swine	aadE-Cc, blaOXA-193, tet(O)	I	A	V	R	K
SRR5982347	FSIS1703815	SRR5982347	KS	2017	1504	1504	1227	1068	Swine	blaOXA-193, tet(O)	T	A	A	K	K
SRR5982384	FSIS11703905	SRR5982384	MO	2017	1512	1512	1512	-	Swine	aadE-Cc, blaOXA-489, tet(O)	T	A	A	K	K
SRR6010142	FSIS11703919	SRR6010142	IL	2017	1514	1514	1514	-	Swine	aadE-Cc, blaOXA-193, blaOXA., tet(O)	T	G	A	K	K
SRR6010253	FSIS11704010	SRR6010253	VA	2017	1524	1524	1524	854	Swine	blaOXA-489, tet(O)	I	A	A	K	K
SRR6113958	FSIS11704168	SRR6113958	GA	2017	1537	1537	154	887	Swine	aad9, ant(6)-Ia, aph(3')-IIIa, blaOXA-193 sat4, tet(O)	T	A	A	K	K
SRR6131663	FSIS11704023	SRR6131663	NC	2017	1541	1541	1541	1104	Swine	blaOXA-193, tet(O)	T	A	A	K	K
SRR6131669	FSIS11704189	SRR6131669	PA	2017	1545	1545	1232	1058	Swine	blaOXA-489, tet(O)	T	A	A	K	K
SRR6131674	FSIS11703921	SRR6131674	MO	2017	1546	1546	1546	1465	Swine	aadE-Cc, aph(3')-IIIa, blaOXA-193, tet(O)	T	A	A	K	K
SRR6160534	FSIS11704341	SRR6160534	PA	2017	1558	1558	1558	-	Swine	aadE-Cc, blaOXA-489, tet(O)	T	G	A	K	K
SRR6160537	FSIS11704206	SRR6160537	CA	2017	1559	1559	1559	1117	Swine	blaOXA-193, tet(O)	T	A	A	K	K
SRR6160538	FSIS11704325	SRR6160538	NY	2017	1560	1560	1560	828	Swine	aadE-Cc, blaOXA-193	T	G	A	K	K
SRR6160558	FSIS11704334	SRR6160558	IA	2017	1569	1569	1569	-	Swine	aadE-Cc, blaOXA-193, tet(O)	T	A	V	K	K
SRR6160565	FSIS11704320	SRR6160565	IL	2017	1570	1570	154	1068	Swine	blaOXA-193, tet(O)	T	A	A	K	K
SRR6160588	FSIS11704330	SRR6160588	IL	2017	1573	1573	1573	-	Swine	aph(3')-IIIa, blaOXA-193, tet(O)	T	G	A	K	K
SRR6160590	FSIS11704345	SRR6160590	PA	2017	1575	1575	1575	1058	Swine	blaOXA-193, tet(O)	T	G	A	K	K
SRR6160594	FSIS11704332	SRR6160594	IN	2017	1576	1576	1088	1063	Swine	aadE-Cc, blaOXA-193	T	A	A	K	K
SRR6160595	FSIS11704342	SRR6160595	PA	2017	1577	1577	1577	-	Swine	blaOXA-193, blaOXA.	T	A	A	K	K
SRR6160605	FSIS11704322	SRR6160605	NH	2017	1578	1578	1578	-	Swine	aadE-Cc, blaOXA-193	T	A	A	K	K
SRR6269727	FSIS11704348	SRR6269727	IA	2017	1583	1583	1757	828	Swine	aadE-Cc, blaOXA-193, lnu(C), tet(O)	T	A	V	K	K
SRR6269738	FSIS11704488	SRR6269738	IA	2017	1589	1589	1589	1068	Swine	blaOXA-489, lnu(C), tet(O)	T	A	A	K	K
SRR6269747	FSIS11704480	SRR6269747	IA	2017	1596	1596	1596	5844	Swine	aph(3')-IIIa, blaOXA-489, tet(O)	T	A	A	K	K
SRR6269751	FSIS11704509	SRR6269751	MO	2017	1597	1597	1597	1444	Swine	blaOXA-489, tet(O)	T	G	A	K	K
SRR6269764	FSIS11704353	SRR6269764	IA	2017	1600	1600	1600	1142	Swine	aph(3')-IIIa, lnu(C), tet(O)	T	G	A	K	K
SRR6269780	FSIS11704351	SRR6269780	IL	2017	1602	1602	1602	-	Swine	blaOXA-193, tet(O)	T	A	A	K	K
SRR6269793	FSIS11704524	SRR6269793	NC	2017	1605	1605	1605	828	Swine	blaOXA-193, tet(O)	T	A	A	K	K
SRR6269797	FSIS11704502	SRR6269797	IN	2017	1607	1607	1607	1100	Swine	blaOXA-578, tet(O)	I	A	V	K	R
SRR6269800	FSIS11704355	SRR6269800	MO	2017	1608	1608	1514	-	Swine	aadE-Cc, blaOXA-193	T	A	A	K	K
SRR6269806	FSIS11704530	SRR6269806	MO	2017	1611	1611	1611	1436	Swine	blaOXA-489, blaOXA., tet(O)	T	A	A	K	K
SRR6313962	FSIS11705786	SRR6313962	PA	2017	1618	1618	1618	1058	Swine	blaOXA-193, lnu(C)	T	A	A	K	K
SRR6313969	FSIS11705602	SRR6313969	MO	2017	1621	1621	1359	1134	Swine	aadE-Cc, blaOXA-193, tet(O)	T	G	A	K	K
SRR6313975	FSIS11705607	SRR6313975	MO	2017	1624	1624	1624	9519	Swine	aadE-Cc, aph(3')-IIIa, blaOXA-193, tet(O)	T	A	A	K	K
SRR6313977	FSIS11705611	SRR6313977	MI	2017	1626	1626	1626	-	Swine	blaOXA., tet(O)	T	G	A	K	K
SRR6313981	FSIS11705767	SRR6313981	CA	2017	1629	1629	706	1142	Swine	aph(3')-IIIa, tet(O)	T	G	A	K	K
SRR6313982	FSIS11705789	SRR6313982	OH	2017	1630	1630	1049	828	Swine	aadE-Cc, blaOXA-193	T	A	A	K	K
SRR6313997	FSIS11705781	SRR6313997	VA	2017	1636	1636	1636	828	Swine	blaOXA-193, tet(O)	I	A	A	K	K
SRR6314234	FSIS11705600	SRR6314234	CA	2017	1639	1639	1639	5746	Swine	blaOXA-193, blaOXA.	T	A	V	K	K
SRR6314235	FSIS11705612	SRR6314235	NC	2017	1640	1640	1185	1104	Swine	blaOXA-193, tet(O)	T	A	A	K	K
SRR6314237	FSIS11705766	SRR6314237	OH	2017	1641	1641	1641	1464	Swine	aph(3')-IIIa, blaOXA-193, lnu(C), tet(O)	T	A	A	K	K
SRR6356174	FSIS11704722	SRR6356174	NC	2017	1664	1664	1664	5248	Swine	aadE-Cc, aph(3')-IIIa, blaOXA-578	T	A	A	K	K
SRR6356194	FSIS11704742	SRR6356194	CO	2017	1667	1667	1088	854	Swine	aadE-Cc, blaOXA-193, tet(O)	T	A	A	K	K
SRR6356201	FSIS11705013	SRR6356201	CA	2017	1671	1671	1671	1450	Swine	aad9,aadE-Cc, ant(6)-Ia, aph(3')-IIIa sat4, tet(O)	T	G	A	K	K
SRR6356211	FSIS11705399	SRR6356211	AL	2017	1676	1676	887	7879	Swine	aph(3')-IIIa, blaOXA-193, lnu(C), tet(O)	T	A	A	K	K
SRR6356261	FSIS11704717	SRR6356261	CA	2017	1680	1680	1680	829	Swine	blaOXA-193, tet(O)	I	A	A	K	K
SRR6372062	FSIS11704981	SRR6372062	NE	2017	1685	1685	1685	7168	Swine	blaOXA-489,	I	G	A	K	K
SRR6372081	FSIS11704746	SRR6372081	NC	2017	1689	1689	1689	1096	Swine	aad9,aadE-Cc, ant(6)-Ia, aph(3')-IIIa sat4, tet(O), tet(O)	T	G	A	K	K
SRR6372089	FSIS11704985	SRR6372089	IL	2017	1692	1692	1687	1153	Swine	aph(3')-IIIa, blaOXA-193, lnu(C), tet(O)	T	A	A	K	K
SRR6373601	FSIS11705201	SRR6373601	IL	2017	1702	1702	1602	-	Swine	blaOXA-193, tet(O)	T	A	A	K	K
SRR6373607	FSIS11705228	SRR6373607	MO	2017	1704	1704	154	887	Swine	blaOXA-193, tet(O)	T	A	A	K	K
SRR6410218	FSIS11705412	SRR6410218	WI	2017	1709	1709	558	1017	Swine	aph(3')-VIIa	T	A	V	K	K
SRR6410221	FSIS11705410	SRR6410221	IA	2017	1710	1710	1710	1058	Swine	blaOXA., blaOXA., lnu(C), tet(O)	T	A	A	K	K
SRR6410222	FSIS11705414	SRR6410222	IL	2017	1711	1711	1711	-	Swine	blaOXA-193, tet(O)	T	A	A	K	K
SRR6410241	FSIS11705434	SRR6410241	NE	2017	1715	1715	1715	1068	Swine	aph(3')-IIIa, blaOXA., tet(O)	T	G	A	K	K
SRR6410245	FSIS11705427	SRR6410245	IA	2017	1717	1717	887	-	Swine	aph(3')-IIIa, blaOXA-193, blaOXA., lnu(C), tet(O)	T	A	A	K	K
SRR6410246	FSIS11705406	SRR6410246	KY	2017	1718	1718	1718	1058	Swine	aadE-Cc, aph(3')-IIIa, blaOXA-193, lnu(C), tet(O)	T	A	A	K	K
SRR6410248	FSIS11705416	SRR6410248	MD	2017	1719	1773	680	1168	Swine	aadE-Cc, blaOXA-489, tet(O)	T	A	A	K	K
SRR6410249	FSIS11705424	SRR6410249	TN	2017	1720	1720	1720	828	Swine	aadE-Cc, blaOXA-489, tet(O)	T	G	A	K	K
SRR6427144	FSIS11705811	SRR6427144	TN	2017	1727	1727	1727	-	Swine	blaOXA-193, tet(O)	I	A	A	K	K
SRR6427146	FSIS11705797	SRR6427146	IL	2017	1728	1728	1227	1068	Swine	blaOXA-193, tet(O)	T	A	A	K	K
SRR6427266	FSIS11705805	SRR6427266	IL	2017	1733	1733	1733	1110	Swine	blaOXA., blaOXA., lnu(C), tet(O)	T	A	A	K	K
SRR6451396	FSIS11706088	SRR6451396	UT	2018	1739	1739	1739	-	Swine	blaOXA-193	T	A	A	K	K
SRR6451406	FSIS11706090	SRR6451406	IA	2018	1740	1740	1740	829	Swine	blaOXA-193, tet(O)	I	A	A	K	K
SRR6451416	FSIS11705922	SRR6451416	OR	2018	1743	1743	1743	1464	Swine	aph(3')-IIIa, blaOXA-489, tet(O)	T	G	A	K	K
SRR6451486	FSIS11706092	SRR6451486	PA	2018	1747	1747	1747	-	Swine	aadE-Cc, blaOXA-193	T	A	A	K	K
SRR6459116	FSIS11706235	SRR6459116	UT	2018	1755	1755	248	902	Swine	aadE-Cc, blaOXA-193, blaOXA., tet(O)	I	A	A	K	K
SRR6459133	FSIS11706223	SRR6459133	KY	2018	1757	1757	1757	1125	Swine	aadE-Cc, blaOXA-193	T	A	A	K	K
SRR6459134	FSIS11706232	SRR6459134	MD	2018	1758	1758	154	887	Swine	blaOXA-193, tet(O)	T	A	A	K	K
SRR6459137	FSIS11706227	SRR6459137	TX	2018	1760	1760	1760	1747	Swine	blaOXA-489, blaOXA., tet(O)	I	A	A	K	K
SRR6493502	FSIS11706065	SRR6493502	PA	2018	1762	1762	680	1168	Swine	aadE-Cc, blaOXA-489, blaOXA., tet(O)	T	A	A	K	K
SRR6493526	FSIS11705939	SRR6493526	IA	2018	1769	1769	1769	890	Swine	tet(O)	I	A	V	K	K
SRR6493532	FSIS11705938	SRR6493532	IL	2018	1770	1770	1770	-	Swine	blaOXA-193, tet(O)	T	A	A	K	K
SRR6494791	FSIS11706093	SRR6494791	WI	2018	1772	1772	1772	1096	Swine	aph(3')-IIIa, tet(O)	T	A	V	K	K
SRR6494796	FSIS11706085	SRR6494796	VT	2018	1773	1773	680	1168	Swine	aadE-Cc, blaOXA-489, tet(O)	T	A	A	K	K
SRR6495056	FSIS11706405	SRR6495056	IN	2018	1778	1778	1778	7879	Swine	blaOXA-489, tet(O)	T	G	A	K	K
SRR6495069	FSIS11706403	SRR6495069	NC	2018	1779	1779	1779	4949	Swine	aadE-Cc, blaOXA-193, tet(O)	T	A	A	K	K
SRR6495244	FSIS11706399	SRR6495244	IA	2018	1782	1782	1782	1055	Swine	blaOXA-193, tet(O)	T	A	A	K	K
SRR6495268	FSIS11706257	SRR6495268	PA	2018	1785	1785	1785	1096	Swine	ant(6)-Ia, ant(6)-Ia, aph(3')-IIIa, blaOXA-193, lnu(C) sat4, tet(O)	T	G	A	K	K
SRR6495277	FSIS11706245	SRR6495277	PA	2018	1786	1786	1786	5377	Swine	aph(3')-IIIa, blaOXA-578, tet(O)	T	A	A	K	K
SRR6498515	FSIS11706583	SRR6498515	IL	2018	1788	1788	1788	899	Swine	aadE-Cc, aph(3')-IIIa, blaOXA-193	T	G	A	K	K
SRR6498540	FSIS11706591	SRR6498540	CA	2018	1793	1793	1338	1134	Swine	aadE-Cc, blaOXA-193, tet(O)	T	A	A	K	K
SRR6498554	FSIS11706576	SRR6498554	IA	2018	1796	1796	245	887	Swine	blaOXA-193, tet(O)	T	A	A	K	K
SRR6498564	FSIS11706580	SRR6498564	NE	2018	1797	1797	1797	-	Swine	aph(3')-IIIa, blaOXA-489, lnu(C), tet(O)	T	A	A	K	K
SRR6498568	FSIS11706566	SRR6498568	IN	2018	1798	1798	1798	854	Swine	tet(O)	T	A	A	K	K
SRR6498599	FSIS11706412	SRR6498599	IL	2018	1803	1803	708	899	Swine	aadE-Cc, blaOXA., tet(O)	T	A	A	K	K
SRR6498602	FSIS11706414	SRR6498602	IL	2018	1804	1804	1804	-	Swine	aadE-Cc,aadE-Cc, blaOXA-193, blaOXA., tet(O)	T	A	A	K	K
SRR6498632	FSIS11706420	SRR6498632	IA	2018	1812	1812	1812	-	Swine	aph(3')-IIIa, blaOXA-489, tet(O)	T	G	A	K	K
SRR6498664	FSIS11706425	SRR6498664	IN	2018	1815	1815	1815	1563	Swine	aph(3')-IIIa, blaOXA-489, tet(O)	T	G	A	K	K
SRR6498671	FSIS11706439	SRR6498671	NC	2018	1818	1818	1818	828	Swine	blaOXA-193, tet(O)	T	A	A	K	K
SRR6498676	FSIS11706424	SRR6498676	TN	2018	1821	1821	1821	1068	Swine	blaOXA-193, tet(O)	T	A	A	K	K
SRR6498682	FSIS11706429	SRR6498682	OH	2018	1823	1823	1227	1068	Swine	blaOXA-193, tet(O)	T	A	A	K	K
SRR6498688	FSIS11706445	SRR6498688	PA	2018	1824	1824	1824	1113	Swine	aadE-Cc, blaOXA-193, tet(O)	T	A	A	K	K
SRR6498933	FSIS11706469	SRR6498933	IA	2018	1831	1831	1197	890	Swine	aph(3')-IIIa, blaOXA-193, tet(O)	T	A	V	K	K
SRR6498938	FSIS11706456	SRR6498938	PA	2018	1833	1833	1618	1058	Swine	blaOXA-193, lnu(C)	T	A	A	K	K
SRR6498940	FSIS11706458	SRR6498940	IL	2018	1834	1834	1834	1058	Swine	blaOXA-489, lnu(C)	T	A	A	K	K
SRR6498950	FSIS11706462	SRR6498950	IL	2018	1837	1837	1837	854	Swine	tet(O)	T	G	A	K	K
SRR6498956	FSIS11706466	SRR6498956	NC	2018	1838	1838	1838	-	Swine	aadE-Cc,aadE-Cc, aph(3')-IIIa, blaOXA-193, tet(O)	T	A	A	K	K
SRR6498957	FSIS11706460	SRR6498957	MO	2018	1839	1839	1359	1134	Swine	aadE-Cc, tet(O)	T	G	A	K	K
SRR6504978	FSIS11706714	SRR6504978	IL	2018	1841	1841	1841	1141	Swine	blaOXA-489, tet(O)	T	A	A	K	K
SRR6652911	FSIS11706888	SRR6652911	MN	2018	1846	1846	1846	1117	Swine	aadE-Cc, aph(3')-IIIa, blaOXA-193, tet(O)	T	A	V	K	K
SRR6652915	FSIS11706896	SRR6652915	OK	2018	1849	1849	1849	825	Swine	blaOXA-489, tet(O)	T	A	A	K	K
SRR6652920	FSIS11706910	SRR6652920	NC	2018	1852	1852	1852	1145	Swine	aadE-Cc, blaOXA-489, tet(O)	T	A	A	K	K
SRR6652930	FSIS11706912	SRR6652930	IA	2018	1855	1855	1088	1016	Swine	aadE-Cc, blaOXA-193, tet(O)	T	A	A	K	K
SRR6652939	FSIS11706903	SRR6652939	TX	2018	1858	1858	234	1068	Swine	blaOXA-193, tet(O)	T	A	A	K	K
SRR6654180	FSIS11807083	SRR6654180	SD	2018	1867	1867	751	828	Swine	aadE-Cc, ant(6)-Ia, aph(3')-IIIa, blaOXA-193 sat4, tet(O)	T	A	A	K	K
SRR6654184	FSIS11807099	SRR6654184	TX	2018	1868	1868	1227	-	Swine	blaOXA-193, tet(O)	T	A	A	K	K
SRR6654205	FSIS11807081	SRR6654205	MN	2018	1876	1876	1876	829	Swine	aadE-Cc, blaOXA-193, tet(O)	T	A	A	K	K
SRR6654221	FSIS11807084	SRR6654221	OK	2018	1882	1882	1882	-	Swine	aadE-Cc, blaOXA-489, lnu(C), tet(O)	T	A	A	K	K
SRR6659181	FSIS11807044	SRR6659181	MO	2018	1889	1889	1889	-	Swine	aadE-Cc, aph(2'')-If, aph(3')-IIIa, blaOXA-489, tet(O)	T	A	A	K	K
SRR6659200	FSIS11807074	SRR6659200	NC	2018	1891	1891	1891	1545	Swine	aadE-Cc, blaOXA., tet(O)	T	A	A	K	K
SRR6659207	FSIS11706763	SRR6659207	IA	2018	1892	1892	1280	1114	Swine	blaOXA-193, blaOXA., lnu(C)	T	A	A	K	K
SRR6659230	FSIS11807061	SRR6659230	VA	2018	1894	1894	1894	5248	Swine	aadE-Cc, aph(3')-IIIa, blaOXA-193,	I	A	A	K	K
SRR6659248	FSIS11706745	SRR6659248	OR	2018	1901	1901	1901	-	Swine	aadE-Cc, blaOXA-489, tet(O)	T	G	A	K	K
SRR6659259	FSIS11706927	SRR6659259	IN	2018	1904	1904	1904	1058	Swine	aadE-Cc, aph(3')-IIIa, blaOXA-193, lnu(C), tet(O)	T	G	A	K	K
SRR6659261	FSIS11706723	SRR6659261	TN	2018	1905	1905	1227	1068	Swine	blaOXA-489, tet(O)	T	A	A	K	K
SRR6659287	FSIS11706871	SRR6659287	CO	2018	1906	1906	1906	3221	Swine	50S_L22_A103V	T	A	V	K	K
SRR6659288	FSIS11706932	SRR6659288	OH	2018	1907	1907	1907	1826	Swine	tet(O)	I	G	A	K	K
SRR6659298	FSIS11706939	SRR6659298	MO	2018	1909	1909	1909	-	Swine	blaOXA-489, tet(O)	T	A	A	K	K
SRR6659299	FSIS11706726	SRR6659299	CA	2018	1910	1910	1910	-	Swine	aadE-Cc, blaOXA., tet(O)	T	A	A	K	K
SRR6659306	FSIS11706732	SRR6659306	OH	2018	1912	1912	859	1113	Swine	aadE-Cc, blaOXA-193, tet(O)	T	G	A	K	K
SRR6659307	FSIS11706733	SRR6659307	NE	2018	1913	1913	1093	1016	Swine	blaOXA-489, tet(O)	T	G	A	K	K
SRR6659313	FSIS11807066	SRR6659313	NE	2018	1916	1916	1916	-	Swine	aadE-Cc, blaOXA-193	T	A	A	K	K
SRR6659319	FSIS11704990	SRR6659319	IL	2018	1919	1919	1757	1125	Swine	aadE-Cc, blaOXA-193, tet(O)	T	G	A	K	K
SRR6659640	FSIS11706923	SRR6659640	VA	2018	1927	1927	1927	-	Swine	aadE-Cc, blaOXA-193, tet(O)	T	A	A	K	K
SRR6659661	FSIS11706417	SRR6659661	OH	2018	1928	1928	1928	-	Swine	blaOXA-193	T	A	A	K	K
SRR6667991	FSIS11807327	SRR6667991	IA	2018	1934	1934	1934	1145	Swine	blaOXA-193	T	A	V	K	K
SRR6667992	FSIS11807342	SRR6667992	OH	2018	1935	1935	1935	1145	Swine	aadE-Cc, aph(3')-IIIa, blaOXA-193, tet(O)	T	G	A	K	K
SRR6667996	FSIS11807330	SRR6667996	NC	2018	1937	1937	154	887	Swine	blaOXA-193, blaOXA., tet(O)	T	A	A	K	K
SRR6668011	FSIS11807340	SRR6668011	CA	2018	1941	1941	1941	854	Swine	blaOXA-489	T	A	A	K	K
SRR6668021	FSIS11807324	SRR6668021	CA	2018	1943	1943	1943	-	Swine	aadE-Cc, blaOXA-193, tet(O)	T	A	A	K	K
SRR6696845	FSIS11807052	SRR6696845	NE	2018	1947	1947	1947	1055	Swine	aph(3')-IIIa, blaOXA-193, tet(O)	T	A	A	K	K
SRR6696849	FSIS11807051	SRR6696849	CA	2018	1948	1948	751	828	Swine	aadE-Cc, blaOXA-193, tet(O)	I	A	A	K	K
SRR6740112	FSIS11807346	SRR6740112	MO	2018	1951	1951	1951	1058	Swine	blaOXA., tet(O)	T	A	A	K	K
SRR6740114	FSIS11807467	SRR6740114	IL	2018	1953	1953	1953	828	Swine	aph(3')-IIIa, blaOXA-193, lnu(C), tet(O)	T	A	A	K	K
SRR6740116	FSIS11807464	SRR6740116	IN	2018	1954	1954	1954	4605	Swine	aph(3')-IIIa, blaOXA-193, tet(O)	T	A	A	K	K
SRR6740117	FSIS11807466	SRR6740117	PA	2018	1955	1955	1955	-	Swine	blaOXA-193, tet(O)	T	A	A	K	K
SRR6740120	FSIS11807355	SRR6740120	CA	2018	1956	1956	1956	1117	Swine	aadE-Cc, blaOXA-193, tet(O)	T	A	A	K	K
SRR6740127	FSIS11705818	SRR6740127	IA	2018	1959	1959	1959	2718	Swine	aadE-Cc, blaOXA-193, tet(O)	T	A	A	K	K
SRR6740132	FSIS11705934	SRR6740132	OH	2018	1962	1962	1962	1068	Swine	aadE-Cc, blaOXA-193, tet(O)	T	A	A	K	K
SRR6743209	FSIS11807633	SRR6743209	IA	2018	1968	1968	1968	1145	Swine	blaOXA-193, tet(O)	T	A	A	K	K
SRR6743212	FSIS11807644	SRR6743212	NC	2018	1969	1969	1818	828	Swine	blaOXA-193, tet(O)	T	A	A	K	K
SRR6743216	FSIS11807488	SRR6743216	MN	2018	1970	1970	1970	890	Swine	aph(3')-IIIa, tet(O)	T	A	V	K	K
SRR6743225	FSIS11807638	SRR6743225	KY	2018	1972	1972	1972	1446	Swine	aadE-Cc, blaOXA-193	T	G	A	K	K
SRR6743233	FSIS11807642	SRR6743233	OH	2018	1974	1974	1974	828	Swine	blaOXA-193, tet(O)	I	G	A	K	K
SRR6743241	FSIS11807504	SRR6743241	SC	2018	1978	1978	1978	-	Swine	tet(O)	T	A	A	K	K
SRR6743244	FSIS11807491	SRR6743244	IA	2018	1980	1980	1344	-	Swine	blaOXA-193, lnu(C)	T	A	A	K	K
SRR6743249	FSIS11807648	SRR6743249	PA	2018	1982	1982	1982	-	Swine	aadE-Cc, aph(3')-IIIa, blaOXA-193, tet(O)	T	A	A	K	K
SRR6743250	FSIS11807492	SRR6743250	MO	2018	1983	1983	994	1145	Swine	aad9, ant(6)-Ia, aph(3')-IIIa, blaOXA-193 sat4, tet(O)	T	G	A	K	K
SRR6743272	FSIS11807490	SRR6743272	MN	2018	1987	1987	761	-	Swine	aph(3')-IIIa, tet(O)	T	G	A	K	K
SRR6743286	FSIS11807486	SRR6743286	MN	2018	1990	1990	1970	890	Swine	aph(3')-IIIa, tet(O)	T	A	V	K	K
SRR6764230	FSIS11807653	SRR6764230	IA	2018	1991	1991	1991	830	Swine	aad9, ant(6)-Ia, aph(3')-IIIa, blaOXA-193 sat4, tet(O)	T	G	A	K	K
SRR6764240	FSIS11807672	SRR6764240	VT	2018	1993	1993	880	828	Swine	aadE-Cc, blaOXA-193, tet(O)	T	A	A	K	K
SRR6764250	FSIS11807661	SRR6764250	MN	2018	1997	1997	686	5844	Swine	aph(3')-IIIa, blaOXA-193, tet(O)	T	A	A	K	K
SRR6764256	FSIS11807663	SRR6764256	PA	2018	1999	1999	1199	3859	Swine	aad9,aad9, blaOXA-578, tet(O)	T	A	V	K	K
SRR6764260	FSIS11807656	SRR6764260	IA	2018	2000	2000	2000	-	Swine	aph(3')-IIIa, blaOXA-193, tet(O)	T	G	A	K	K
SRR6764263	FSIS11807649	SRR6764263	MO	2018	2001	2001	2001	9519	Swine	aadE-Cc, aph(3')-IIIa, blaOXA-193, tet(O)	I	A	A	K	K
SRR6767614	FSIS11807797	SRR6767614	WI	2018	2009	2009	2009	-	Swine	aadE-Cc, blaOXA.	T	A	A	K	K
SRR6767621	FSIS11807805	SRR6767621	VA	2018	2011	2011	2011	829	Swine	blaOXA-193, tet(O)	I	A	A	K	K
SRR6793423	FSIS11807815	SRR6793423	OK	2018	2015	2015	2015	1058	Swine	blaOXA-489, tet(O)	I	A	A	K	K
SRR6793428	FSIS11807826	SRR6793428	NC	2018	2018	2018	2018	829	Swine	aadE-Cc, blaOXA-193, tet(O)	T	A	A	K	K
SRR6793432	FSIS11807816	SRR6793432	IL	2018	2020	2015	2015	1058	Swine	blaOXA-489, tet(O)	I	A	A	K	K
SRR6793437	FSIS11807825	SRR6793437	PA	2018	2021	1773	680	1168	Swine	aadE-Cc, blaOXA-489, tet(O)	T	A	A	K	K
SRR6793440	FSIS11807835	SRR6793440	PA	2018	2022	2022	1088	854	Swine	blaOXA-193, tet(O)	T	A	A	K	K
SRR6793534	FSIS11807839	SRR6793534	IL	2018	2025	2025	2025	828	Swine	aadE-Cc, blaOXA-489, tet(O)	T	A	V	K	K
SRR6793666	FSIS11807844	SRR6793666	ME	2018	2029	2029	2029	-	Swine	aph(3')-IIIa, tet(O)	T	G	A	K	K
SRR6793668	FSIS11807841	SRR6793668	PA	2018	2030	2030	2030	-	Swine	blaOXA-193, tet(O)	T	A	A	K	K
SRR6793678	FSIS11706742	SRR6793678	MO	2018	2034	2034	2034	1589	Swine	blaOXA., tet(O)	T	A	A	K	K
SRR6793679	FSIS11807847	SRR6793679	NC	2018	2035	2035	2035	1834	Swine	aadE-Cc, tet(O)	T	A	A	K	K
SRR6798654	FSIS11807984	SRR6798654	NM	2018	2037	2037	845	-	Swine	aadE-Cc, blaOXA-489, tet(O)	I	G	A	K	K
SRR6798664	FSIS11807975	SRR6798664	CO	2018	2038	2038	2038	828	Swine	blaOXA-193, tet(O)	I	G	A	K	K
SRR6798672	FSIS11807978	SRR6798672	OR	2018	2041	2041	2041	1563	Swine	aph(3')-IIIa, blaOXA-489, tet(O)	I	G	A	K	K
SRR6819637	FSIS11808009	SRR6819637	WI	2018	2044	2044	2984	854	Swine	aadE-Cc, aph(3')-IIIa, tet(O)	T	G	A	K	K
SRR6819640	FSIS11808027	SRR6819640	IN	2018	2045	2045	2045	1127	Swine	aph(3')-IIIa, blaOXA-489, tet(O)	T	G	A	K	K
SRR6819650	FSIS11808024	SRR6819650	MO	2018	2048	2048	1338	1134	Swine	aadE-Cc, blaOXA-193, tet(O)	T	G	A	K	K
SRR6819655	FSIS11808025	SRR6819655	MI	2018	2049	2049	449	829	Swine	No AR gene detected	I	A	A	K	K
SRR6837686	FSIS11808031	SRR6837686	IL	2018	2051	2051	2051	890	Swine	blaOXA-193, tet(O)	T	G	A	K	K
SRR6837699	FSIS11808043	SRR6837699	ID	2018	2053	2053	2053	829	Swine	blaOXA-489, tet(O)	T	A	A	K	K
SRR6837704	FSIS11808196	SRR6837704	NC	2018	2055	2055	2055	1463	Swine	aadE-Cc,aadE-Cc, blaOXA., blaOXA., tet(O)	T	A	A	K	K
SRR6837706	FSIS11808035	SRR6837706	SD	2018	2056	2056	1757	1125	Swine	aadE-Cc,aadE-Cc, aph(3')-IIIa, blaOXA-193, tet(O)	T	A	V	K	K
SRR6843211	FSIS11808241	SRR6843211	MN	2018	2058	2058	2058	-	Swine	aadE-Cc, blaOXA-193, tet(O)	I	A	A	K	K
SRR6843313	FSIS11808245	SRR6843313	OR	2018	2060	2060	902	1243	Swine	blaOXA-193	T	A	A	K	K
SRR6844227	FSIS11808204	SRR6844227	OH	2018	2064	2064	2064	888	Swine	blaOXA-193, tet(O)	T	G	A	K	R
SRR6844265	FSIS11808233	SRR6844265	IA	2018	2073	2073	2073	-	Swine	aadE-Cc, blaOXA-193, tet(O)	T	A	A	K	K
SRR6844298	FSIS11808198	SRR6844298	VT	2018	2075	2075	1958	887	Swine	blaOXA-193, lnu(C), tet(O)	T	A	A	K	K
SRR6844301	FSIS11808222	SRR6844301	KY	2018	2076	2076	887	7748	Swine	aph(3')-IIIa, blaOXA-193, lnu(C), tet(O)	T	A	A	K	K
SRR6844303	FSIS11808238	SRR6844303	IA	2018	2077	2077	2077	-	Swine	aadE-Cc, blaOXA-489, tet(O)	T	A	A	K	K
SRR6844305	FSIS11808225	SRR6844305	MO	2018	2078	2078	2078	828	Swine	blaOXA-193, tet(O)	T	A	A	K	K
SRR6876869	FSIS11808422	SRR6876869	PA	2018	2081	2081	1158	1096	Swine	tet(O)	T	A	A	K	K
SRR6876874	FSIS11808424	SRR6876874	IL	2018	2085	2085	2085	829	Swine	blaOXA-193, blaOXA., tet(O)	T	A	A	K	K
SRR6876876	FSIS11808429	SRR6876876	NC	2018	2086	2086	2984	-	Swine	aph(2'')-If, tet(O)	T	A	A	K	K
SRR6876880	FSIS11808431	SRR6876880	NC	2018	2088	2088	773	1579	Swine	tet(O)	I	A	V	K	K
SRR6876881	FSIS11808415	SRR6876881	CO	2018	2089	2089	2089	3221	Swine	blaOXA-489, tet(O)	T	A	A	K	K
SRR6876882	FSIS11808403	SRR6876882	OH	2018	2090	2090	3116	1082	Swine	blaOXA-193	T	A	A	K	K
SRR6876883	FSIS11808410	SRR6876883	MN	2018	2091	2091	1514	-	Swine	aadE-Cc, blaOXA-193, tet(O)	T	G	A	K	K
SRR6904916	FSIS11808449	SRR6904916	OH	2018	2095	2095	1514	1134	Swine	aadE-Cc, aph(3')-IIIa, blaOXA-193, tet(O), tet(O)	T	G	A	K	K
SRR6904917	FSIS11808450	SRR6904917	OH	2018	2096	2096	2096	9238	Swine	aadE-Cc, blaOXA-193, tet(O)	T	A	A	K	K
SRR6904918	FSIS11808454	SRR6904918	IA	2018	2097	2097	2097	-	Swine	aadE-Cc,aadE-Cc, blaOXA., tet(O)	T	A	V	K	K
SRR6904936	FSIS11808592	SRR6904936	IL	2018	2103	2103	2103	4176	Swine	aph(3')-IIIa, blaOXA-489, tet(O), tet(O)	I	G	A	K	K
SRR6904941	FSIS11808453	SRR6904941	IA	2018	2106	2106	902	1243	Swine	blaOXA-193, tet(O)	T	A	A	K	K
SRR6916746	FSIS11808612	SRR6916746	IA	2018	2109	2109	2109	-	Swine	aadE-Cc, blaOXA-489, tet(O)	I	G	A	K	K
SRR6916757	FSIS11808607	SRR6916757	NC	2018	2111	2111	2111	1068	Swine	blaOXA., tet(O)	T	A	A	K	K
SRR6916758	FSIS11808609	SRR6916758	TN	2018	2112	2112	2112	1058	Swine	blaOXA., lnu(C), tet(O)	T	A	A	K	K
SRR6916761	FSIS11808620	SRR6916761	SD	2018	2114	2114	1338	1134	Swine	aadE-Cc, blaOXA-193, tet(O)	T	A	A	K	K
SRR6916765	FSIS11808619	SRR6916765	NE	2018	2117	2117	2117	1431	Swine	aadE-Cc, blaOXA-193, tet(O)	I	A	A	K	K
SRR6916773	FSIS11808613	SRR6916773	TN	2018	2121	2121	2121	-	Swine	blaOXA-193	T	A	V	K	K
SRR6950074	FSIS11808743	SRR6950074	MO	2018	2125	2125	2125	1145	Swine	tet(O)	T	A	A	K	K
SRR6950077	FSIS11808745	SRR6950077	KS	2018	2126	2126	2126	1096	Swine	aadE-Cc, blaOXA-193, lnu(C)	T	A	A	K	K
SRR6950101	FSIS11808734	SRR6950101	NE	2018	2130	2130	2984	1624	Swine	tet(O)	T	A	A	K	K
SRR6950107	FSIS11808758	SRR6950107	NC	2018	2131	2131	708	899	Swine	aadE-Cc, blaOXA-578, tet(O)	T	A	A	K	K
SRR7001992	FSIS11808026	SRR7001992	KS	2018	2145	2145	2145	1058	Swine	aph(3')-IIIa, blaOXA-193, lnu(C)	T	A	A	K	K
SRR7002006	FSIS11807997	SRR7002006	KS	2018	2149	2149	1338	1134	Swine	aadE-Cc, blaOXA-193	T	A	A	K	K
SRR7002007	FSIS11808002	SRR7002007	MI	2018	2150	2150	1573	1142	Swine	aph(3')-IIIa, blaOXA-193, tet(O)	T	G	A	K	K
SRR7002016	FSIS11808016	SRR7002016	IN	2018	2155	2155	1573	1142	Swine	blaOXA-193, blaOXA.	T	G	A	K	K
SRR7009062	FSIS11809011	SRR7009062	PA	2018	2165	2165	880	828	Swine	aadE-Cc, blaOXA-193, tet(O)	T	A	A	K	K
SRR7009069	FSIS11809033	SRR7009069	MN	2018	2166	2166	330	1142	Swine	tet(O)	T	A	V	K	K
SRR7009070	FSIS11809005	SRR7009070	TN	2018	2167	2167	2167	1117	Swine	aadE-Cc, blaOXA-193, tet(O)	I	A	A	K	K
SRR7030850	FSIS11809164	SRR7030850	VA	2018	2171	2171	2171	-	Swine	aadE-Cc, tet(O)	T	A	A	K	K
SRR7030851	FSIS11809162	SRR7030851	IL	2018	2172	2172	2984	854	Swine	aadE-Cc, tet(O)	T	A	A	K	K
SRR7051337	FSIS11809175	SRR7051337	IL	2018	2178	2178	2178	1109	Swine	aadE-Cc, blaOXA-193, blaOXA., tet(O)	T	G	A	K	K
SRR7051489	FSIS11809174	SRR7051489	MI	2018	2185	2185	2185	-	Swine	aadE-Cc, blaOXA-489, tet(O)	T	G	A	K	K
SRR7051492	FSIS11809147	SRR7051492	OK	2018	2186	2186	1514	-	Swine	aadE-Cc, blaOXA-193, tet(O)	T	G	A	K	K
SRR7063143	FSIS11809331	SRR7063143	OH	2018	2191	2191	2191	1068	Swine	aph(2'')-Ih, aph(3')-IIIa, blaOXA-193, tet(O)	T	A	A	K	K
SRR7063144	FSIS11809342	SRR7063144	MI	2018	2192	2192	748	-	Swine	aadE-Cc, blaOXA-193, lnu(C)	T	A	A	K	K
SRR7063151	FSIS11809339	SRR7063151	OH	2018	2193	2193	2193	1055	Swine	blaOXA-193, tet(O)	T	A	A	K	K
SRR7063161	FSIS11809323	SRR7063161	WI	2018	2194	2194	2194	-	Swine	aadE-Cc, blaOXA-193	T	A	A	K	K
SRR7063170	FSIS11809321	SRR7063170	NY	2018	2196	2196	756	1058	Swine	blaOXA-193, tet(O)	T	G	A	K	K
SRR7063207	FSIS11809332	SRR7063207	IA	2018	2200	2200	1430	-	Swine	blaOXA-193, lnu(C), tet(O)	I	A	A	K	K
SRR7074986	FSIS11809313	SRR7074986	IA	2018	2203	2203	2203	828	Swine	aadE-Cc, blaOXA-193, tet(O)	T	G	A	K	K
SRR7074988	FSIS11809191	SRR7074988	NE	2018	2205	2205	1093	1016	Swine	blaOXA-489, tet(O)	T	A	A	K	K
SRR7074991	FSIS11809201	SRR7074991	IA	2018	2208	2208	2208	-	Swine	aad9, ant(6)-Ia, aph(3')-IIIa, blaOXA-193 sat4, tet(O)	T	A	A	K	K
SRR7074992	FSIS11809203	SRR7074992	IN	2018	2209	2209	2209	-	Swine	aph(3')-IIIa, blaOXA-193, tet(O)	T	G	A	K	K
SRR7075000	FSIS11809312	SRR7075000	MN	2018	2210	2210	2210	1117	Swine	aadE-Cc, aph(3')-IIIa, blaOXA-193, tet(O)	T	A	A	K	K
SRR7075006	FSIS11809314	SRR7075006	MO	2018	2212	2212	887	7748	Swine	aph(3')-IIIa, blaOXA-193, lnu(C), tet(O)	T	A	A	K	K
SRR7084851	FSIS11809518	SRR7084851	IL	2018	2216	2216	686	5844	Swine	aph(3')-IIIa, blaOXA-489, tet(O)	I	A	A	K	K
SRR7084872	FSIS11809333	SRR7084872	PA	2018	2224	2224	2224	-	Swine	aph(3')-IIIa, blaOXA-193, tet(O)	T	A	A	K	K
SRR7084878	FSIS11809195	SRR7084878	KY	2018	2226	2226	2984	854	Swine	aadE-Cc, blaOXA-489, lnu(C), tet(O)	I	G	A	K	K
SRR7084889	FSIS11809493	SRR7084889	PA	2018	2230	2230	2230	-	Swine	aadE-Cc, blaOXA-193, tet(O)	T	G	A	K	K
SRR7084895	FSIS11809510	SRR7084895	PA	2018	2231	2231	2231	-	Swine	aph(3')-IIIa, blaOXA-489, tet(O)	T	G	A	K	K
SRR7132672	FSIS11809666	SRR7132672	NC	2018	2234	2234	2234	825	Swine	blaOXA-193, tet(O)	T	A	A	K	K
SRR7132686	FSIS11809667	SRR7132686	OR	2018	2237	2237	902	-	Swine	blaOXA-193, tet(O)	T	A	A	K	K
SRR7132690	FSIS11809669	SRR7132690	MO	2018	2238	2238	2238	1058	Swine	aph(3')-IIIa, blaOXA-193, lnu(C), tet(O)	I	G	A	K	K
SRR7132691	FSIS11809652	SRR7132691	IA	2018	2239	2239	2239	828	Swine	blaOXA., tet(O)	T	G	A	K	K
SRR7132696	FSIS11809668	SRR7132696	TN	2018	2242	2242	2242	9237	Swine	blaOXA., tet(O)	T	G	A	K	K
SRR7132699	FSIS11809528	SRR7132699	IA	2018	2245	2245	2245	1095	Swine	aadE-Cc,	I	A	V	K	K
SRR7132708	FSIS11809536	SRR7132708	MN	2018	2248	2248	2058	-	Swine	aadE-Cc, blaOXA-193, blaOXA., tet(O)	I	A	A	K	K
SRR7132717	FSIS11809526	SRR7132717	AL	2018	2251	2251	2251	-	Swine	blaOXA-193, tet(O)	T	A	A	K	K
SRR7138683	FSIS11809622	SRR7138683	MD	2018	2254	2254	2254	-	Swine	blaOXA-489,erm(F),erm(F), lnu(C), tet(O), tet(X)	T	A	A	K	K
SRR7138700	FSIS11809620	SRR7138700	ID	2018	2258	2258	2258	1205	Swine	aad9,aad9, blaOXA-193	T	G	A	K	K
SRR7138718	FSIS11809650	SRR7138718	TX	2018	2259	2259	2259	872	Swine	blaOXA-193, lnu(C), tet(O)	I	G	A	K	K
SRR7163749	FSIS11809825	SRR7163749	IA	2018	2263	2263	722	827	Swine	aadE-Cc, blaOXA-193, tet(O)	T	A	A	K	K
SRR7163762	FSIS11809820	SRR7163762	MI	2018	2269	2269	2269	-	Swine	aadE-Cc, aph(3')-IIIa, blaOXA-489, tet(O)	T	A	A	K	K
SRR7163767	FSIS11809835	SRR7163767	IL	2018	2271	2271	2271	1103	Swine	aadE-Cc, blaOXA-489	T	A	A	K	K
SRR7163770	FSIS11809814	SRR7163770	OH	2018	2272	2272	154	-	Swine	blaOXA-193, tet(O)	T	A	A	K	K
SRR7163774	FSIS11809842	SRR7163774	IL	2018	2274	2274	888	2477	Swine	aph(3')-IIIa, blaOXA-193, lnu(C), tet(O)	T	A	A	K	K
SRR7163775	FSIS11809844	SRR7163775	OK	2018	2275	2275	2275	5305	Swine	blaOXA., tet(O), tet(O)	I	A	A	K	K
SRR7163782	FSIS11809843	SRR7163782	VA	2018	2276	2276	2276	854	Swine	blaOXA.	T	A	A	K	K
SRR7173270	FSIS11809699	SRR7173270	PA	2018	2277	2277	2277	-	Swine	blaOXA-193	T	A	A	K	K
SRR7174055	FSIS11809690	SRR7174055	IL	2018	2281	2281	2281	890	Swine	aph(3')-IIIa, blaOXA-193, tet(O)	T	A	V	K	K
SRR7174057	FSIS11809685	SRR7174057	PA	2018	2282	2282	2984	854	Swine	aadE-Cc, tet(O)	T	A	A	K	K
SRR7174058	FSIS11809692	SRR7174058	IA	2018	2283	2283	2283	-	Swine	aadE-Cc, blaOXA-489, tet(O)	I	G	A	K	K
SRR7174062	FSIS11809698	SRR7174062	TN	2018	2285	2285	2285	828	Swine	blaOXA-193, tet(O)	T	A	A	K	K
SRR7174066	FSIS11809691	SRR7174066	NC	2018	2287	2287	2287	6184	Swine	blaOXA-193, tet(O)	T	A	A	K	K
SRR7192427	FSIS11809979	SRR7192427	CA	2018	2298	2298	1514	1134	Swine	aadE-Cc, blaOXA-193, blaOXA., tet(O)	T	G	A	K	K
SRR7192432	FSIS11809846	SRR7192432	PA	2018	2303	2303	2303	1062	Swine	blaOXA-578, tet(O)	T	A	V	K	K
SRR7192434	FSIS11809982	SRR7192434	OH	2018	2304	2304	2304	899	Swine	aph(3')-IIIa, blaOXA-193, tet(O)	T	A	A	K	K
SRR7192441	FSIS11809988	SRR7192441	IA	2018	2306	2306	2306	1248	Swine	ant(6)-Ia, ant(6)-Ia, aph(2'')-Ih, aph(2'')-Ih, aph(3')-IIIa, aph(3')-IIIa sat4, tet(O)	T	G	A	K	K
SRR7257287	FSIS11810148	SRR7257287	PA	2018	2309	2309	1123	7426	Swine	aadE-Cc, blaOXA-193	T	G	A	K	K
SRR7267852	FSIS11810126	SRR7267852	NE	2018	2315	2315	1757	1125	Swine	aadE-Cc, blaOXA-193, tet(O)	T	A	V	K	K
SRR7267860	FSIS11810113	SRR7267860	IL	2018	2317	2317	2317	1668	Swine	aadE-Cc, blaOXA-193, tet(O)	T	A	A	K	K
SRR7295828	FSIS11810372	SRR7295828	NC	2018	2326	2326	1185	1104	Swine	aac(6')-Ie,aad9, ant(6)-Ia, aph(2'')-Ia, aph(3')-IIIa, blaOXA-193, lnu(C), tet(O)	T	A	A	K	K
SRR7295830	FSIS11810357	SRR7295830	IA	2018	2327	2327	2327	1059	Swine	blaOXA-489, blaOXA., tet(O)	T	A	A	K	K
SRR7295831	FSIS11810358	SRR7295831	PA	2018	2328	2328	2328	1055	Swine	aph(3')-IIIa, blaOXA-193, tet(O)	T	A	A	K	K
SRR7348671	FSIS11810584	SRR7348671	KY	2018	2336	2929	234	-	Swine	blaOXA-193,	I	A	A	K	K
SRR7348672	FSIS11810586	SRR7348672	NC	2018	2337	2337	2337	828	Swine	blaOXA-193, tet(O)	T	A	A	K	K
SRR7348673	FSIS11809654	SRR7348673	MO	2018	2338	2338	1088	854	Swine	aadE-Cc, blaOXA-193	T	A	A	K	K
SRR7358393	FSIS11810397	SRR7358393	KY	2018	2350	2349	2349	829	Swine	aph(3')-VIIa, tet(O)	T	A	A	K	K
SRR7358394	FSIS11810407	SRR7358394	IA	2018	2351	2351	1656	831	Swine	blaOXA-193	T	A	A	K	K
SRR7358409	FSIS11810390	SRR7358409	NC	2018	2357	2357	708	899	Swine	aadE-Cc, blaOXA-578, tet(O)	T	A	A	K	K
SRR7367176	FSIS11810562	SRR7367176	IL	2018	2367	2367	2367	890	Swine	aph(3')-IIIa, blaOXA-193, tet(O)	T	A	V	K	K
SRR7406299	FSIS11810761	SRR7406299	WI	2018	2373	2373	2373	1058	Swine	blaOXA., blaOXA., tet(O)	T	G	A	K	K
SRR7406323	FSIS11810788	SRR7406323	VA	2018	2378	2378	154	887	Swine	blaOXA-193	T	A	A	K	K
SRR7458034	FSIS11811286	SRR7458034	PA	2018	2388	2388	2388	854	Swine	blaOXA-193, tet(O)	T	A	A	K	K
SRR7458065	FSIS11811274	SRR7458065	IN	2018	2391	2391	601	-	Swine	aad9, ant(6)-Ia, aph(3')-IIIa, blaOXA-193 sat4, tet(O)	T	G	A	K	K
SRR7458070	FSIS11811284	SRR7458070	CO	2018	2393	2393	1626	-	Swine	blaOXA., tet(O)	T	G	A	K	K
SRR7458080	FSIS11811277	SRR7458080	MO	2018	2395	2395	2395	1464	Swine	aad9, ant(6)-Ia, aph(3')-IIIa, blaOXA-489 sat4, tet(O)	T	A	A	K	K
SRR7458087	FSIS11811299	SRR7458087	IL	2018	2396	2396	2396	1125	Swine	aadE-Cc, blaOXA-193	T	A	A	K	K
SRR7465556	FSIS11811016	SRR7465556	NE	2018	2406	2406	1970	890	Swine	aph(3')-IIIa, tet(O)	T	A	V	K	K
SRR7465573	FSIS11811015	SRR7465573	NJ	2018	2408	2408	2408	828	Swine	aadE-Cc, blaOXA-193, tet(O)	T	A	V	K	K
SRR7501375	FSIS11810553	SRR7501375	MD	2018	2413	2413	2413	825	Swine	aph(3')-IIIa, blaOXA-193	T	A	A	K	K
SRR7521609	FSIS11811556	SRR7521609	NC	2018	2423	2423	2423	828	Swine	aadE-Cc, blaOXA., tet(O)	T	A	A	K	K
SRR7521630	FSIS11811545	SRR7521630	CA	2018	2426	2426	2426	828	Swine	blaOXA., tet(O)	T	A	A	K	K
SRR7521643	FSIS11811546	SRR7521643	IL	2018	2428	2428	2428	-	Swine	aadE-Cc, blaOXA-193, tet(O)	I	A	A	K	K
SRR7521677	FSIS11811573	SRR7521677	IL	2018	2429	2429	2984	854	Swine	aadE-Cc,aadE-Cc, tet(O)	T	A	A	K	K
SRR7521680	FSIS11811541	SRR7521680	NC	2018	2430	2430	2984	854	Swine	aadE-Cc, tet(O)	T	A	A	K	K
SRR7521685	FSIS11811572	SRR7521685	OR	2018	2431	2431	2431	-	Swine	blaOXA-489	T	A	V	K	K
SRR7525349	FSIS11811579	SRR7525349	MO	2018	2434	2434	2984	1624	Swine	aadE-Cc, tet(O)	T	G	A	K	K
SRR7528206	FSIS11811845	SRR7528206	ID	2018	2436	2436	678	-	Swine	blaOXA-193, blaOXA., tet(O)	T	G	A	K	K
SRR7528210	FSIS11811860	SRR7528210	PA	2018	2437	2437	1958	887	Swine	blaOXA-193, lnu(C), tet(O)	T	A	A	K	K
SRR7543323	FSIS11811876	SRR7543323	PA	2018	2439	2439	1097	7900	Swine	blaOXA-489, tet(O)	T	A	A	K	K
SRR7543326	FSIS11811886	SRR7543326	VA	2018	2441	2441	1088	2732	Swine	aad9,aadE-Cc, blaOXA., tet(O)	T	A	A	K	K
SRR7543348	FSIS11811892	SRR7543348	IA	2018	2448	2448	2448	828	Swine	aadE-Cc, blaOXA-193, tet(O)	I	A	V	K	K
[truncated: 1,433 more rows]
